# Supplementary material for: Disproportionate use of polysubstance combinations varies by sexual identity among US adults
Source: PLoS One. 2026 Feb 18;21(2):e0340454. doi: 10.1371/journal.pone.0340454 (PMC12915938; doi:10.1371/journal.pone.0340454)
Supplement: S1 Table — (ZIP) [file pone.0340454.s001.zip]

Archive with 10 entries (9 files):
- SupportingInformationPolyDiffPaper/
- SupportingInformationPolyDiffPaper/ImputedDataPolyDiff.csv
- SupportingInformationPolyDiffPaper/polysubstance use combinations NSDUH among sexual minorities 2021 and 2022.R
- SupportingInformationPolyDiffPaper/S1_Table.docx
- SupportingInformationPolyDiffPaper/S2_Table.docx
- SupportingInformationPolyDiffPaper/S3_Table.docx
- SupportingInformationPolyDiffPaper/S4_Table.docx
- SupportingInformationPolyDiffPaper/S5_Table.docx
- SupportingInformationPolyDiffPaper/S6_Table.docx
- SupportingInformationPolyDiffPaper/S7_Table.docx
