# Supplementary material for: Disproportionate use of polysubstance combinations varies by sexual identity among US adults
Source: PLoS One. 2026 Feb 18;21(2):e0340454. doi: 10.1371/journal.pone.0340454 (PMC12915938; doi:10.1371/journal.pone.0340454)
Supplement: S1 Table — (ZIP) [file pone.0340454.s001.zip › SupportingInformationPolyDiffPaper/ImputedDataPolyDiff.csv]

	IRCIGRC	IRCGRRC	IRPIPMN	IRSMKLSSREC	IRALCRC	IRMJRC	IRCOCRC	IRCRKRC	IRHERRC	IRHALLUCREC	IRLSDRC	IRPCPRC	IRECSTMOREC	IRKETMINREC	IRDAMTFXREC	IRSALVIAREC	IRINHALREC	IRMETHAMREC	IRPNRNMREC	IRTRQNMREC	IRSTMNMREC	IRSEDNMREC	IRVAPNICREC	IRALCBNG30D	IRVAPMRJREC	IRVAPFLVREC	QUESTID2	LANGVER	AGE3	ANALWT_C	GQTYPE2	NOMARR2	SERVICE	IRMARIT	MEDICARE	CAIDCHIP	CHAMPUS	PRVHLTIN	IRPINC3	EDUHIGHCAT	IRSEX	NEWRACE2	WRKHADJOB	WRKDHRSWK2	COUTYP4	VESTR_C	VEREP	SEXATRACT	SEXIDENT
1	1	4	1	9	2	1	9	9	9	9	9	9	9	9	9	9	9	9	9	9	9	9	9	93	9	9	10000182	1	8	337.5654062		99	2	0	1	2	2	2	2	3	0	1	2	999	0	40047	1	3	3
2	4	9	9	9	3	9	9	9	9	9	9	9	9	9	9	9	9	9	9	9	9	9	9	93	9	9	10001255	1	11	6217.756802		1	2	1	1	2	2	1	7	4	1	1	2	999	1	40037	2	1	1
3	9	9	9	9	1	9	9	9	9	9	9	9	9	9	9	9	9	9	9	9	9	9	9	0	9	9	10001831	1	6	323.5428267		99	2	0	2	2	2	1	1	4	0	1	99	40	1	40037	2	1	1
4	1	4	2	9	3	1	9	9	9	9	9	9	9	9	9	9	9	9	9	9	9	9	3	93	3	3	10002722	1	9	5637.630242		99	2	0	2	1	2	2	1	1	1	1	2	999	1	40045	2	1	1
5	9	9	9	9	9	9	9	9	9	9	9	9	9	9	9	9	9	9	9	9	9	9	9	91	9	9	10002897	1	6	175.4925662	O	99	2	0	2	2	2	2	1	2	1	7	2	999	1	40006	1	1	1
6	1	9	9	9	3	9	9	9	9	9	9	9	9	9	9	9	9	9	9	9	9	9	9	93	9	9	10003413	2	10	41869.93009		1	2	1	2	2	2	1	1	1	1	7	2	999	1	40041	2	2	1
8	9	9	9	9	1	9	9	9	9	9	9	9	9	9	9	9	9	9	9	9	9	9	9	0	9	9	10004796	1	9	191.1437078		99	2	0	2	2	2	1	5	4	0	1	99	40	1	40008	1	1	1
10	9	9	9	9	3	9	9	9	9	9	9	9	9	9	9	9	9	9	9	9	9	9	3	93	9	3	10005265	1	4	1272.507019		99	2	0	2	1	2	2	1	2	0	7	99	25	1	40022	2	1	1
11	9	9	9	9	2	1	9	9	9	2	3	9	9	9	9	9	9	9	9	2	9	9	1	93	1	9	10005369	1	4	20.9514651		99	2	0	2	2	2	1	1	1	1	1	2	999	1	40034	1	1	1
12	4	9	9	9	1	9	9	9	9	9	9	9	9	9	9	9	9	9	9	9	9	9	9	0	9	9	10007045	1	9	5333.248815		1	2	1	2	2	2	1	1	4	0	1	99	45	1	40030	2	1	1
14	4	9	9	9	1	3	3	9	9	3	3	9	9	9	9	9	9	9	9	9	9	9	9	3	9	9	10007700	1	10	265.4881192		1	2	1	2	2	2	1	4	4	0	1	99	44	1	40024	2	1	1
15	9	9	9	9	1	3	9	9	9	9	9	9	9	9	9	9	3	9	3	9	9	9	9	1	3	9	10008166	1	9	144.1924621		99	2	0	2	2	2	1	7	4	0	1	99	34	1	40037	1	1	1
16	4	9	9	9	1	9	9	9	9	9	9	9	9	9	9	9	9	9	9	9	9	9	9	0	9	9	10009495	1	9	1484.838825		1	2	1	2	2	2	2	6	3	0	1	99	32	0	40028	2	1	1
17	9	9	9	9	9	9	9	9	9	9	9	9	9	9	9	9	9	9	9	9	9	9	9	91	9	9	10009612	1	9	7171.423922		1	2	0	2	2	2	1	7	4	0	1	99	40	1	40007	2	1	1
18	1	2	9	1	1	2	9	9	9	9	9	9	9	9	9	9	9	9	9	9	9	9	9	5	9	9	10012766	1	4	516.3105686		99	2	0	1	1	2	2	1	2	1	2	1	999	0	40024	2	5	2
19	4	4	9	9	3	9	9	9	9	9	9	9	9	9	9	9	9	9	9	9	9	9	9	93	9	9	10012799	1	11	7031.832297		1	1	1	1	2	2	1	6	2	1	1	2	999	1	40016	2	1	1
20	1	2	9	9	9	9	9	9	9	9	9	9	9	9	9	9	9	9	9	9	9	9	9	91	9	9	10012830	1	8	877.5473732		99	2	0	2	2	2	2	1	2	1	2	2	999	1	40009	2	6	1
23	3	1	9	9	1	3	9	9	9	3	3	9	9	9	9	9	9	9	9	9	9	9	3	4	9	9	10014778	1	9	349.9521822		1	2	1	2	2	2	1	5	4	0	1	99	40	1	40046	2	1	1
26	4	9	9	9	9	9	9	9	9	9	9	9	9	9	9	9	9	9	2	9	9	9	9	91	9	9	10016051	1	9	6060.875119		1	2	1	2	2	2	1	7	3	1	1	99	50	0	40034	2	1	1
27	3	9	9	9	1	1	2	2	3	3	3	9	3	9	9	9	3	2	3	1	3	9	9	20	9	9	10016500	1	7	134.6145724		99	2	0	2	1	2	2	3	4	0	1	99	20	0	40044	2	3	3
29	2	2	2	1	1	9	9	9	9	9	9	9	9	9	9	9	9	9	9	9	9	9	3	0	9	9	10016936	1	6	284.297921		99	2	0	2	2	2	1	6	4	1	1	99	61	1	40022	2	1	1
30	3	3	9	9	1	2	3	9	9	3	9	9	3	9	9	9	3	9	9	9	9	9	9	4	3	3	10018317	1	7	331.2952312		99	2	0	2	1	2	1	3	4	1	6	99	40	1	40043	1	1	1
31	9	9	9	9	1	9	9	9	9	9	9	9	9	9	9	9	9	9	9	9	9	9	9	0	9	9	10018326	1	7	935.996417		99	2	0	2	2	2	1	7	4	0	7	99	40	1	40016	1	1	1
32	4	9	9	9	1	3	3	9	9	9	9	9	9	9	9	9	3	9	9	9	9	9	9	0	9	9	10018917	1	11	7454.632716		2	2	1	1	2	2	2	4	1	0	1	2	999	1	40015	2	3	3
35	1	2	9	9	9	3	9	9	9	9	9	9	9	9	9	9	9	9	3	9	9	9	9	91	9	9	10020469	1	7	688.8466432		99	2	0	2	2	2	2	1	4	1	3	2	999	1	40010	2	6	1
36	9	9	9	9	9	3	9	9	9	9	9	9	9	9	9	9	9	9	9	9	9	9	9	91	9	9	10023377	1	4	573.6322849		99	2	0	2	1	2	2	1	2	1	5	99	40	1	40040	2	6	1
40	4	4	9	9	1	3	9	9	9	9	9	9	9	9	9	9	9	9	9	9	9	9	9	0	9	9	10024736	1	9	231.7483957		2	2	1	2	2	2	1	7	4	0	1	98	998	1	40019	2	1	1
41	9	3	9	9	2	3	9	9	9	3	9	9	9	9	9	9	3	9	9	9	9	9	9	93	3	9	10024912	1	9	1021.861772		99	2	0	2	2	2	2	1	3	1	1	2	999	1	40042	1	1	1
42	3	9	9	9	2	9	9	9	9	9	9	9	9	9	9	9	9	9	9	9	9	9	9	93	9	9	10026319	1	8	29.75883934		1	2	1	2	2	2	1	7	4	0	1	99	40	1	40028	2	1	1
44	2	9	2	1	1	3	9	9	9	9	9	9	9	9	9	9	9	9	9	9	9	9	9	0	9	9	10027561	1	6	1470.399115		1	2	1	2	2	2	1	7	2	1	1	99	40	1	40003	2	1	1
45	9	9	9	9	3	9	9	9	9	9	9	9	9	9	9	9	9	9	9	9	9	9	9	93	9	9	10027932	1	9	2519.648526		99	2	0	1	1	2	2	2	2	0	2	2	999	1	40019	1	1	1
46	9	9	9	9	1	9	9	9	9	9	9	9	9	9	9	9	9	9	9	9	9	9	9	0	9	9	10028680	1	9	913.5737943		99	2	0	2	2	2	1	4	4	0	2	99	20	1	40028	1	1	1
50	9	9	9	9	3	9	9	9	9	9	9	9	9	9	9	9	9	9	9	9	9	9	9	93	9	9	10031834	1	9	1178.600902		1	2	1	2	2	2	2	7	3	1	1	99	40	1	40015	2	1	1
51	9	9	9	9	3	9	9	9	9	9	9	9	9	9	9	9	3	9	9	9	9	9	9	93	9	9	10031934	1	7	101.2735441		1	2	1	2	2	2	1	2	4	0	1	99	15	1	40042	2	2	1
52	9	9	9	9	9	9	9	9	9	9	9	9	9	9	9	9	9	9	9	9	9	9	9	91	9	9	10033744	1	6	963.628665		99	2	0	2	2	2	1	3	3	0	1	99	16	1	40012	2	3	3
53	9	4	9	9	1	9	9	9	9	9	9	9	9	9	9	9	9	9	9	9	9	9	9	1	9	9	10034270	1	9	732.0148505		99	2	0	2	2	2	1	6	4	1	1	99	55	1	40001	2	1	1
55	3	9	9	4	1	3	9	9	9	9	9	9	9	9	9	9	9	9	9	9	9	9	1	0	9	9	10037484	1	8	178.7979395		99	2	0	2	1	2	2	1	2	0	1	2	999	1	40023	1	1	1
56	9	9	9	9	9	9	9	9	9	9	9	9	9	9	9	9	9	9	9	9	9	9	9	91	9	9	10037488	1	7	410.0107048		1	2	1	2	2	2	1	1	4	0	1	2	999	1	40022	1	1	1
58	4	4	2	9	1	9	9	9	9	9	9	9	9	9	9	9	9	9	9	9	9	9	9	0	9	9	10040435	1	11	14564.89907		1	2	1	1	2	2	2	4	3	1	5	99	8	1	40011	2	1	1
59	4	9	9	9	3	9	3	9	9	9	9	9	9	9	9	9	9	9	9	9	9	9	9	93	9	9	10040591	1	10	1485.96942		2	2	1	2	2	2	1	3	2	0	7	2	999	1	40015	2	1	1
60	4	9	9	9	1	3	9	9	9	9	9	9	9	9	9	9	9	9	9	9	9	9	9	0	3	9	10041706	1	7	1242.01929		99	2	0	2	2	2	1	6	4	0	7	99	40	1	40010	2	1	1
61	1	4	9	9	1	1	3	9	9	9	9	9	9	9	9	9	9	9	9	9	9	9	9	24	9	9	10041707	1	10	977.827866		1	2	1	2	2	2	1	7	2	1	1	99	36	1	40024	2	1	1
62	4	4	9	4	2	3	9	9	9	9	9	9	9	9	9	9	9	9	9	9	9	9	9	93	9	9	10042899	1	10	391.0525317		2	2	0	2	2	2	2	2	3	0	1	99	40	1	40041	2	1	1
63	9	9	9	9	1	2	9	9	9	9	9	9	9	9	9	9	9	9	9	9	9	9	9	0	9	9	10043169	1	6	438.7757281		99	2	0	2	2	2	1	5	4	0	6	99	40	1	40040	1	1	1
64	9	9	9	9	9	9	9	9	9	9	9	9	9	9	9	9	9	9	9	9	9	9	9	91	9	9	10044926	1	5	1872.192999		99	1	0	2	2	2	1	5	2	1	1	1	999	1	40004	1	1	1
68	9	9	9	9	1	2	9	9	9	3	9	9	3	9	9	9	9	9	9	9	9	9	9	0	2	9	10048349	1	9	228.9105344		1	2	1	2	2	2	1	7	4	0	1	99	40	1	40017	1	1	1
69	4	4	9	9	3	9	9	9	9	9	9	9	9	9	9	9	9	9	9	9	9	9	9	93	9	9	10048992	1	10	4479.837372		2	2	0	2	1	2	2	3	1	1	7	2	999	1	40024	2	4	1
70	1	4	2	9	1	3	9	9	9	9	9	9	9	9	9	9	9	9	9	9	9	9	3	15	9	9	10049054	1	9	3282.168314		2	2	1	2	1	2	2	2	2	1	1	2	999	1	40004	1	1	1
72	4	9	9	9	1	9	9	9	9	9	9	9	9	9	9	9	9	9	9	9	9	9	9	0	9	9	10049874	1	10	5237.960569		2	2	0	2	2	2	1	6	4	0	1	2	999	1	40003	2	1	1
73	9	9	9	9	9	9	9	9	9	9	9	9	9	9	9	9	9	9	9	9	9	9	9	91	9	9	10052179	2	9	2808.384931		1	2	1	2	1	2	2	2	1	0	7	2	999	1	40010	2	1	1
74	4	9	9	9	1	1	1	9	3	3	3	9	9	9	9	9	3	9	9	9	9	9	9	2	9	9	10052922	1	11	11349.49514		1	2	1	1	2	2	1	7	3	1	7	2	999	1	40008	1	1	1
82	4	4	9	9	1	3	9	9	9	3	9	9	9	9	9	9	3	9	9	9	9	9	9	4	9	9	10055537	1	8	4388.472034		99	2	0	2	1	2	1	2	4	1	1	99	55	1	40010	2	1	1
86	4	9	9	9	1	2	9	9	9	9	9	9	9	9	9	9	9	9	9	9	9	9	2	0	2	9	10058766	1	9	1560.336225		1	2	0	2	2	2	1	7	4	0	1	99	60	1	40003	1	1	1
87	4	4	9	9	1	3	9	9	9	9	9	9	9	9	9	9	9	9	9	9	9	9	9	2	9	9	10059011	1	11	4064.383285		2	2	1	1	2	2	2	2	2	1	1	2	999	1	40022	1	2	1
88	9	4	9	9	1	9	9	9	9	9	9	9	9	9	9	9	9	9	9	9	9	9	9	2	9	9	10059400	1	11	1126.524931		1	2	1	1	2	2	1	3	1	1	1	99	30	1	40044	1	1	1
89	4	9	9	9	2	9	9	9	9	3	9	9	3	9	9	9	9	9	9	9	9	9	9	93	9	9	10060791	1	9	2242.580286		99	2	0	2	2	2	1	3	2	0	1	99	40	1	40012	2	1	1
91	1	4	9	9	1	3	9	9	9	3	9	9	9	9	9	9	9	9	9	9	9	9	3	0	9	9	10061170	1	9	5.350688216		2	1	1	2	2	1	1	7	3	1	6	99	55	0	40044	1	1	1
92	9	9	9	9	1	9	9	9	9	9	9	9	9	9	9	9	9	9	9	9	9	9	9	3	9	9	10061298	1	9	131.5514007		1	2	1	2	2	2	1	4	1	1	7	2	999	1	40007	2	1	1
93	2	4	9	1	1	3	3	9	9	9	9	9	9	9	9	9	9	9	9	9	3	9	1	4	3	3	10061707	1	5	198.9012029		99	2	0	2	2	2	1	2	4	0	6	99	40	1	40043	2	1	1
94	1	9	9	9	9	9	9	9	9	9	9	9	9	9	9	9	9	9	9	9	9	9	9	91	9	9	10062083	1	10	3634.463015		1	2	0	2	2	2	1	2	3	0	1	99	40	1	40003	2	1	1
95	4	4	2	4	3	1	3	9	9	3	3	9	9	9	3	9	9	9	9	9	9	9	9	93	1	9	10063854	1	11	11914.28345		2	1	0	1	2	2	2	2	3	1	1	2	999	0	40012	1	1	1
96	9	9	9	9	2	9	9	9	9	9	9	9	9	9	9	9	9	9	9	9	9	9	9	93	9	9	10064298	1	9	7822.744415		99	2	0	2	1	2	2	2	2	0	2	2	999	1	40018	2	1	1
97	9	3	9	3	1	1	9	9	9	3	3	9	9	9	9	9	9	9	9	9	2	9	1	0	9	9	10064876	1	4	141.1762654		99	2	0	2	1	2	2	2	2	1	1	99	24	0	40028	1	1	1
98	1	4	2	4	2	9	9	9	9	9	9	9	9	9	9	9	9	9	9	9	9	9	9	93	9	9	10065958	1	10	7295.453539		1	2	1	2	2	2	1	5	4	1	1	99	24	0	40013	1	1	1
103	1	4	9	1	2	3	9	9	9	9	9	9	9	9	9	9	9	9	9	9	9	9	9	93	9	9	10068986	1	9	627.6433667		99	2	0	2	2	2	1	5	4	1	1	99	38	1	40019	2	1	1
104	9	9	9	9	9	9	9	9	9	9	9	9	9	9	9	9	9	9	9	9	9	9	9	91	9	9	10070892	1	4	297.6042392		99	2	0	2	2	2	1	1	1	1	1	2	999	1	40004	1	1	1
106	4	9	9	9	1	9	9	9	9	9	9	9	9	9	9	9	9	9	9	9	9	9	9	0	9	9	10072441	1	11	3009.432788		2	2	1	1	2	2	2	6	2	0	1	2	999	1	40033	2	1	1
107	9	9	9	9	1	9	9	9	9	9	9	9	9	9	9	9	9	9	3	9	9	9	9	10	9	9	10072971	1	10	304.624044		99	2	0	2	2	2	1	4	1	1	7	99	40	1	40047	1	1	1
108	9	9	9	9	3	3	9	9	9	9	9	9	9	9	9	9	9	9	9	9	9	9	3	93	3	3	10073155	1	7	2632.693728		99	2	0	2	2	2	2	2	2	1	7	99	40	1	40034	2	1	1
109	9	9	9	9	1	9	9	9	9	9	9	9	9	9	9	9	9	9	9	9	9	9	9	2	9	2	10073301	1	4	6110.301539		99	2	0	2	1	2	1	2	3	0	1	99	38	0	40039	2	2	1
111	9	9	9	9	1	1	9	9	9	9	9	9	9	9	9	9	9	9	9	9	9	9	9	1	9	9	10073839	1	5	238.3183864		99	2	0	2	2	2	1	2	3	1	1	99	28	1	40021	2	1	1
113	4	4	9	9	1	9	9	9	9	9	9	9	9	9	9	9	9	9	9	9	9	9	9	0	9	9	10074718	1	9	1225.528202		99	2	0	2	2	2	1	5	4	0	1	1	999	1	40045	2	1	1
114	9	9	9	9	1	9	9	9	9	9	9	9	9	9	9	9	9	9	9	9	9	9	9	0	9	9	10074869	1	5	214.6868265		99	2	0	2	2	2	1	3	3	0	1	99	48	1	40008	2	1	1
115	9	9	9	9	9	9	9	9	9	9	9	9	9	9	9	9	9	9	9	9	9	9	9	91	9	9	10075636	1	8	137.4032684		1	2	1	2	2	2	1	7	4	1	1	99	40	1	40012	2	1	1
116	9	3	9	1	1	3	2	3	3	3	3	3	3	3	9	3	3	3	2	2	2	3	9	5	9	9	10075761	1	9	606.5550358		99	1	0	2	2	2	1	6	3	1	1	2	999	1	40005	2	1	1
117	9	9	9	9	9	9	9	9	9	9	9	9	9	9	9	9	9	9	9	9	9	9	9	91	9	9	10076386	1	4	34.29159974		99	2	0	2	1	2	2	1	2	0	6	2	999	1	40044	2	1	1
118	3	4	9	9	2	9	9	9	9	9	9	9	9	9	9	9	9	9	9	9	9	9	9	93	9	9	10078237	1	6	2590.437333		99	2	0	2	1	2	2	5	3	1	1	99	40	1	40030	2	1	1
119	1	9	9	9	3	3	9	9	9	9	9	9	9	9	9	9	9	3	9	9	9	9	9	93	9	9	10078406	1	6	282.2770514		1	2	0	2	1	2	1	3	2	0	1	2	999	0	40014	1	1	1
120	3	3	9	9	1	2	9	9	9	9	9	9	9	9	9	9	9	9	9	9	9	9	1	1	9	9	10079186	1	8	215.427692		1	2	1	2	2	2	1	6	2	1	1	99	48	1	40012	2	1	1
121	3	4	9	9	2	2	3	9	9	3	9	9	3	3	9	9	3	9	9	9	3	9	2	93	9	3	10080545	1	5	86.59074434		99	2	0	2	2	2	1	3	3	0	1	99	40	1	40043	2	1	1
122	9	9	9	9	2	9	9	9	9	9	9	9	9	9	9	9	9	9	9	9	9	9	9	93	9	9	10081314	1	10	2084.948333		1	2	1	2	2	2	1	1	2	0	1	2	999	1	40024	1	1	1
125	1	3	9	9	3	9	9	9	9	9	9	9	9	9	9	9	9	9	9	9	9	9	1	93	9	9	10085274	1	4	288.8375191		99	2	0	2	2	2	2	1	1	1	1	99	50	0	40043	1	1	1
126	9	9	9	9	9	9	9	9	9	9	9	9	9	9	9	9	9	9	9	9	9	9	9	91	9	9	10086152	1	10	6401.21349		1	2	0	2	1	2	2	2	4	1	1	99	40	0	40041	2	1	1
127	9	9	9	9	9	9	9	9	9	9	9	9	9	9	9	9	9	9	9	9	9	9	9	91	9	9	10086447	1	8	460.3511136		1	2	1	2	2	2	1	3	3	1	1	99	30	0	40026	1	1	1
128	3	4	9	9	1	3	9	9	9	3	9	9	3	9	9	9	9	9	1	9	9	9	9	2	3	9	10086583	1	9	393.291225		1	2	1	2	2	2	1	7	4	1	6	99	40	1	40017	1	1	1
129	3	9	9	9	1	9	9	9	9	9	9	9	9	9	9	9	9	9	9	9	9	9	3	1	9	9	10087094	1	4	1316.152781		99	2	0	2	2	2	1	2	3	1	5	99	35	1	40022	2	1	1
130	9	9	9	9	1	3	9	9	9	9	9	9	9	9	9	9	9	9	9	9	9	9	9	0	9	9	10087149	1	9	170.682159		1	2	1	2	2	2	1	7	4	0	1	99	40	1	40037	2	1	1
132	3	4	2	9	3	2	9	9	9	3	9	9	9	9	9	9	9	3	9	2	9	2	1	93	9	3	10088381	1	11	777.0643172		2	1	0	1	2	1	2	5	4	0	1	2	999	1	40044	1	1	1
133	1	1	9	1	1	1	9	9	9	9	9	9	9	9	9	9	3	3	1	1	2	3	9	4	9	9	10088914	1	6	1963.87794		99	2	0	2	1	2	2	1	2	1	7	1	999	1	40022	1	4	1
134	4	9	9	4	1	3	9	9	9	9	9	9	9	9	9	9	9	9	9	9	9	9	9	0	9	9	10089644	1	8	2128.040327		1	1	1	2	2	2	1	7	4	0	1	99	50	1	40016	2	1	1
137	3	9	9	9	1	3	9	9	9	3	9	9	3	9	9	9	9	9	9	9	9	9	2	0	3	9	10092365	1	5	49.90577189		99	2	0	2	2	2	2	2	4	0	7	1	999	1	40015	2	2	3
138	9	9	9	9	9	9	9	9	9	9	9	9	9	9	9	9	9	9	9	9	9	9	9	91	9	9	10094261	1	4	1465.798829		99	2	0	2	2	2	1	1	3	0	1	99	22	1	40045	1	3	3
139	9	4	9	4	1	3	9	9	9	9	9	9	9	9	9	9	9	9	9	9	9	9	9	3	9	9	10095014	1	10	19328.28144		1	2	1	2	2	2	1	7	4	1	1	99	45	1	40025	1	1	1
141	3	9	9	9	3	9	9	9	9	9	9	9	9	9	9	9	9	9	9	9	9	9	9	93	9	9	10095936	1	9	155.033778		99	2	0	2	1	2	2	1	2	0	2	99	27	1	40038	2	1	1
142	3	1	9	9	1	9	9	9	9	9	9	9	9	9	9	9	9	9	9	9	9	9	9	1	9	9	10097313	1	7	1402.7688		99	2	0	2	2	2	1	1	2	1	2	2	999	1	40019	2	6	3
144	3	4	9	4	3	1	3	9	3	3	3	3	9	9	9	9	9	3	9	9	9	9	9	93	9	9	10098688	1	10	16098.96798		1	2	0	2	2	2	1	7	3	1	1	99	40	1	40033	2	5	2
145	9	9	9	9	1	2	9	9	9	9	9	9	9	9	9	9	9	9	9	9	9	9	3	0	3	9	10098709	1	5	279.1206108		99	2	0	2	1	2	2	2	4	0	7	99	40	1	40035	2	4	3
146	4	1	9	4	1	1	1	3	3	3	3	3	3	9	9	9	9	9	3	9	9	9	9	0	9	9	10099025	1	9	2197.306538		1	2	0	2	1	2	2	1	1	1	1	2	999	1	40003	1	1	1
147	9	9	9	9	9	9	9	9	9	9	9	9	9	9	9	9	9	9	9	9	9	9	9	91	9	9	10099280	1	5	4722.609321		99	2	0	2	2	2	1	1	4	1	2	2	999	1	40021	2	1	1
148	9	9	9	9	2	9	9	9	9	9	9	9	9	9	9	9	9	9	9	9	9	9	9	93	9	9	10100015	2	11	7449.53428		2	2	1	2	2	2	2	2	1	1	7	99	40	1	40030	1	6	4
149	1	3	9	9	1	1	3	9	9	3	9	9	9	9	9	9	9	9	9	9	9	9	9	0	9	9	10100703	1	9	2115.123864		99	2	0	2	2	2	1	6	4	1	1	99	40	1	40010	2	1	1
151	9	9	9	9	3	9	9	9	9	9	9	9	9	9	9	9	9	9	9	9	9	9	9	93	9	9	10100869	1	8	527.2684107		99	2	0	2	1	2	2	3	2	0	1	99	30	0	40007	1	1	1
152	1	9	9	9	3	9	9	9	9	9	9	9	9	9	9	9	9	9	9	9	9	9	9	93	9	9	10101281	1	9	374.7008443		1	2	1	1	1	1	1	4	2	1	1	2	999	0	40014	2	3	3
153	4	4	9	9	3	9	9	9	9	9	9	9	9	9	9	9	9	9	9	9	9	9	9	93	9	9	10102128	1	9	4930.822888		1	2	1	2	2	2	1	4	2	1	7	99	40	1	40031	1	1	1
156	1	9	9	9	2	3	9	9	9	9	9	9	9	9	9	9	9	9	9	9	9	9	9	93	9	9	10102760	1	9	852.1107341		1	2	1	2	2	2	1	4	3	0	1	99	25	0	40010	1	1	1
158	9	9	9	9	9	9	9	9	9	9	9	9	9	9	9	9	9	9	9	9	9	9	9	91	9	9	10104072	1	8	7354.664548		99	2	0	2	1	2	2	1	2	0	2	2	999	0	40032	2	1	1
159	1	9	9	9	3	9	9	9	9	9	9	9	9	9	9	9	9	9	9	9	9	9	9	93	9	9	10105509	1	10	5214.74033		1	2	0	2	2	2	2	1	2	0	7	99	40	1	40002	1	1	1
160	9	9	9	9	3	9	9	9	9	9	9	9	9	9	9	9	9	9	9	9	9	9	9	93	9	9	10106131	1	11	1118.852545		1	2	1	1	2	2	1	2	4	0	1	2	999	1	40049	1	3	3
161	4	4	9	4	1	3	3	9	9	3	3	9	9	9	9	9	9	9	9	9	9	9	9	15	9	9	10106305	1	10	2416.995894		1	2	1	2	2	2	1	7	4	1	1	99	40	1	40005	2	1	1
162	9	9	9	9	1	9	9	9	9	9	9	9	9	9	9	9	9	9	9	9	9	9	9	3	9	9	10106830	1	9	608.7861326		99	2	0	2	2	2	1	5	3	1	2	99	50	1	40034	1	1	1
163	9	9	9	9	2	9	9	9	9	9	9	9	9	9	9	9	9	9	9	9	9	9	9	93	9	9	10109086	1	8	7479.899488		1	2	1	2	2	2	1	1	3	0	1	2	999	1	40007	2	1	1
164	9	9	9	9	1	3	9	9	9	9	9	9	9	9	9	9	9	9	9	9	9	9	9	0	9	9	10110898	1	7	467.711963		99	2	0	2	2	2	1	6	4	0	2	99	40	1	40024	1	1	1
165	4	9	9	9	1	9	9	9	9	9	9	9	9	9	9	9	9	9	9	9	9	9	9	0	9	9	10111483	1	10	25171.31588		2	1	0	2	2	1	2	3	2	1	1	2	999	0	40019	2	1	1
166	4	4	2	9	1	3	9	9	9	9	9	9	9	9	9	9	9	9	9	9	9	9	9	0	9	9	10112494	1	11	1085.38293		2	1	1	1	2	1	1	3	3	1	1	2	999	1	40022	2	1	1
167	9	4	9	9	1	1	9	9	9	9	9	9	9	9	9	9	9	9	9	9	9	9	3	0	1	9	10112873	1	5	310.3091172		99	2	0	94	94	94	1	1	4	1	7	99	29	1	40025	2	1	1
168	4	9	9	9	1	1	9	9	9	3	9	9	9	9	9	9	9	9	9	9	9	9	9	8	9	9	10113290	1	8	2000.058466		99	2	0	2	2	2	1	6	3	1	1	99	40	1	40008	2	1	1
169	3	4	9	9	2	3	9	9	9	9	9	9	9	9	9	9	9	9	9	9	9	9	9	93	9	9	10113515	1	6	737.6972814		99	2	0	2	2	2	1	4	2	1	7	99	40	1	40029	1	4	2
170	2	1	2	3	2	2	3	9	9	3	3	9	3	9	9	9	3	9	9	9	2	9	2	93	2	9	10114056	1	9	179.7421259		1	2	0	2	2	2	1	7	3	1	1	99	40	1	40037	1	2	1
172	9	9	9	9	9	9	9	9	9	9	9	9	9	9	9	9	9	9	9	9	9	9	9	91	9	9	10114912	1	9	1527.582521		1	2	1	2	2	2	2	1	2	1	1	99	45	1	40012	2	1	1
173	3	9	9	9	1	9	9	9	9	9	9	9	9	9	9	9	9	9	9	9	9	9	9	1	9	9	10115516	2	8	1892.998803		99	2	0	2	2	2	2	3	1	1	7	99	40	1	40019	1	1	1
174	9	9	9	9	1	9	9	9	9	9	9	9	9	9	9	9	9	9	9	9	9	9	9	0	9	9	10115792	1	5	326.2243066		99	2	0	2	2	2	2	4	2	0	7	99	28	0	40011	1	1	1
175	1	9	9	9	2	3	3	9	9	9	9	9	9	9	9	9	9	9	9	9	9	9	9	93	9	9	10116184	1	9	6720.735845		1	2	1	2	2	2	1	1	1	0	1	2	999	1	40018	1	3	3
177	1	1	1	1	1	9	9	9	9	9	9	9	9	9	9	9	9	9	9	9	9	9	2	1	9	9	10117545	1	8	348.7730058		99	2	0	2	2	2	2	1	1	0	2	2	999	0	40019	1	1	1
178	9	9	9	9	1	3	9	9	9	9	9	9	9	9	9	9	9	9	9	9	9	9	9	0	9	9	10117746	1	8	732.6269752		1	2	1	2	2	2	1	6	4	1	1	99	40	1	40030	2	1	1
179	4	4	9	4	3	9	9	9	9	9	9	9	9	9	9	9	9	9	9	9	9	9	9	93	9	9	10118157	1	9	263.3812209		1	2	1	2	2	2	1	5	4	1	1	99	61	1	40002	1	1	1
180	9	9	9	9	1	9	9	9	9	9	9	9	9	9	9	9	9	9	9	9	9	9	9	0	9	9	10118319	1	5	1483.158517		99	2	0	2	2	2	1	2	2	1	1	99	9	1	40003	2	1	1
182	4	9	9	9	1	3	9	9	9	9	9	9	9	9	9	9	9	9	9	9	9	9	9	0	9	9	10119891	1	8	2628.834986		1	2	1	2	2	2	2	1	2	0	7	2	999	1	40004	1	1	1
183	9	9	9	9	9	9	9	9	9	9	9	9	9	9	9	9	9	9	9	9	9	9	9	91	9	9	10120077	1	7	3646.813422		99	2	0	2	1	2	2	1	2	1	2	2	999	1	40029	1	1	1
184	9	9	9	9	9	9	9	9	9	9	9	9	9	9	9	9	9	9	9	9	9	9	9	91	9	9	10121204	1	5	3079.048935		99	2	0	2	2	2	2	1	1	1	1	1	999	0	40019	1	1	1
185	4	9	9	4	1	3	9	9	9	9	9	9	9	9	9	9	9	9	2	9	9	9	9	0	9	3	10121701	1	7	716.9177146		2	2	1	2	2	2	1	5	3	1	1	99	48	0	40028	2	1	1
187	4	4	9	9	1	1	3	9	9	3	3	9	9	9	9	9	9	9	9	9	9	9	9	4	9	9	10123229	1	11	532.947069		1	2	1	1	2	2	2	7	4	1	1	2	999	1	40026	1	1	1
188	9	9	9	9	1	1	9	9	9	9	9	9	9	9	9	9	9	9	9	9	9	9	9	10	9	9	10124947	1	6	386.21746		99	2	0	2	2	2	1	4	4	0	1	99	38	1	40007	2	3	3
190	4	9	9	9	1	1	9	9	9	9	9	9	9	9	9	9	2	9	9	9	9	9	9	4	9	9	10126894	1	7	519.1730209		99	2	0	2	2	2	1	4	3	0	7	99	60	1	40038	1	3	3
191	1	4	9	9	1	1	3	3	9	3	3	3	9	9	9	9	9	3	9	9	9	9	3	0	3	9	10127619	1	10	1651.701794		2	2	0	2	2	2	1	5	3	0	3	2	999	1	40012	2	1	1
192	3	4	9	9	1	1	9	9	9	9	9	9	9	9	9	9	9	9	9	9	9	9	9	2	1	9	10127730	1	8	365.9912335		1	2	0	2	1	2	2	1	3	0	1	99	40	1	40045	1	2	1
193	4	9	9	9	1	3	9	9	9	9	9	9	9	9	9	9	9	9	9	9	9	9	9	0	9	9	10127849	1	10	367.3172018		1	2	1	2	2	2	1	4	2	0	1	99	40	1	40046	2	1	1
194	4	9	9	4	1	1	9	9	9	9	9	9	9	9	9	9	9	9	3	9	9	9	9	0	1	9	10129678	1	9	311.7529485		1	2	1	2	2	2	1	6	4	1	1	99	50	1	40013	1	1	1
195	9	9	9	9	1	9	9	9	9	9	9	9	9	9	9	9	9	9	9	9	9	9	9	0	9	9	10133245	1	10	22847.79811		2	2	1	2	2	2	1	4	3	0	1	99	39	1	40015	1	1	1
196	3	9	9	9	1	1	2	9	9	3	9	9	3	9	9	9	9	9	9	9	1	9	9	5	2	9	10133892	1	6	1225.277315		99	2	0	2	2	2	1	4	3	0	1	99	36	1	40033	1	1	1
197	4	1	9	9	1	1	3	3	3	3	9	9	3	9	9	9	9	3	9	9	9	9	3	0	3	3	10133988	1	8	121.47852		99	2	0	2	2	2	2	1	1	1	1	2	999	1	40042	2	1	1
198	9	9	9	9	2	1	9	9	9	9	9	9	9	9	9	9	9	9	9	9	9	9	2	93	2	9	10134426	1	5	5.176352084		1	2	1	2	2	2	1	3	2	1	6	99	38	1	40010	2	1	1
199	9	2	9	2	1	1	9	9	9	9	9	9	9	9	9	9	9	9	9	9	9	9	2	5	2	9	10134625	1	5	544.6447761		1	2	1	2	2	2	1	3	4	0	6	99	10	1	40033	2	3	3
200	9	9	9	9	1	9	9	9	9	9	9	9	9	9	9	9	9	9	9	9	9	9	9	0	9	9	10135013	1	8	413.4449768		1	2	1	2	2	2	1	1	2	0	1	99	30	1	40034	2	1	1
201	3	3	9	9	1	1	9	9	9	9	9	9	9	9	9	9	9	9	9	9	9	9	9	3	2	3	10135623	1	5	759.5920702		99	2	0	2	2	2	1	2	4	0	1	99	20	0	40027	2	4	2
202	9	4	9	9	1	3	9	9	9	9	9	9	9	9	9	9	9	9	9	9	9	9	9	0	9	9	10138398	1	4	308.6053874		99	2	0	2	2	2	1	1	2	1	1	2	999	1	40038	1	1	1
203	4	9	9	9	1	1	9	9	9	9	9	9	9	9	9	9	9	9	9	9	9	9	9	0	9	9	10140713	1	9	2828.982922		2	2	0	2	2	2	1	6	3	0	1	99	40	1	40021	2	2	1
204	4	1	9	4	1	9	9	9	9	9	9	9	9	9	9	9	3	9	9	9	9	9	9	1	9	9	10140750	1	8	463.2723478		1	2	1	2	2	2	1	7	4	1	1	99	61	1	40003	1	1	1
205	9	9	9	9	2	3	9	9	9	9	9	9	9	9	9	9	9	9	9	9	9	9	9	93	9	9	10142359	1	4	538.8252659		99	2	0	2	2	2	1	2	2	0	7	99	3	1	40045	2	4	3
206	9	9	9	9	9	9	9	9	9	9	9	9	9	9	9	9	9	9	9	9	9	9	9	91	9	9	10142377	1	9	8473.958246		1	2	1	1	2	2	2	7	3	1	1	99	55	1	40042	2	1	1
207	9	9	9	9	3	9	9	9	9	9	9	9	9	9	9	9	9	9	9	9	9	9	9	93	9	9	10143956	1	11	87.05316741		1	1	0	1	85	2	1	5	4	1	1	2	999	1	40003	2	1	1
209	1	9	9	9	1	1	9	9	9	9	9	9	9	9	9	9	9	9	9	9	9	9	9	0	9	9	10144792	1	4	4015.374567		99	2	0	2	2	2	1	2	2	0	1	99	38	0	40005	1	1	1
210	1	9	9	1	9	9	9	9	9	9	9	9	9	9	9	9	9	9	9	9	9	9	9	91	9	9	10145500	1	8	1972.083684		1	2	1	2	2	2	2	1	2	0	1	1	999	0	40045	2	1	1
211	1	1	9	3	1	1	9	9	9	3	3	9	3	9	9	9	9	9	3	9	2	9	1	6	3	3	10145579	1	5	352.457722		99	2	0	2	2	2	1	6	4	1	1	99	61	0	40047	1	1	1
212	9	9	9	9	3	3	9	9	9	9	9	9	9	9	9	9	9	9	9	9	9	9	9	93	9	9	10146385	1	8	532.6651996		2	2	1	2	1	2	2	2	2	0	2	2	999	1	40028	2	1	1
213	1	9	9	9	2	3	9	9	9	9	9	9	9	9	9	9	9	9	9	9	9	9	9	93	9	9	10146557	1	10	16959.54259		1	2	0	2	1	2	2	2	2	0	1	2	999	1	40028	2	1	1
214	4	4	9	9	3	3	9	9	9	3	3	3	9	9	9	9	9	3	3	9	9	3	9	93	9	9	10146561	1	11	11275.27441		2	2	1	1	2	2	1	7	3	0	1	2	999	1	40017	2	1	1
215	4	4	9	9	1	3	9	9	9	9	9	9	9	9	9	9	9	9	9	9	9	9	9	0	9	9	10146823	1	9	648.1229687		1	2	1	2	2	2	1	3	4	1	2	99	40	1	40034	2	1	1
216	9	9	9	9	9	9	9	9	9	9	9	9	9	9	9	9	9	9	9	9	9	9	9	91	9	9	10148101	1	11	49.02427619		1	1	1	1	2	2	2	4	3	1	1	2	999	0	40044	2	1	1
217	1	4	2	4	1	3	3	9	9	3	3	9	9	9	9	9	3	9	9	3	3	9	3	3	9	9	10148475	1	11	6466.83046		99	2	0	1	2	2	2	2	4	0	1	2	999	1	40008	2	2	3
218	9	9	9	9	2	9	9	9	9	9	9	9	9	9	9	9	9	9	9	9	9	9	9	93	9	9	10149457	1	9	746.3296407		2	2	1	2	2	2	1	4	3	1	2	99	50	1	40021	2	1	1
220	4	9	9	9	3	3	9	9	9	9	9	9	9	9	9	9	3	9	9	9	9	9	9	93	9	9	10150259	1	10	5407.946075		1	2	1	2	2	2	1	7	3	0	1	99	40	1	40025	1	1	1
221	1	9	9	9	3	9	9	9	9	9	9	9	9	9	9	9	9	9	9	9	9	9	9	93	9	9	10150894	2	10	2566.591301		1	2	1	2	2	2	1	3	1	0	7	2	999	1	40011	2	1	1
223	1	9	9	9	2	1	2	2	3	3	3	3	3	9	3	9	9	2	2	2	2	9	9	93	9	9	10153987	1	9	643.4476743		99	2	0	2	1	2	2	6	1	1	1	99	20	1	40008	2	1	1
225	9	9	9	9	9	9	9	9	9	9	9	9	9	9	9	9	9	9	9	9	9	9	9	91	9	9	10154496	1	5	347.3691097		99	2	0	2	2	2	1	1	3	1	1	99	61	1	40013	2	1	1
226	9	9	9	9	2	9	9	9	9	9	9	9	9	9	9	9	9	9	9	9	9	9	1	93	9	9	10154887	1	4	187.2758535		99	2	0	2	1	2	2	1	2	1	7	2	999	0	40001	2	1	1
227	1	2	9	4	1	1	9	9	9	2	2	9	2	9	9	9	9	3	2	2	9	9	1	2	1	9	10154991	1	5	927.6015714		99	2	0	2	2	2	2	2	3	0	1	99	30	0	40031	2	5	2
229	9	9	9	9	1	9	9	9	9	9	9	9	9	9	9	9	3	9	9	9	9	9	9	1	9	9	10155142	1	8	22831.36127		99	2	0	1	1	2	1	2	2	1	1	1	999	1	40001	2	1	1
230	3	9	9	9	9	9	9	9	9	9	9	9	9	9	9	9	9	9	9	9	9	9	9	91	9	9	10155579	1	6	270.3228019		99	2	0	2	2	2	2	1	2	1	2	1	999	1	40010	2	1	1
231	9	9	9	4	1	9	9	9	9	9	9	9	9	9	9	9	9	9	9	9	9	9	9	0	9	9	10156128	1	10	516.9612076		1	1	1	2	2	2	1	6	3	1	1	99	40	1	40046	2	1	1
234	1	9	9	9	3	3	9	9	9	3	9	9	3	9	9	9	9	9	9	9	9	9	9	93	9	9	10159235	1	9	1476.576095		1	2	1	2	2	2	1	7	4	0	3	99	35	1	40048	2	1	1
235	9	9	9	9	9	9	9	9	9	9	9	9	9	9	9	9	9	9	9	9	9	9	9	91	9	9	10159445	1	11	2041.953019		1	1	1	1	2	1	2	6	4	1	1	2	999	1	40042	1	1	1
237	9	9	9	9	9	9	9	9	9	9	9	9	9	9	9	9	9	9	9	9	9	9	9	91	9	9	10160318	1	4	783.6991491		99	2	0	2	2	2	1	1	3	0	1	99	24	0	40019	2	1	1
240	4	4	2	9	1	3	9	9	9	9	9	9	9	9	9	9	9	9	9	9	9	9	9	0	9	9	10161045	1	11	538.0190784		1	2	1	1	2	2	1	6	1	1	1	2	999	1	40030	2	1	1
242	4	9	9	9	1	2	9	9	9	9	9	9	9	9	9	9	3	9	9	9	9	9	9	0	2	3	10162069	1	9	86.81480034		1	2	1	2	2	2	1	6	4	0	1	99	25	1	40028	1	1	1
243	4	9	9	9	3	3	9	9	9	9	9	9	9	9	9	9	9	9	9	9	9	9	9	93	9	9	10162743	1	9	597.1473834		1	2	1	2	2	2	1	4	3	1	2	99	8	1	40021	2	1	1
244	9	9	9	9	2	9	9	9	9	9	9	9	9	9	9	9	9	9	9	9	9	9	9	93	9	9	10163497	1	9	988.8062993		1	2	1	2	2	2	1	7	4	0	7	99	50	1	40010	2	1	1
245	4	9	9	9	1	3	9	9	9	9	9	9	9	9	9	9	9	9	9	9	9	9	9	0	9	9	10163959	1	11	2438.092714		99	2	0	1	2	2	1	7	4	0	1	99	50	1	40026	1	3	3
246	9	9	9	9	3	9	9	9	9	9	9	9	9	9	9	9	9	9	9	9	9	9	9	93	9	9	10164239	1	11	1764.129022		1	2	0	1	2	2	1	2	2	0	1	2	999	1	40038	2	3	1
247	9	9	9	9	3	9	9	9	9	9	9	9	9	9	9	9	9	9	9	9	9	9	9	93	9	9	10164432	1	9	601.9729593		1	2	1	2	1	2	2	1	4	0	1	2	999	1	40004	2	1	1
248	1	9	9	9	1	9	9	9	9	9	9	9	9	9	9	9	9	9	9	9	9	9	3	0	9	3	10164599	1	7	2462.644037		99	2	0	2	1	2	2	1	3	0	2	99	40	1	40009	2	1	1
249	1	9	9	9	1	1	3	9	9	3	9	9	3	9	9	9	9	9	9	2	9	9	9	0	9	9	10165035	1	9	2982.353372		2	2	1	2	1	2	2	3	2	1	2	99	36	1	40002	1	1	1
251	1	2	2	1	1	3	1	9	9	3	9	9	9	9	9	9	9	9	9	9	9	9	3	10	3	9	10165699	1	5	76.0115221		99	2	0	2	2	2	1	1	4	1	7	99	12	1	40047	1	1	1
253	9	9	9	9	1	9	9	9	9	9	9	9	9	9	9	9	9	9	9	9	9	9	9	0	9	9	10167144	1	5	2755.283804		99	2	0	2	2	2	1	5	4	0	1	99	44	1	40047	2	1	1
254	9	9	9	9	2	9	9	9	9	9	9	9	9	9	9	9	9	9	9	9	9	9	9	93	9	9	10167974	1	6	174.2658681		99	2	0	2	2	2	1	7	4	1	7	99	40	1	40050	1	1	1
255	9	9	9	9	1	3	9	9	9	9	9	9	9	9	9	9	9	9	9	9	9	9	9	1	9	3	10169215	1	7	2395.949687		1	2	0	2	2	2	1	4	3	0	1	99	45	1	40043	1	1	1
256	9	9	9	9	1	9	9	9	9	9	9	9	9	9	9	9	9	9	9	9	9	9	9	0	9	9	10169500	1	11	1283.533678		1	2	1	1	2	2	2	6	4	0	1	99	21	1	40017	2	1	1
258	9	9	9	9	1	3	9	9	9	9	9	9	9	9	9	9	9	9	9	9	9	9	1	0	3	3	10170645	1	5	2300.686739		99	2	0	2	2	1	2	1	3	0	7	2	999	1	40038	1	1	1
260	4	9	9	9	9	9	9	9	9	9	9	9	9	9	9	9	9	9	9	9	9	9	9	91	9	9	10172791	1	11	2761.302036		2	2	1	1	1	2	1	1	1	0	1	2	999	1	40009	2	1	1
261	9	3	9	9	1	9	9	9	9	9	9	9	9	9	9	9	9	9	9	9	9	9	3	2	9	9	10172815	1	6	190.1427891		99	2	0	2	2	2	1	6	4	1	6	99	44	1	40026	2	1	1
262	4	9	9	9	3	9	9	9	9	9	9	9	9	9	9	9	9	9	9	9	9	9	9	93	9	9	10173160	1	8	591.5244935		99	2	0	2	2	2	1	4	1	0	1	99	40	1	40045	2	1	1
263	1	1	2	2	2	1	9	9	9	9	9	9	9	9	9	9	9	9	9	1	9	2	1	93	1	3	10173876	1	5	331.1424812		99	2	0	2	2	2	1	1	3	1	7	99	18	0	40032	2	1	1
264	9	9	9	9	9	9	9	9	9	9	9	9	9	9	9	9	9	9	9	9	9	9	9	91	9	9	10174630	1	9	342.8616419		1	2	1	2	2	2	1	7	4	0	5	99	40	1	40006	1	1	1
268	9	9	9	9	1	1	9	9	9	9	9	9	9	9	9	9	9	9	9	9	9	9	9	0	9	9	10178461	1	6	1885.710818		99	2	0	2	2	2	1	6	4	0	1	99	50	1	40018	2	1	1
269	4	9	9	9	1	3	9	9	9	3	9	9	3	9	9	9	9	9	9	9	9	9	9	1	9	9	10178701	1	9	4298.044249		99	2	0	2	2	2	1	4	3	0	1	99	38	1	40029	1	1	1
270	9	9	9	9	1	9	9	9	9	9	9	9	9	9	9	9	9	9	9	9	9	9	9	0	9	9	10178778	1	9	192.4246507		1	2	1	2	2	2	1	7	4	0	1	99	32	1	40047	1	1	1
271	4	4	9	9	1	3	3	9	9	3	9	3	9	9	9	9	9	3	9	9	9	9	9	10	9	9	10181189	1	10	1717.163379		99	2	0	2	2	2	1	6	4	0	1	2	999	1	40021	2	1	1
272	3	9	9	9	2	2	3	3	3	3	9	9	9	3	9	9	3	9	3	3	3	3	1	93	3	9	10182531	1	6	129.0101017		99	2	0	2	1	2	2	2	2	0	1	2	999	0	40005	2	1	1
273	9	9	9	9	9	9	9	9	9	9	9	9	9	9	9	9	9	9	9	9	9	9	9	91	9	9	10182710	2	9	1987.60733		2	2	0	2	2	2	2	1	1	0	7	2	999	1	40029	2	5	3
276	9	9	9	9	1	3	9	9	9	9	9	9	9	9	9	9	9	9	9	9	9	9	9	0	9	9	10185088	1	11	12401.14336		1	2	1	1	2	2	2	7	4	1	1	2	999	1	40018	2	1	1
277	4	4	9	9	1	3	9	9	9	9	9	9	9	9	9	9	9	9	9	9	9	9	9	0	9	9	10185578	1	9	1787.963993		1	2	1	2	2	2	1	7	4	1	1	99	40	1	40001	2	1	1
278	9	9	9	9	9	9	9	9	9	9	9	9	9	9	9	9	9	9	9	9	9	9	9	91	9	9	10186027	1	4	441.0096054		99	2	0	2	2	2	1	1	3	0	5	2	999	1	40011	1	2	1
280	9	9	9	9	1	9	9	9	9	9	9	9	9	9	9	9	9	9	9	9	9	9	9	0	9	9	10188468	1	9	1640.165888		1	2	1	2	2	2	2	7	4	0	1	2	999	1	40034	1	1	1
281	9	9	9	9	9	9	9	9	9	9	9	9	9	9	9	9	9	9	9	9	9	9	9	91	9	9	10189162	1	10	519.9131944		99	2	0	2	2	2	1	6	4	1	1	99	40	1	40043	2	1	1
282	4	9	9	9	2	3	9	9	9	9	9	9	9	9	9	9	9	9	9	9	9	9	9	93	9	9	10189387	1	5	673.0832073		1	2	1	2	2	2	1	2	3	0	1	99	12	1	40012	2	1	1
285	9	3	1	9	1	9	9	9	9	9	9	9	9	9	9	9	9	9	9	9	9	9	9	1	9	9	10192079	1	10	2357.389656		1	2	1	2	2	2	1	7	3	0	1	99	60	1	40035	1	1	1
286	4	3	9	4	1	1	2	9	9	3	9	9	3	3	9	9	3	9	3	9	3	9	9	9	3	9	10192363	1	9	936.8383723		1	2	1	2	2	2	1	7	4	1	1	99	40	1	40017	2	1	1
287	4	9	9	9	1	1	9	9	9	3	9	9	3	9	9	9	9	9	3	9	9	9	9	0	2	9	10193064	1	5	684.4848588		99	2	0	2	1	2	2	1	2	0	2	1	999	1	40046	1	2	1
288	4	9	9	9	1	9	9	9	9	9	9	9	9	9	9	9	9	9	9	9	9	9	9	1	9	9	10193590	1	9	5384.550161		1	2	0	2	2	2	2	7	3	1	1	99	40	1	40047	1	1	1
289	4	9	9	9	2	9	9	9	9	9	9	9	9	9	9	9	9	9	9	9	9	9	9	93	9	9	10193634	1	11	3542.187267		2	2	1	1	2	2	1	1	2	0	1	99	15	1	40023	2	3	1
290	1	4	9	4	1	1	3	9	9	2	2	9	3	9	9	9	3	3	9	9	9	9	1	15	1	9	10193942	1	9	219.7814247		1	2	0	2	2	2	1	5	4	0	1	99	50	1	40042	2	1	1
291	9	9	9	9	1	9	9	9	9	9	9	9	9	9	9	9	9	9	9	9	9	9	9	0	9	9	10194607	1	8	8647.944165		99	2	0	2	2	2	1	4	4	0	1	99	40	1	40032	1	1	1
292	4	4	2	9	3	9	9	9	9	9	9	9	9	9	9	9	9	9	9	9	9	9	9	93	9	9	10195887	1	11	3343.101518		1	2	1	1	2	2	2	7	1	1	1	99	45	1	40018	2	1	1
294	3	9	9	9	1	1	9	9	9	2	2	9	9	9	9	9	9	9	9	2	9	9	3	0	3	9	10196617	1	4	1745.273446		99	2	0	2	2	2	1	1	2	1	1	98	998	1	40031	2	6	4
295	9	9	9	9	1	9	9	9	9	9	9	9	9	9	9	9	9	9	9	9	9	9	9	0	9	9	10200095	1	7	23.5423486		99	2	0	2	2	2	1	6	3	0	5	99	40	1	40023	1	1	1
296	1	1	9	1	1	1	2	9	3	3	9	9	3	9	9	9	9	3	2	9	9	9	1	30	1	2	10200185	1	5	7291.581794		99	2	0	2	2	2	1	1	3	0	1	2	999	1	40038	1	2	3
298	4	9	9	9	1	9	9	9	9	9	9	9	9	9	9	9	9	9	9	9	9	9	9	0	9	9	10201034	1	11	2895.963679		2	2	0	1	2	2	1	4	2	0	1	2	999	0	40043	1	1	1
299	4	9	9	9	3	9	9	9	9	9	9	9	9	9	9	9	9	9	9	9	9	9	9	93	9	9	10202089	1	11	172.0908362		2	2	1	1	2	2	2	4	1	0	1	99	30	1	40049	2	1	1
300	9	9	9	9	9	9	9	9	9	9	9	9	9	9	9	9	9	9	9	9	9	9	9	91	9	9	10202377	1	9	587.4868684		1	2	1	2	2	2	1	7	4	0	5	2	999	1	40003	1	1	1
301	9	9	9	9	2	3	9	9	9	9	9	9	9	9	9	9	9	9	9	9	9	9	9	93	9	9	10206321	1	7	4180.101119		99	2	0	2	2	2	1	5	2	1	1	99	40	1	40032	2	1	1
302	9	9	9	9	9	9	9	9	9	9	9	9	9	9	9	9	9	9	9	9	9	9	9	91	9	9	10207111	1	5	87.75797358		99	2	0	1	1	2	2	1	1	1	1	2	999	1	40023	1	1	1
304	9	9	9	9	9	9	9	9	9	9	9	9	9	9	9	9	9	9	9	9	9	9	9	91	9	9	10209429	1	5	402.3223247		99	2	0	2	2	2	1	1	1	1	1	99	40	1	40002	2	1	1
306	9	9	9	9	1	3	9	9	9	9	9	9	9	9	9	9	9	9	9	9	9	9	3	6	3	3	10209652	1	4	127.3739051		99	2	0	2	2	2	1	1	3	0	1	99	6	1	40043	2	1	1
307	4	9	2	9	1	3	3	9	9	3	3	9	3	9	9	9	9	9	9	9	9	9	9	2	3	9	10209998	1	9	19575.4598		1	2	1	2	2	2	1	1	4	0	1	2	999	1	40020	1	1	1
308	9	9	9	9	1	2	9	9	9	9	9	9	9	9	9	9	9	9	9	9	9	9	1	1	2	9	10210745	1	4	261.4161671		99	2	0	2	2	2	2	1	3	1	1	1	999	1	40003	2	2	1
310	9	9	9	9	2	1	9	9	9	9	9	9	9	9	9	9	9	9	9	9	1	3	2	93	2	3	10212387	1	5	903.8936826		99	2	0	2	1	2	2	3	3	0	1	2	999	1	40004	2	3	3
311	9	9	9	9	9	9	9	9	9	9	9	9	9	9	9	9	9	9	9	9	9	9	9	91	9	9	10212827	1	7	2779.093661		1	2	1	2	2	2	1	4	3	1	6	99	61	1	40025	1	1	1
312	4	9	9	9	1	3	9	9	9	9	9	9	9	9	9	9	9	9	9	9	9	9	9	3	9	9	10213003	1	9	149.5572736		1	2	1	2	2	2	1	7	4	0	6	99	45	1	40003	2	1	1
313	9	9	9	9	1	3	3	9	9	9	9	9	9	9	9	9	9	9	9	9	9	9	9	0	9	9	10213178	1	10	185.7075147		2	2	1	2	2	2	1	2	2	1	1	99	40	1	40044	2	1	1
314	9	9	9	9	1	2	9	9	9	9	9	9	9	9	9	9	3	9	9	9	2	9	9	0	9	9	10214563	1	9	77.24069437		1	2	1	2	2	2	1	7	4	0	1	99	40	1	40012	2	2	1
315	1	9	9	9	1	9	9	9	9	9	9	9	9	9	9	9	9	9	3	9	9	9	9	2	9	9	10214969	1	10	2125.998273		99	2	0	2	2	2	1	2	2	1	2	99	40	1	40013	1	1	1
316	9	9	9	9	2	9	9	9	9	9	9	9	9	9	9	9	1	9	9	9	9	9	9	93	9	9	10216189	1	9	5585.531877		99	2	0	2	2	2	1	6	3	1	1	99	24	1	40014	2	5	2
317	9	9	9	9	1	9	9	9	9	9	9	9	9	9	9	9	9	9	9	9	9	9	9	0	9	9	10216526	1	7	130.9965831		99	2	0	2	2	2	1	4	4	1	1	99	30	1	40040	2	5	2
318	9	9	9	9	2	9	9	9	9	9	9	9	9	9	9	9	9	9	9	9	3	9	9	93	9	9	10216726	1	9	276.1393281		99	2	0	2	2	2	1	7	4	0	1	99	45	1	40012	2	1	1
319	1	9	9	9	1	2	9	9	9	9	9	9	9	9	9	9	9	9	9	9	9	9	9	0	9	9	10219428	1	8	1102.850773		2	2	1	2	1	2	2	6	3	0	1	99	45	1	40002	2	1	1
320	9	9	9	9	1	9	9	9	9	9	9	9	9	9	9	9	9	9	9	9	9	9	9	0	9	9	10221277	1	8	602.2469014		99	2	0	2	2	2	1	7	4	1	1	99	30	1	40006	1	1	1
321	9	9	9	9	9	3	9	9	9	9	9	9	9	9	9	9	9	9	9	9	9	9	9	91	3	9	10221417	1	9	2628.772768		99	2	0	2	2	2	1	7	4	1	1	99	45	1	40030	2	1	1
323	4	9	9	9	1	3	9	9	9	9	9	9	9	9	9	9	9	9	9	9	9	9	9	1	9	9	10227082	1	9	135.6552509		1	2	1	2	2	2	1	5	4	0	2	99	48	1	40020	2	1	1
324	9	9	9	9	9	9	9	9	9	9	9	9	9	9	9	9	9	9	9	9	9	9	9	91	9	9	10228830	1	11	696.5987699		1	2	0	1	2	2	1	4	4	0	1	2	999	1	40005	2	1	1
325	4	4	9	9	1	9	9	9	9	9	9	9	9	9	9	9	9	9	9	9	9	9	9	0	9	9	10229265	1	9	380.1626854		1	2	1	2	2	2	1	4	3	0	1	99	40	1	40025	1	1	1
326	9	9	9	9	3	3	9	9	9	9	9	9	9	9	9	9	9	9	9	9	9	9	9	93	9	9	10229275	1	7	1657.463715		1	2	1	2	1	2	2	3	3	0	1	2	999	0	40042	1	1	1
327	4	9	9	9	3	9	9	9	9	9	9	9	9	9	9	9	9	9	9	9	9	9	9	93	9	9	10230492	1	11	4375.986385		1	2	1	1	2	2	2	1	2	0	1	2	999	1	40004	2	1	1
328	9	9	9	9	3	9	9	9	9	9	9	9	9	9	9	9	9	9	9	9	9	9	9	93	9	9	10230808	1	9	214.1164174		1	2	1	2	2	2	1	6	2	1	1	99	48	1	40043	2	1	1
329	1	9	9	9	1	1	3	9	9	9	9	9	9	9	9	9	9	9	9	9	9	9	9	5	9	9	10231437	1	4	371.5043003		99	2	0	2	2	2	1	5	2	1	7	99	37	1	40012	1	1	1
330	9	9	9	9	3	3	9	9	9	9	9	9	9	9	9	9	9	9	9	9	9	9	9	93	9	9	10231542	1	10	1729.205457		1	2	1	2	2	2	1	5	4	0	1	99	48	1	40014	2	1	1
331	9	9	9	9	3	9	9	9	9	9	9	9	9	9	9	9	9	9	9	9	9	9	9	93	9	9	10231740	1	11	132.4494689		1	2	1	1	2	2	2	1	4	0	1	2	999	0	40046	2	1	1
332	9	4	9	9	1	3	9	9	9	9	9	9	9	9	9	9	9	9	9	9	9	9	9	1	9	9	10231889	1	6	1344.091235		99	2	0	2	2	2	1	1	4	0	1	99	40	1	40025	1	1	1
333	9	9	9	9	9	9	9	9	9	9	9	9	9	9	9	9	9	9	9	9	9	9	9	91	9	9	10231988	1	4	197.9561611		1	2	1	2	1	2	2	3	2	1	1	2	999	1	40035	2	1	1
334	4	9	2	9	1	3	3	9	9	3	3	9	9	9	9	9	9	9	9	9	9	9	9	0	9	9	10232254	1	11	2368.243525		1	2	1	1	2	2	2	7	4	1	1	2	999	1	40017	2	1	1
335	9	9	9	9	2	9	9	9	9	9	9	9	9	9	9	9	9	9	9	9	9	9	9	93	9	9	10239049	1	10	1034.733049		2	2	1	2	2	2	1	2	3	0	1	2	999	1	40049	2	1	1
338	4	9	9	9	1	3	1	9	9	9	9	9	9	9	9	9	9	9	9	9	9	9	9	4	9	9	10243229	1	9	10691.15558		1	2	1	2	1	2	2	1	1	0	1	2	999	1	40020	2	1	1
339	9	9	9	9	1	2	9	9	9	9	9	9	9	9	9	9	9	9	9	9	9	9	1	1	2	3	10243296	1	4	1272.362553	C	99	2	0	2	2	2	1	1	3	0	2	1	999	1	40039	1	5	2
341	9	9	9	9	1	1	9	9	9	9	9	9	9	9	9	9	9	9	3	3	1	9	9	0	9	9	10244936	1	5	2685.481595		99	2	0	2	2	2	1	1	3	0	1	2	999	1	40009	1	4	3
342	4	4	9	9	3	3	9	9	9	9	9	9	9	9	9	9	9	9	9	9	9	9	9	93	9	9	10245067	1	11	13142.62499		2	2	1	1	2	2	1	2	2	0	1	99	20	0	40033	2	1	1
343	9	9	9	9	1	9	9	9	9	9	9	9	9	9	9	9	9	9	9	9	9	9	9	0	9	9	10246016	1	6	287.0007768		1	2	1	2	2	2	1	6	4	1	1	99	42	1	40009	2	1	1
344	9	9	9	9	9	9	9	9	9	9	9	9	9	9	9	9	9	9	9	9	9	9	9	91	9	9	10247139	1	9	868.1185247		1	2	0	2	1	2	2	2	3	0	1	99	50	1	40022	2	1	1
345	9	9	9	9	1	9	9	9	9	9	9	9	9	9	9	9	9	9	9	9	9	9	9	1	9	9	10247471	1	8	103.8602755		99	2	0	2	2	2	1	6	4	0	1	99	45	1	40033	1	1	1
346	9	9	9	9	1	9	9	9	9	9	9	9	9	9	9	9	9	9	9	9	9	9	9	0	9	9	10248783	1	9	3051.490655		1	2	0	2	2	2	1	6	3	0	1	99	40	1	40021	2	2	1
352	1	9	9	9	2	9	9	9	9	9	9	9	9	9	9	9	9	9	9	9	9	9	9	93	9	9	10251213	1	9	2202.947232		1	2	0	2	1	2	2	1	3	0	1	2	999	1	40018	2	1	1
353	9	9	9	9	1	9	9	9	9	9	9	9	9	9	9	9	9	9	9	9	9	9	9	0	9	9	10255720	1	10	530.1615265		2	2	1	2	2	2	1	1	3	0	1	99	45	1	40023	1	1	1
354	4	9	9	9	1	3	9	9	9	9	9	9	9	9	9	9	9	9	9	9	9	9	9	1	9	9	10256081	1	10	5227.33653		1	2	1	2	2	2	1	5	2	0	1	99	40	1	40019	1	2	1
355	4	9	9	9	1	3	3	9	9	3	9	9	9	9	9	9	3	3	9	9	9	9	9	10	9	9	10256109	1	11	2805.313225		1	2	1	1	2	2	2	7	3	0	1	2	999	1	40015	2	1	1
356	4	9	9	9	3	9	9	9	9	9	9	9	9	9	9	9	9	9	9	9	9	9	9	93	9	9	10256954	1	10	7396.94216		2	2	0	2	1	2	2	2	1	0	1	2	999	1	40032	2	1	1
357	9	9	9	9	1	9	9	9	9	9	9	9	9	9	9	9	9	9	9	9	9	9	9	0	9	9	10257586	1	9	366.2962735		1	2	1	2	2	2	1	1	4	1	1	2	999	1	40041	2	1	1
358	9	9	9	9	1	3	9	9	9	9	9	9	9	9	9	9	9	9	9	9	9	9	9	2	9	9	10258416	1	6	191.2678372		99	2	0	2	2	2	1	6	3	1	7	99	50	1	40015	2	1	1
359	9	9	9	9	1	9	9	9	9	9	9	9	9	9	9	9	9	9	9	9	9	9	9	1	9	9	10258662	1	9	1359.600128		1	2	1	2	2	2	1	7	3	0	1	99	43	0	40006	1	1	1
360	9	9	9	9	9	9	9	9	9	9	9	9	9	9	9	9	9	9	9	9	9	9	9	91	9	9	10259580	1	9	959.5967488		2	2	1	2	1	2	1	2	1	0	5	1	999	1	40008	1	1	1
361	9	9	9	9	1	1	9	9	9	2	3	9	2	9	9	9	9	9	9	9	9	9	9	1	9	9	10260510	1	4	308.225271		99	2	0	2	2	2	1	1	2	1	1	99	15	1	40003	2	1	1
362	2	3	2	4	1	1	9	9	9	9	9	9	9	9	9	9	9	9	3	3	9	9	1	0	1	3	10261080	1	5	6750.093894		99	2	0	2	2	2	1	5	3	1	1	99	40	1	40029	2	1	1
363	9	9	9	9	3	9	9	9	9	9	9	9	9	9	9	9	9	9	9	9	9	9	9	93	9	9	10262710	1	8	3286.719821		1	1	1	2	2	1	2	7	4	0	1	99	50	1	40032	1	1	1
364	1	9	9	9	3	3	3	3	9	2	9	9	9	9	9	9	9	9	3	9	9	9	9	93	9	9	10262727	1	9	713.5226987		1	2	1	2	2	1	2	4	3	0	1	99	40	0	40048	1	1	1
365	9	9	9	9	1	9	9	9	9	9	9	9	9	9	9	9	9	9	3	9	9	9	9	0	9	9	10262810	1	6	461.3675934		99	2	0	2	2	2	1	5	4	1	1	99	40	1	40043	1	1	1
366	4	4	9	9	1	3	9	9	9	9	9	9	9	9	9	9	9	9	9	9	9	9	9	0	9	9	10266530	1	10	942.7397572		1	2	1	2	2	2	1	7	4	1	1	99	6	1	40006	1	1	1
367	4	9	9	9	1	3	9	9	9	9	9	9	9	9	9	9	9	9	9	9	9	9	9	0	9	9	10266990	1	9	3312.507839		1	2	1	2	2	2	1	7	4	0	1	99	16	1	40049	1	1	1
368	4	9	9	9	9	9	9	9	9	9	9	9	9	9	9	9	9	9	9	9	9	9	9	91	9	9	10267587	1	6	73.22478188		99	2	0	2	2	2	1	6	4	1	1	99	45	1	40038	2	6	2
369	4	9	9	9	1	1	3	9	9	3	9	9	9	9	9	9	9	9	2	3	9	9	9	15	9	9	10268153	1	9	899.4401732		99	2	0	2	1	2	2	1	3	1	1	2	999	1	40001	2	1	1
370	9	9	9	9	9	9	9	9	9	9	9	9	9	9	9	9	9	9	9	9	9	9	9	91	9	9	10269406	1	6	825.2902309		99	2	0	2	2	2	2	2	4	0	3	2	999	1	40029	2	6	3
371	9	9	9	2	1	1	9	9	9	9	9	9	9	9	9	9	9	9	9	9	9	9	9	2	9	9	10270589	1	4	2772.51944		99	2	0	2	2	2	1	4	2	0	2	99	40	1	40045	2	1	1
372	4	9	9	9	3	3	9	9	9	9	9	9	9	9	9	9	9	9	9	9	9	9	1	93	9	3	10271049	1	5	70.49395092		99	2	0	2	2	2	1	4	1	1	7	99	20	1	40023	1	1	1
373	4	4	9	9	1	3	9	9	9	3	9	9	9	9	9	9	9	9	9	9	9	9	9	1	9	9	10271069	1	9	13560.60792		2	2	1	2	2	2	1	6	4	1	6	99	50	1	40012	2	1	1
374	4	9	9	9	1	1	9	9	9	9	9	9	9	9	9	9	9	9	9	9	9	9	9	2	9	9	10273084	1	8	366.252018		99	2	0	2	2	2	1	5	2	0	1	98	998	0	40044	1	3	3
376	9	9	9	9	1	9	9	9	9	9	9	9	9	9	9	9	9	9	9	9	9	9	9	0	9	9	10274136	1	9	1184.726863		1	2	0	2	2	2	1	4	4	0	7	99	40	1	40037	2	1	1
377	4	9	9	9	3	3	9	9	9	9	9	9	9	9	9	9	9	9	9	9	9	9	9	93	3	9	10274190	1	7	1121.569601		99	2	0	2	2	2	1	4	4	0	6	99	40	1	40040	1	1	1
378	9	9	9	9	9	9	9	9	9	9	9	9	9	9	9	9	9	9	9	9	9	9	9	91	9	9	10274416	1	7	515.9594071		2	2	0	2	1	2	2	1	3	0	2	1	999	1	40008	2	6	3
379	4	9	9	9	3	9	9	9	9	9	9	9	9	9	9	9	9	9	9	9	9	9	9	93	9	9	10275326	1	8	1424.136161		1	2	1	2	2	2	1	1	3	0	1	2	999	1	40031	2	1	1
380	9	3	9	9	1	2	9	9	9	9	9	9	9	9	9	9	9	9	9	9	9	9	9	3	9	9	10277194	1	4	209.0672766		99	2	0	2	2	2	1	1	3	1	1	99	36	1	40033	2	1	1
381	4	4	2	9	3	3	3	3	9	3	9	9	3	9	9	9	9	9	9	9	9	9	9	93	9	9	10278401	1	9	9116.322256		99	2	0	1	1	2	2	1	1	0	2	2	999	1	40005	2	1	1
382	1	9	9	9	1	3	9	9	9	9	9	9	9	9	9	9	9	9	9	9	9	9	3	1	9	9	10278812	1	10	3796.909689		1	2	0	2	2	2	1	7	4	0	1	99	40	1	40032	1	1	1
383	4	4	2	4	1	1	3	3	3	3	3	9	3	3	3	3	2	3	3	3	3	3	3	0	1	2	10282032	1	9	348.6159191		99	2	0	2	1	2	2	1	3	1	1	2	999	1	40019	2	1	1
384	9	9	9	9	9	9	9	9	9	9	9	9	9	9	9	9	9	9	9	9	9	9	9	91	9	9	10284492	1	11	7730.518941		99	2	0	1	1	2	2	1	2	1	1	2	999	1	40035	2	6	1
385	9	9	9	9	1	9	9	9	9	9	9	9	9	9	9	9	9	9	9	9	9	9	9	0	9	9	10285288	1	9	82.17836888		1	2	1	2	2	2	1	4	4	1	1	99	10	1	40023	1	1	1
386	9	9	9	9	9	3	9	9	9	9	9	9	9	9	9	9	9	9	9	9	9	9	9	91	9	9	10285647	1	7	100.152225		1	2	1	2	2	2	1	6	4	0	7	99	40	1	40023	2	1	1
387	9	4	9	1	1	9	9	9	9	9	9	9	9	9	9	9	9	9	9	9	9	9	9	0	9	9	10285862	1	9	2889.875956		1	2	1	2	2	2	1	7	4	1	1	99	50	1	40034	1	1	1
388	9	9	9	9	9	9	9	9	9	9	9	9	9	9	9	9	9	9	9	9	9	9	9	91	9	9	10286156	1	9	882.9690188		1	2	1	2	2	2	1	2	2	1	2	2	999	1	40021	2	1	1
389	9	9	9	9	1	3	9	9	9	9	9	9	9	9	9	9	9	9	9	9	9	9	9	0	9	9	10286650	1	9	65.77403247		1	2	1	2	2	2	1	7	4	1	1	99	40	0	40003	2	1	1
390	9	9	9	9	1	9	9	9	9	9	9	9	9	9	9	9	9	9	9	9	9	9	9	0	9	9	10286938	1	9	937.1791756		99	2	0	2	2	2	1	6	4	0	7	99	40	1	40020	1	1	1
391	4	9	9	2	1	1	9	9	9	1	1	9	3	9	2	9	9	9	9	2	2	9	1	0	1	3	10286967	1	6	932.3532903		99	2	0	2	2	2	1	1	3	0	1	99	30	1	40035	2	3	3
393	9	9	9	9	2	3	3	9	9	3	9	9	3	9	9	9	9	9	9	9	9	9	9	93	9	9	10288542	1	10	9100.114199		2	2	1	1	1	2	1	2	2	0	1	2	999	1	40025	2	1	1
394	4	1	9	4	1	1	9	9	9	9	9	9	9	9	9	9	9	9	9	9	9	9	9	2	9	9	10288552	1	8	19847.03888		99	2	0	2	2	2	2	6	4	1	7	2	999	1	40025	2	1	1
395	1	9	9	4	3	9	9	9	9	9	9	9	9	9	9	9	9	9	9	9	9	9	9	93	9	9	10289067	1	8	4341.930022		99	2	0	2	2	2	1	3	2	1	1	99	50	1	40019	2	1	1
396	9	9	9	9	1	3	9	9	9	9	9	9	9	9	9	9	3	9	2	3	3	9	9	2	9	9	10289274	1	5	34.98891686		99	2	0	2	2	2	1	2	3	0	1	99	8	1	40023	2	1	1
397	9	4	9	4	1	9	9	9	9	9	9	9	9	9	9	9	9	9	9	9	9	9	9	0	9	9	10289548	1	10	4352.377114		1	2	1	2	2	2	1	7	4	1	1	99	35	1	40034	1	1	1
398	4	9	9	9	2	3	9	9	9	9	9	9	9	9	9	9	9	9	9	9	9	9	9	93	9	9	10289948	1	11	1222.062097		99	2	0	1	1	2	2	2	4	0	1	2	999	1	40032	2	1	1
399	4	1	2	9	1	1	3	9	3	3	3	3	9	9	3	9	3	9	2	9	9	3	9	0	1	9	10290618	1	11	135.627698		99	2	0	1	2	2	1	5	4	1	1	99	8	0	40034	2	5	2
400	4	4	9	9	1	3	9	9	9	9	9	9	9	9	9	9	9	9	9	9	9	9	9	25	9	9	10290771	1	11	1547.783721		1	1	1	1	2	2	2	7	4	1	1	2	999	1	40006	2	1	1
401	9	4	9	9	2	9	9	9	9	9	9	9	9	9	9	9	9	9	9	9	9	9	9	93	9	9	10292634	1	11	737.8999236		1	2	1	1	2	2	1	7	4	1	1	99	60	1	40023	2	1	1
402	4	4	9	9	1	3	9	9	9	3	9	9	3	9	9	9	9	9	9	9	9	9	9	4	9	9	10294098	1	9	597.3630452		1	2	1	2	2	2	1	1	4	0	1	2	999	1	40041	2	1	1
403	9	9	9	9	3	9	9	9	9	9	9	9	9	9	9	9	9	9	9	9	9	9	9	93	9	9	10294141	1	9	1569.702648		1	2	1	2	2	2	1	6	4	0	7	99	42	1	40008	1	1	1
405	9	9	9	9	3	9	9	9	9	9	9	9	9	9	9	9	9	9	9	9	9	9	9	93	9	9	10298594	1	11	26031.6715		2	1	1	2	2	1	1	4	3	1	2	2	999	1	40039	1	5	1
406	9	9	9	9	9	9	9	9	9	9	9	9	9	9	9	9	9	9	9	9	9	9	9	91	9	9	10298727	1	5	87.16539236		1	2	1	2	2	2	1	2	4	0	1	99	15	1	40023	2	1	1
407	9	9	9	9	2	9	9	9	9	9	9	9	9	9	9	9	9	9	9	9	9	9	9	93	9	9	10298823	1	10	185.2685869		1	1	1	2	2	1	2	1	3	0	6	99	5	0	40046	1	1	1
408	9	9	9	9	2	9	9	9	9	3	9	9	9	9	9	9	9	9	9	9	9	9	9	93	9	9	10298835	1	4	194.5850207		99	2	0	2	1	2	1	1	3	0	7	99	20	1	40009	2	6	1
409	9	9	9	9	9	9	9	9	9	9	9	9	9	9	9	9	9	9	9	9	9	9	9	91	9	9	10299683	1	9	4027.195206		1	2	1	2	2	2	2	1	2	0	1	2	999	1	40015	2	1	1
413	4	9	9	9	1	9	9	9	9	9	9	9	9	9	9	9	9	9	9	9	9	9	9	0	9	9	10301011	1	11	1518.499323		1	2	1	1	2	2	1	3	3	0	7	2	999	1	40029	2	1	1
414	2	9	9	9	1	9	9	9	9	9	9	9	9	9	9	9	9	9	9	9	9	9	9	1	9	9	10301244	2	9	3461.833975		1	2	1	2	2	2	2	1	2	0	7	2	999	1	40015	2	1	1
415	9	9	9	9	2	9	9	9	9	9	9	9	9	9	9	9	9	9	9	9	9	9	9	93	9	9	10301434	1	5	1300.053341		99	2	0	2	1	2	2	4	3	0	7	99	45	1	40027	1	3	3
416	9	9	9	9	2	9	9	9	9	9	9	9	9	9	9	9	9	9	9	9	9	9	9	93	9	9	10301600	1	8	820.5883234		1	2	0	2	2	2	2	7	4	1	2	99	40	1	40030	2	1	1
417	4	9	9	9	3	9	9	9	9	9	9	9	9	9	9	9	9	9	9	9	9	9	9	93	9	9	10301743	2	9	16556.2202		1	2	1	2	1	2	2	2	1	1	7	2	999	1	40011	2	5	1
418	9	9	9	9	9	9	9	9	9	9	9	9	9	9	9	9	9	9	9	9	9	9	9	91	9	9	10303017	1	11	1157.072188		2	2	0	1	1	2	1	2	3	0	6	2	999	1	40038	2	1	1
419	9	4	9	9	1	1	9	9	9	9	9	9	9	9	9	9	9	9	9	9	9	9	9	0	9	9	10304266	1	8	180.4160375		1	2	1	2	2	2	1	6	3	0	1	99	40	1	40007	1	1	1
421	9	9	9	9	2	2	9	9	9	9	9	9	9	9	9	9	9	9	9	9	9	9	9	93	9	9	10306415	1	4	2009.429684		99	2	0	2	1	2	2	1	2	1	1	99	48	1	40007	2	2	1
422	9	9	9	9	9	9	9	9	9	9	9	9	9	9	9	9	9	9	9	9	9	9	9	91	9	9	10307206	1	10	311.4777553		1	2	1	2	2	2	1	2	3	0	1	2	999	1	40037	2	1	1
423	9	9	9	9	1	9	9	9	9	9	9	9	9	9	9	9	9	9	9	9	9	9	9	1	9	9	10307715	1	7	500.6466445		1	2	1	2	2	2	1	1	3	0	1	2	999	1	40045	1	1	1
424	9	3	9	9	9	9	9	9	9	9	9	9	9	9	9	9	9	9	9	9	9	9	9	91	9	9	10308949	1	9	4971.82293		1	2	0	2	1	2	2	2	2	0	2	2	999	0	40012	1	1	1
425	1	9	9	9	1	9	9	9	9	9	9	9	9	9	9	9	9	9	9	9	9	9	9	0	9	9	10309574	1	6	312.5710196		99	2	0	2	2	2	1	2	1	1	2	99	40	1	40009	2	1	1
426	4	9	9	9	1	3	9	9	9	9	9	9	9	9	9	9	9	9	9	9	9	9	9	8	9	9	10309689	1	11	4508.480379		99	2	0	1	2	2	1	2	4	1	1	99	50	0	40028	1	1	1
427	2	1	2	9	1	1	3	9	9	2	2	9	3	9	9	9	9	9	9	9	9	9	1	0	9	9	10310076	1	4	88.9233603		99	2	0	2	2	2	1	1	2	1	7	2	999	1	40040	2	1	1
428	9	9	9	9	1	9	9	9	9	9	9	9	9	9	9	9	9	9	9	9	9	9	9	6	9	9	10310637	1	6	158.4690384		99	2	0	2	2	2	1	6	4	0	1	99	40	1	40017	1	1	1
429	4	4	9	9	1	1	9	9	9	9	9	9	9	9	9	9	9	9	9	9	9	9	1	8	1	1	10310652	1	5	232.7724397		99	2	0	2	2	2	2	3	1	1	1	99	60	1	40023	2	1	1
431	1	9	9	9	1	3	9	9	9	9	9	9	9	9	9	9	9	9	9	9	9	9	3	2	9	9	10311107	1	9	13788.35812		99	2	0	2	1	2	2	1	3	0	1	2	999	1	40041	1	1	1
432	4	9	9	9	1	3	9	9	9	9	9	9	9	9	9	9	9	9	9	9	9	9	9	0	9	9	10312324	1	9	663.1024426		1	2	1	2	2	2	1	7	4	0	1	99	40	1	40004	2	1	1
433	4	4	9	9	1	3	9	9	9	9	9	9	9	9	9	9	9	9	9	9	9	9	9	0	9	9	10312489	1	11	4985.336558		1	2	1	1	2	2	1	6	4	0	1	2	999	1	40040	1	1	1
434	1	9	9	9	2	9	9	9	9	9	9	9	9	9	9	9	9	9	9	9	9	9	9	93	9	9	10313208	1	8	7770.868037		2	1	1	2	2	2	1	5	3	1	1	99	60	0	40021	1	1	1
436	1	1	9	9	1	1	9	9	9	9	9	9	9	9	9	9	9	9	9	9	9	9	3	3	9	9	10315502	1	9	2140.952052		1	2	1	2	2	2	1	2	2	1	2	1	999	1	40002	2	1	1
438	1	3	9	9	1	1	3	3	9	3	3	9	9	9	9	9	3	3	3	9	9	9	1	0	2	3	10316716	1	9	1320.21922		1	2	1	2	2	2	1	1	1	0	1	99	30	1	40003	2	1	1
439	1	4	2	9	1	3	9	9	9	9	9	9	9	9	9	9	9	9	9	9	9	9	3	0	9	9	10316767	1	11	14033.36767		2	2	1	2	2	2	1	7	3	1	1	99	40	1	40016	1	1	1
440	9	9	9	9	1	9	9	9	9	9	9	9	9	9	9	9	9	9	9	9	9	9	9	0	9	9	10317269	1	4	44.34066406		99	2	0	2	2	2	1	1	2	0	1	99	10	1	40036	2	1	1
443	4	9	9	9	1	9	9	9	9	9	9	9	9	9	9	9	9	9	9	9	9	9	9	3	9	9	10319645	1	9	5197.78717		1	2	1	2	2	2	1	7	4	0	1	99	50	1	40008	1	1	1
444	9	9	9	9	2	9	9	9	9	9	9	9	9	9	9	9	3	9	9	9	9	9	9	93	9	9	10319725	1	4	6419.208682		99	2	0	2	2	2	1	1	2	1	1	99	4	1	40017	2	1	1
445	1	9	9	9	1	3	9	9	9	9	9	9	9	9	9	9	9	9	9	9	9	9	9	30	9	9	10319827	1	9	449.0250367		1	2	0	2	1	2	2	7	2	0	1	2	999	1	40032	2	1	1
446	9	9	9	9	3	9	9	9	9	9	9	9	9	9	9	9	9	9	9	9	9	9	9	93	9	9	10320017	1	11	791.7384921		1	2	0	1	2	2	1	7	4	0	1	99	40	1	40003	2	1	1
448	9	9	9	9	2	9	9	9	9	9	9	9	9	9	9	9	9	9	9	9	9	9	9	93	9	9	10322644	1	4	993.3106698		99	2	0	2	2	2	2	2	2	0	1	2	999	1	40038	2	1	1
450	9	9	9	9	1	9	9	9	9	9	9	9	9	9	9	9	9	9	9	9	9	9	9	0	9	9	10323614	1	7	446.9577616		1	2	1	2	2	2	1	7	4	1	1	99	32	1	40046	1	1	1
451	3	4	9	9	1	3	9	9	9	9	9	9	9	9	9	9	9	9	9	9	9	9	9	4	9	9	10325448	1	9	2992.302448		1	2	1	2	2	2	1	6	4	0	1	99	45	1	40045	1	1	1
452	9	9	9	9	3	9	9	9	9	9	9	9	9	9	9	9	9	9	9	9	9	9	9	93	9	9	10325610	1	11	391.8562043		1	2	1	1	2	2	2	2	3	1	1	99	20	1	40012	2	1	1
453	9	9	9	9	1	9	9	9	9	9	9	9	9	9	9	9	9	9	9	9	9	9	9	0	9	9	10326688	1	5	892.4323761		99	2	0	2	2	2	1	5	3	1	1	99	28	1	40043	2	1	1
454	1	9	9	9	2	9	9	9	9	9	9	9	9	9	9	9	9	9	9	9	9	9	9	93	9	9	10326781	1	10	958.2895068		2	2	0	2	2	2	1	5	3	0	1	99	37	1	40023	2	1	1
457	4	9	9	9	1	3	9	9	9	9	9	9	9	9	9	9	9	9	9	9	9	9	9	0	9	9	10328185	1	9	1155.055981		1	2	1	2	2	2	1	1	3	0	7	2	999	1	40011	1	3	3
459	4	9	2	9	1	1	9	9	9	9	9	9	9	9	9	9	9	9	9	3	9	9	9	0	1	9	10330912	1	11	4995.409635		1	2	0	1	2	2	2	2	3	0	1	2	999	1	40015	1	6	1
460	4	4	9	9	1	1	9	9	9	9	9	9	9	9	9	9	9	9	9	9	9	9	3	2	3	3	10331753	1	6	569.2375294		99	2	0	2	2	2	2	1	2	0	6	99	40	0	40025	2	1	1
461	1	9	9	9	1	3	3	9	9	9	9	9	9	9	9	9	9	9	9	9	9	9	9	1	9	9	10332112	1	10	2524.494158		1	2	0	2	2	2	2	1	1	1	2	99	8	1	40009	1	1	1
462	1	9	9	9	2	9	9	9	9	9	9	9	9	9	9	9	9	9	9	9	9	9	9	93	9	9	10333111	1	9	558.3868456		1	2	1	1	1	2	2	2	1	1	2	99	40	0	40022	2	1	1
463	9	9	9	9	3	9	9	9	9	9	9	9	9	9	9	9	9	9	9	9	9	9	3	93	9	3	10333426	1	6	2747.382353		99	2	0	2	2	2	1	2	2	1	7	99	994	1	40039	2	1	1
464	9	9	9	9	1	2	9	9	9	9	9	9	9	9	9	9	9	9	9	9	9	9	9	2	9	9	10333536	1	5	472.2571312		99	2	0	2	2	2	1	1	3	0	1	2	999	1	40015	2	1	1
465	9	9	9	9	1	3	9	9	9	9	9	9	9	9	9	9	9	9	9	9	9	9	9	1	9	9	10334459	1	6	5164.056159		99	2	0	2	2	2	1	3	2	0	2	1	999	1	40025	2	1	1
467	2	2	9	2	1	1	9	9	9	9	9	9	9	9	9	9	9	9	9	9	9	9	1	0	1	3	10336312	1	5	96.94302667		1	2	1	2	2	2	2	5	2	1	1	99	50	1	40049	2	1	1
468	9	9	9	9	1	9	9	9	9	9	9	9	9	9	9	9	9	9	9	9	9	9	9	0	9	9	10337321	1	9	837.2744716		2	2	1	2	2	2	1	7	4	1	2	99	60	1	40017	1	1	1
470	9	3	9	9	1	9	9	9	9	9	9	9	9	9	9	9	9	9	9	9	9	9	2	0	9	2	10339520	1	5	2041.154678		99	2	0	2	2	2	1	2	3	1	1	99	22	1	40003	2	3	3
472	9	9	9	9	1	9	9	9	9	9	9	9	9	9	9	9	9	9	9	9	2	9	9	0	9	9	10340227	1	7	414.4944364		1	2	1	2	2	2	1	3	4	0	7	2	999	1	40030	1	1	1
473	1	1	1	9	1	9	9	9	9	9	9	9	9	9	9	9	9	9	9	9	9	9	3	1	9	9	10340759	1	9	6044.44255		99	2	0	2	2	2	2	3	2	1	1	99	40	1	40015	2	6	1
475	4	9	9	9	1	3	9	9	9	9	9	9	9	9	9	9	9	9	9	9	9	9	9	0	9	9	10341679	1	10	5665.719019		1	2	1	2	2	2	1	7	4	0	1	99	10	1	40007	2	1	1
476	4	4	2	9	1	2	9	9	9	3	3	9	9	9	9	9	9	3	9	9	9	9	9	0	9	9	10342093	1	10	530.7721026		99	1	0	2	1	2	2	1	2	1	1	2	999	0	40047	2	1	1
477	2	2	9	9	1	2	3	9	9	9	9	9	9	9	9	9	9	9	9	9	9	9	3	2	9	3	10342720	1	9	3392.650491		1	1	1	2	2	2	1	6	2	1	1	2	999	1	40024	1	1	1
478	4	4	2	1	1	3	3	9	9	9	9	9	9	9	9	9	3	9	9	9	9	9	9	5	9	9	10343878	1	10	2890.387361		1	2	1	2	2	2	1	4	2	1	1	99	40	0	40047	2	1	1
481	1	2	2	4	2	9	9	9	9	9	9	9	9	9	9	9	3	9	9	9	9	9	3	93	9	9	10345214	1	7	935.6223468		1	2	1	2	1	2	2	1	2	0	1	99	21	0	40008	1	2	3
482	1	9	9	2	1	9	9	9	9	9	9	9	9	9	9	9	9	9	9	9	3	9	3	5	9	9	10346030	1	6	475.7744571		1	2	1	2	2	2	1	4	4	1	1	99	40	0	40027	2	2	3
483	1	9	9	9	9	3	9	9	9	9	9	9	9	9	9	9	9	9	9	9	9	9	9	91	9	9	10346083	1	9	6180.441983		1	2	0	2	2	2	2	2	3	0	1	99	40	1	40017	1	1	1
484	9	9	9	9	1	2	9	9	9	9	9	9	9	9	9	9	9	9	2	2	3	2	2	0	2	9	10347355	1	8	128.0368937		1	1	1	2	2	1	2	3	3	0	1	99	37	1	40040	2	2	1
486	4	9	9	9	1	1	9	9	9	9	9	9	9	9	9	9	9	9	9	9	9	9	9	0	9	9	10348021	1	8	4823.200535		2	2	1	2	1	2	2	4	4	0	1	1	999	1	40046	1	1	1
488	9	9	9	9	1	9	9	9	9	9	9	9	9	9	9	9	9	9	9	9	9	9	9	0	9	9	10350040	1	4	827.9889992		99	2	0	2	2	2	1	1	3	0	6	2	999	1	40007	2	1	1
489	9	9	9	9	1	9	9	9	9	9	9	9	9	9	9	9	9	9	9	9	9	9	9	0	9	9	10350541	1	7	6287.294026		1	2	1	2	2	2	1	5	2	1	1	99	40	1	40046	1	1	1
490	1	9	9	9	3	3	2	9	1	3	3	9	3	3	3	9	2	2	1	9	3	3	1	93	9	9	10350731	1	4	6431.442723		99	2	0	2	2	2	1	1	2	0	5	99	48	1	40012	2	3	3
491	4	4	2	4	3	1	3	3	9	3	3	9	9	9	9	9	3	9	3	3	9	9	3	93	1	9	10350827	1	9	216.046002		1	2	0	2	1	2	2	1	3	1	1	2	999	0	40042	1	1	1
492	3	9	9	9	1	2	3	9	9	9	9	9	9	9	9	9	9	9	9	9	3	9	9	4	2	9	10351245	1	7	3826.938348		99	2	0	2	2	2	1	2	4	0	1	2	999	1	40038	1	3	3
493	4	9	9	9	2	1	3	9	9	3	3	9	9	9	9	9	9	9	9	9	9	9	9	93	9	9	10352287	1	10	515.8476731		2	2	1	2	2	2	1	4	3	0	1	2	999	1	40023	2	1	1
494	1	9	9	9	1	3	9	9	9	2	2	9	9	9	9	9	9	9	9	9	9	9	9	0	9	9	10352512	1	7	1565.14617		99	2	0	2	2	2	1	5	2	1	1	99	40	0	40045	2	4	2
496	4	9	9	9	1	3	9	9	9	9	9	9	9	9	9	9	9	9	9	9	9	9	9	1	9	9	10352759	1	11	252.9181501		2	1	1	1	2	2	1	6	3	1	2	2	999	1	40030	2	1	1
497	4	9	9	1	1	1	9	9	9	9	9	9	9	9	9	9	9	9	2	9	9	9	1	1	2	2	10353004	1	4	153.3530909		99	2	0	2	2	2	2	1	2	0	7	99	35	1	40014	2	1	1
498	1	9	9	9	1	1	2	9	9	2	2	9	2	9	9	9	9	9	9	2	2	9	3	3	3	9	10353755	1	4	91.35390055		99	2	0	2	2	2	1	1	3	0	1	99	7	1	40042	2	2	3
499	4	4	2	4	2	3	3	9	9	3	9	9	9	9	9	9	9	9	9	9	9	9	9	93	9	9	10354374	1	10	18504.90403		99	2	0	1	1	2	2	1	3	1	1	2	999	1	40023	2	1	1
501	4	3	9	2	1	1	2	9	9	3	3	9	3	9	9	9	9	9	9	9	9	9	1	1	1	9	10358835	1	6	277.2910433		99	2	0	2	2	2	2	5	4	1	1	99	40	1	40036	2	1	1
502	9	9	9	9	1	3	9	9	9	9	9	9	9	9	9	9	9	9	9	9	9	9	9	0	9	9	10359520	2	9	351.8862475		99	2	0	2	2	2	1	2	1	1	7	1	999	1	40021	1	1	1
503	4	3	9	9	3	9	9	9	9	9	9	9	9	9	9	9	9	9	9	9	9	9	9	93	9	9	10359747	1	10	5418.389672		2	1	1	2	2	1	1	7	3	1	2	99	40	1	40035	2	1	1
504	2	9	9	4	2	3	9	9	9	9	9	9	9	9	9	9	9	9	9	9	9	9	1	93	9	3	10362590	1	5	52.11531091		99	2	0	2	2	2	1	1	3	0	1	99	15	0	40016	2	1	1
505	4	4	9	4	1	3	3	9	9	3	3	9	3	9	9	9	9	3	9	9	9	9	9	3	9	9	10362839	1	10	17925.11926		1	2	1	2	2	2	1	6	3	1	1	99	55	1	40016	1	1	1
506	2	4	9	9	2	2	3	9	9	3	3	9	9	9	9	9	9	9	9	9	9	9	1	93	2	9	10364499	1	9	150.352483		2	2	0	2	2	2	1	6	3	0	1	99	40	1	40029	2	1	1
507	9	9	9	9	3	9	9	9	9	9	9	9	9	9	9	9	9	9	9	9	9	9	9	93	9	9	10364967	1	10	917.985808		1	2	0	1	2	2	2	3	2	1	1	2	999	1	40020	2	2	1
508	1	9	9	9	1	3	9	9	9	9	9	9	9	9	9	9	9	9	9	9	9	9	9	5	9	9	10365638	1	9	232.5231392		1	2	1	2	1	2	2	1	2	0	2	2	999	1	40049	2	1	1
509	4	9	9	9	1	1	9	9	9	9	9	9	9	9	9	9	9	9	9	9	9	9	2	15	2	3	10366358	1	5	78.07222536		99	2	0	2	2	2	1	3	3	0	6	99	32	1	40042	2	1	1
511	2	9	9	9	3	3	3	9	9	3	3	3	9	9	9	9	9	9	9	9	9	9	9	93	9	9	10368397	1	11	1847.920188		2	2	1	1	1	2	2	1	2	0	1	2	999	0	40009	2	1	1
512	1	1	9	9	1	2	9	9	9	9	9	9	9	9	9	9	9	9	9	9	9	9	9	1	2	3	10368996	1	7	783.0623776		1	2	1	2	2	1	2	1	3	0	7	1	999	1	40025	1	3	3
513	4	4	2	9	1	3	9	9	9	9	9	9	9	9	9	9	9	9	9	9	9	9	9	0	9	9	10369421	1	9	350.3125199		1	2	1	2	2	2	2	6	4	1	1	99	50	0	40027	2	1	1
514	1	9	9	9	3	1	9	9	9	3	3	9	9	9	9	9	9	9	9	9	9	9	9	93	9	9	10370664	1	8	501.6260009		2	2	1	2	2	2	2	7	2	0	1	2	999	1	40024	2	3	3
515	9	9	9	9	1	9	9	9	9	9	9	9	9	9	9	9	9	9	9	9	9	9	9	0	9	9	10371238	1	9	1045.898038		99	2	0	2	2	2	1	4	3	1	1	99	40	1	40046	1	1	1
516	4	9	9	9	3	9	9	9	9	9	9	9	9	9	9	9	9	9	9	9	9	9	9	93	9	9	10372036	1	9	7406.547853		99	2	0	2	2	2	1	2	3	1	1	99	30	1	40022	1	1	1
517	4	4	9	9	1	3	3	9	9	3	9	9	3	9	9	9	9	9	3	9	9	9	9	0	9	9	10372133	1	9	2924.649931		2	2	1	2	2	2	2	7	4	0	1	99	50	0	40032	1	1	1
518	9	9	9	9	2	9	9	9	9	9	9	9	9	9	9	9	9	9	9	9	9	9	9	93	9	9	10373735	1	7	849.6011587		99	2	0	2	2	2	1	6	4	0	1	99	40	1	40006	2	6	1
519	1	9	9	9	1	1	9	9	9	2	2	9	9	9	9	9	3	9	9	9	9	9	1	0	1	9	10374089	1	4	699.2248916		99	2	0	2	2	2	1	2	3	0	1	99	30	1	40028	1	1	3
520	9	2	9	9	1	2	9	9	9	9	9	9	9	9	9	9	9	9	9	9	9	9	9	4	9	9	10374893	1	8	350.3850364		99	2	0	2	1	2	2	3	2	0	1	99	20	1	40049	2	1	1
521	9	9	9	9	1	9	9	9	9	9	9	9	9	9	9	9	9	9	9	9	9	9	9	0	9	9	10375080	1	9	7116.954725		1	2	1	2	2	2	1	1	4	0	1	2	999	1	40018	2	1	1
522	4	9	9	9	9	3	9	9	9	9	9	9	9	9	9	9	9	9	9	9	9	9	9	91	9	9	10375662	1	9	10840.05514		1	2	1	2	2	2	1	1	4	0	1	2	999	1	40050	1	1	1
523	4	4	9	9	1	9	9	9	9	9	9	9	9	9	9	9	9	9	9	9	9	9	9	0	9	9	10376661	1	10	2356.857914		1	2	1	2	2	2	1	7	4	1	1	99	30	1	40025	2	1	1
524	1	4	2	4	3	3	3	3	3	3	3	9	3	9	9	3	9	3	3	3	3	3	3	93	9	9	10378677	1	7	8610.321617		99	2	0	2	1	2	1	3	2	1	1	97	997	0	40014	1	1	1
525	4	9	9	9	3	3	9	9	9	9	9	9	9	9	9	9	9	9	9	9	9	9	3	93	9	9	10378744	1	6	879.6202496		1	2	1	2	2	2	1	5	4	1	1	99	48	1	40025	1	1	1
526	9	9	9	9	3	9	9	9	9	9	9	9	9	9	9	9	9	9	9	9	9	9	9	93	9	9	10379294	1	11	2081.508278		1	2	1	2	2	2	2	1	4	0	1	2	999	1	40039	2	1	1
527	9	9	9	9	2	9	9	9	9	9	9	9	9	9	9	9	9	9	9	9	9	9	9	93	9	9	10379397	1	7	3129.411554		99	2	0	2	2	2	1	7	4	0	5	99	40	1	40021	1	2	1
528	4	9	9	9	3	9	9	9	9	9	9	9	9	9	9	9	9	9	9	9	9	9	3	93	9	9	10381210	1	10	36.32244145		2	2	1	2	2	2	1	2	1	1	7	99	50	1	40013	2	1	1
529	4	4	2	9	1	3	9	9	9	9	9	9	9	9	9	9	9	9	9	2	9	9	1	1	9	9	10381415	1	9	10990.64282		1	2	0	2	2	2	1	7	2	0	1	99	50	1	40015	1	1	1
530	3	9	9	9	1	1	9	9	9	9	9	9	9	9	9	9	9	9	9	9	9	9	9	1	2	9	10381828	1	5	380.9540796		99	2	0	2	2	2	1	1	3	1	1	2	999	1	40026	1	1	1
531	1	9	9	4	3	3	9	9	9	9	9	9	9	9	9	9	9	9	9	9	9	9	9	93	9	9	10381846	1	9	2260.396981		1	2	1	2	2	2	1	3	1	1	1	99	40	1	40014	2	1	1
532	9	9	9	9	1	3	9	9	9	9	9	9	9	9	9	9	9	9	9	9	9	9	9	1	9	9	10383076	1	10	622.417067		2	2	1	2	2	2	1	7	4	0	1	99	40	1	40004	1	1	1
534	9	9	9	9	1	3	9	9	9	9	9	9	9	9	9	9	9	9	9	9	9	9	3	3	9	3	10383706	1	9	3619.152504		99	2	0	2	2	2	1	6	2	1	7	99	48	0	40001	1	1	1
535	1	1	9	9	1	3	9	9	9	9	9	9	9	9	9	9	9	9	9	9	9	9	9	0	9	9	10384079	1	8	151.9655067		1	2	1	2	2	2	1	6	4	1	1	99	48	1	40034	2	1	1
537	4	9	9	9	2	9	9	9	9	9	9	9	9	9	9	9	9	9	9	9	9	9	9	93	9	9	10387248	1	10	3281.483592		1	2	1	2	2	2	1	6	2	0	1	99	40	1	40018	1	1	1
538	9	9	9	9	9	9	9	9	9	9	9	9	9	9	9	9	9	9	9	9	9	9	9	91	9	9	10387624	1	5	1258.269093		99	2	0	2	2	2	2	1	1	0	7	2	999	1	40026	1	6	1
539	4	4	2	9	1	3	9	9	9	9	9	9	9	9	9	9	9	9	9	9	9	9	9	0	9	9	10389153	1	11	4943.643371		2	1	1	1	2	1	1	7	3	1	1	2	999	0	40007	2	1	1
540	3	4	9	9	1	2	3	3	3	3	3	3	3	3	9	9	3	3	3	3	3	3	1	1	2	2	10390204	1	9	353.1090171		1	2	0	2	1	2	1	3	3	0	1	99	52	1	40038	2	2	1
541	4	9	9	9	2	9	9	9	9	9	9	9	9	9	9	9	9	9	9	9	9	9	9	93	9	9	10390869	1	10	37671.72578		1	2	1	2	2	2	1	5	2	1	1	99	40	1	40019	2	1	1
542	1	9	9	9	1	9	9	9	9	9	9	9	9	9	9	9	9	9	9	9	9	9	9	0	9	3	10393414	1	7	5855.866636		1	2	1	2	2	2	1	6	4	1	1	99	42	1	40045	1	1	1
543	3	3	9	9	2	3	9	9	9	9	9	9	9	9	9	9	9	9	9	9	9	9	9	93	9	9	10393541	1	9	151.8274737		1	2	1	2	2	2	1	7	4	1	5	99	60	1	40015	2	1	1
546	9	9	9	9	9	9	9	9	9	9	9	9	9	9	9	9	9	9	9	9	9	9	9	91	9	9	10394321	1	6	128.5896288		1	2	1	2	2	2	1	7	4	1	1	99	40	0	40036	2	1	1
547	9	3	9	9	1	3	9	9	9	9	9	9	9	9	9	9	9	9	9	9	9	9	2	3	9	9	10397063	1	6	67.00424161		99	2	0	2	2	2	1	6	4	0	6	99	40	1	40018	2	1	1
548	9	9	9	9	1	9	9	9	9	9	9	9	9	9	9	9	9	9	9	9	9	9	9	1	9	9	10397226	1	8	401.9939303		1	2	1	2	2	2	1	4	3	0	5	99	40	1	40013	2	1	1
549	9	9	9	9	1	9	9	9	9	9	9	9	9	9	9	9	9	9	9	9	9	9	9	0	9	9	10397275	1	9	163.7774926		2	2	1	2	2	2	1	1	2	0	5	2	999	1	40003	1	1	1
550	1	9	9	9	3	3	9	9	9	9	9	9	9	9	9	9	9	2	2	9	2	9	9	93	9	9	10399168	1	7	272.8002504		99	2	0	2	1	2	2	3	2	0	1	99	40	1	40004	2	1	1
552	4	4	9	4	1	9	9	9	9	9	9	9	9	9	9	9	9	9	9	9	9	9	9	2	9	9	10402109	1	8	8070.675882		1	2	1	2	2	2	2	5	3	1	7	99	60	1	40019	1	1	1
554	4	9	9	9	9	9	9	9	9	9	9	9	9	9	9	9	9	9	9	9	1	9	9	91	9	9	10402336	1	6	424.7394935		99	2	0	1	1	2	2	2	2	0	6	2	999	0	40007	2	1	1
556	1	1	2	9	1	1	3	9	9	9	9	9	9	9	9	9	3	9	9	9	9	9	1	2	9	2	10402654	1	8	63.80586173		99	2	0	2	1	2	2	1	1	0	1	2	999	0	40022	2	1	1
557	1	4	2	9	1	1	3	9	9	3	3	3	9	9	9	9	3	3	9	9	9	9	1	3	3	9	10404270	1	10	23553.83336		2	2	1	2	2	2	1	3	2	0	1	99	40	0	40015	1	1	1
559	9	9	9	9	3	9	9	9	9	9	9	9	9	9	9	9	9	9	9	9	9	9	9	93	9	9	10405331	1	6	1222.772038		99	2	0	2	1	2	2	4	3	0	1	2	999	1	40015	2	1	1
561	4	9	9	9	1	2	9	9	9	9	9	9	9	9	9	9	9	9	9	9	9	9	9	0	9	9	10407843	1	5	277.0243472		1	2	1	2	1	2	2	2	4	0	1	99	45	1	40042	2	1	1
562	1	4	9	9	1	1	3	9	9	9	9	9	9	9	9	9	3	9	3	1	9	9	1	1	3	1	10410813	1	8	3339.214824		99	2	0	2	2	2	1	3	4	0	1	2	999	1	40042	1	2	1
563	9	9	9	9	9	9	9	9	9	9	9	9	9	9	9	9	9	9	9	9	9	9	9	91	9	9	10410896	1	4	1764.641988		99	2	0	94	2	2	1	2	3	1	5	99	30	1	40014	2	5	2
564	9	9	9	9	3	9	9	9	9	9	9	9	9	9	9	9	9	9	9	9	9	9	9	93	9	9	10411299	1	7	1497.767789		99	2	0	2	2	2	2	1	1	0	2	99	36	0	40041	1	1	1
565	4	9	9	9	2	3	9	9	9	9	9	9	9	9	9	9	9	9	9	9	9	9	9	93	9	9	10411899	1	10	5051.941216		1	2	0	2	85	2	1	6	4	0	1	99	40	0	40022	2	1	1
566	9	9	9	9	3	9	9	9	9	9	9	9	9	9	9	9	9	9	9	9	9	9	9	93	9	9	10412072	1	5	74.40466702		99	2	0	2	2	2	1	2	4	0	1	2	999	1	40017	1	1	1
567	3	4	9	9	2	3	3	9	9	3	3	3	3	9	9	9	9	9	9	9	9	9	9	93	9	9	10412705	1	9	147.1133066		2	2	1	2	2	2	1	6	4	0	1	99	50	0	40048	1	1	1
568	9	9	9	9	9	1	9	9	9	9	9	9	9	9	9	9	9	9	9	9	9	9	9	91	9	9	10413919	1	4	1033.228645		99	2	0	2	1	2	2	2	3	0	1	2	999	0	40048	2	1	1
569	1	9	9	9	1	3	3	9	9	9	9	9	9	9	9	9	9	9	9	2	9	9	9	5	9	9	10414900	1	10	5302.393193		1	2	1	1	1	2	1	2	2	0	1	2	999	1	40042	2	1	1
570	4	9	9	9	1	9	9	9	9	9	9	9	9	9	9	9	9	9	9	9	9	9	9	4	9	9	10415382	1	8	365.0728742		99	2	0	2	2	2	1	5	4	1	1	99	40	1	40012	2	1	1
571	4	9	9	9	2	3	9	9	9	9	9	9	9	9	9	9	9	9	9	9	9	9	9	93	9	9	10415865	1	9	581.6252262		1	2	1	2	2	2	2	5	2	0	1	1	999	1	40038	2	1	1
572	4	9	9	9	1	3	9	9	9	9	9	9	9	9	9	9	9	9	9	9	9	9	3	0	9	3	10416357	1	9	40.2437005		99	2	0	2	2	2	2	6	2	1	5	99	40	1	40003	2	1	1
573	9	4	9	9	1	3	9	9	9	9	9	9	9	9	9	9	9	9	3	9	9	9	9	0	9	9	10417251	1	9	194.5813076		1	2	1	2	2	2	1	7	4	0	1	99	45	1	40029	2	2	3
574	1	9	9	9	2	3	9	9	9	9	9	9	9	9	9	9	9	9	9	9	9	9	9	93	9	9	10417474	1	9	7030.536799		2	2	1	2	2	2	1	6	3	0	1	99	20	0	40016	1	1	1
576	1	9	9	9	1	9	9	9	9	9	9	9	9	9	9	9	9	9	9	9	9	9	9	0	9	9	10417699	1	7	8225.314755		1	2	1	2	1	2	2	1	1	0	7	2	999	1	40006	2	1	1
577	9	9	9	9	9	9	9	9	9	9	9	9	9	9	9	9	9	9	9	9	9	9	9	91	9	9	10418076	1	11	1363.699585		1	2	0	1	1	2	2	1	2	0	2	2	999	0	40025	2	1	1
578	4	3	9	4	1	3	3	9	9	9	9	9	9	9	9	9	9	9	9	9	9	9	9	3	9	9	10419870	1	10	2686.159329		2	2	1	2	2	2	1	7	4	1	1	99	60	1	40020	2	1	1
579	4	4	9	9	1	3	9	9	9	9	9	9	9	9	9	9	9	9	9	9	9	9	9	0	9	9	10420092	1	7	879.4240293		99	2	0	2	1	2	2	2	3	0	7	99	50	1	40021	2	1	1
580	9	9	9	9	3	9	9	9	9	9	9	9	9	9	9	9	9	9	9	9	9	9	9	93	9	9	10421234	1	9	1250.871424		99	2	0	2	1	2	2	1	3	1	1	1	999	1	40012	2	1	1
581	3	2	9	4	2	1	9	9	9	3	3	9	9	9	3	9	9	9	3	9	9	9	3	93	1	9	10421291	1	7	685.9630709		1	2	1	2	2	2	1	5	4	1	1	99	50	1	40018	2	2	1
582	9	9	9	9	2	9	9	9	9	9	9	9	9	9	9	9	9	9	9	9	9	9	9	93	9	9	10421341	1	9	9427.520613		1	2	1	2	2	2	1	4	4	1	1	99	40	1	40031	2	1	1
583	4	9	9	9	2	9	9	9	9	9	9	9	9	9	9	9	9	9	9	9	9	9	9	93	9	9	10421496	1	10	9496.821854		1	2	1	2	1	2	2	1	2	0	1	2	999	1	40031	2	1	1
584	9	9	9	9	1	9	9	9	9	9	9	9	9	9	9	9	9	9	9	9	9	9	2	1	9	9	10421840	1	5	3425.071383		99	2	0	2	2	2	2	3	3	0	1	99	58	0	40044	2	1	1
585	9	9	9	9	1	3	9	9	9	9	9	9	9	9	9	9	9	9	9	9	9	9	9	0	9	9	10421855	1	11	562.0095363		99	1	0	1	2	2	1	7	3	1	1	2	999	1	40017	2	4	2
587	2	9	9	9	2	1	9	9	9	1	1	9	1	9	3	9	9	9	9	9	1	9	9	93	3	9	10423852	1	5	4443.472142		99	2	0	2	2	2	1	1	3	1	5	99	60	1	40023	1	1	1
590	9	9	9	9	1	3	9	9	9	9	9	9	9	9	9	9	9	9	9	9	9	9	9	0	9	9	10428167	1	11	3593.751133		1	2	1	1	2	2	2	3	4	1	1	2	999	0	40030	2	1	1
591	9	9	9	9	2	3	9	9	9	9	9	9	9	9	9	9	9	9	9	9	9	9	9	93	9	9	10428467	1	6	71.98651419		99	2	0	2	1	2	1	2	3	0	2	99	40	1	40013	1	6	1
592	4	4	9	9	1	1	3	9	9	9	9	9	9	9	9	9	3	9	3	9	3	9	9	0	2	9	10428655	1	10	1382.489834		2	2	1	2	2	2	1	1	4	0	1	2	999	1	40005	2	2	1
594	4	3	9	4	3	3	9	9	9	9	9	9	9	9	9	9	9	9	3	9	9	9	9	93	9	9	10429795	1	9	2225.23653		1	2	1	2	2	2	1	7	4	1	1	99	50	1	40039	1	1	1
595	1	3	9	4	1	1	3	9	9	3	3	3	3	9	9	3	3	3	9	9	9	3	2	5	2	3	10430069	1	9	10802.70141		2	1	0	1	2	1	2	2	2	1	1	2	999	1	40002	1	1	1
596	1	1	9	9	1	1	9	9	9	3	3	9	3	9	9	9	9	9	9	9	9	9	9	0	2	9	10430855	1	9	1045.891603		99	1	0	2	1	2	2	5	3	0	2	99	40	1	40020	2	2	3
597	4	9	9	9	3	9	9	9	9	9	9	9	9	9	9	9	9	9	9	9	9	9	9	93	9	9	10431129	1	10	6438.654374		2	2	0	2	2	2	1	6	3	1	1	99	56	1	40002	1	1	1
598	1	1	9	9	1	1	3	9	9	2	9	9	2	9	9	9	9	9	9	2	9	9	2	15	2	2	10432392	1	9	13794.14074		99	2	0	2	2	2	1	7	4	0	2	99	40	1	40045	1	1	1
599	9	9	9	9	2	9	9	9	9	9	9	9	9	9	9	9	9	9	9	9	9	9	9	93	9	9	10433728	1	9	71.04188194		1	2	1	2	2	2	1	7	4	0	1	99	48	1	40046	2	1	1
600	4	4	2	4	3	9	9	9	9	9	9	9	9	9	9	9	3	9	9	9	9	9	9	93	9	9	10434186	1	10	716.5074599		99	2	0	2	2	2	1	1	4	0	1	2	999	0	40021	1	4	2
601	4	9	9	9	9	3	9	9	9	9	9	9	9	9	9	9	9	9	9	9	9	9	9	91	9	9	10434540	1	4	289.1626793		99	2	0	2	2	2	1	1	3	1	7	2	999	1	40022	1	6	3
603	9	9	9	9	2	3	9	9	9	9	9	9	9	9	9	9	9	9	9	9	9	9	9	93	9	9	10434990	1	9	907.5498987		1	2	1	2	2	2	1	1	2	0	1	2	999	1	40026	2	1	1
604	9	9	9	9	1	9	9	9	9	9	9	9	9	9	9	9	9	9	9	9	9	9	9	1	9	9	10435284	1	8	269.5220735		1	2	1	2	2	2	1	7	4	0	1	99	50	1	40034	2	1	1
605	1	2	9	9	1	1	9	9	9	9	9	9	9	9	9	9	9	9	9	9	9	9	9	5	2	9	10436409	1	9	3026.111969		1	2	0	2	2	2	2	2	1	1	2	1	999	1	40019	2	1	1
606	9	9	9	9	1	3	9	9	9	9	9	9	9	9	9	9	9	9	9	9	9	9	9	2	9	9	10436537	1	6	475.8230928		99	2	0	2	2	2	1	5	4	0	1	99	40	1	40035	2	1	1
607	4	9	9	9	1	3	9	9	9	9	9	9	9	9	9	9	9	9	9	9	9	9	9	0	9	9	10437096	1	8	450.7629167		1	2	1	2	2	2	1	7	4	0	6	99	50	1	40012	1	1	1
608	2	2	9	9	1	2	9	9	9	9	9	9	9	9	9	9	3	9	9	9	9	9	2	2	2	9	10437386	1	8	1594.62438		99	2	0	2	2	2	1	6	4	1	1	99	60	1	40038	2	1	1
609	4	4	2	4	3	3	9	9	9	9	9	9	9	9	9	9	9	9	3	9	9	9	3	93	9	2	10438935	1	10	582.6592476		1	1	0	2	2	2	1	6	4	1	1	99	40	1	40037	2	1	1
610	1	3	2	9	9	9	9	9	9	9	9	9	9	9	9	9	9	9	9	9	9	9	9	91	9	9	10440180	1	11	6366.991949		1	2	1	1	2	2	2	3	2	1	1	2	999	1	40046	2	1	1
611	1	4	9	9	1	9	9	9	9	9	9	9	9	9	9	9	9	9	9	9	9	9	9	0	9	9	10440262	1	10	3494.447675		2	1	1	2	2	2	1	6	3	1	1	99	40	1	40023	2	1	1
612	3	9	9	9	2	2	9	9	9	9	9	9	9	9	9	9	9	9	9	9	9	9	2	93	2	3	10440534	1	5	8765.887527		1	2	1	2	2	1	2	3	2	0	1	2	999	1	40011	2	1	1
613	9	9	9	9	9	9	9	9	9	9	9	9	9	9	9	9	9	9	9	9	9	9	9	91	9	9	10440838	1	4	709.8827456		99	2	0	2	2	1	2	1	1	0	1	2	999	0	40050	1	4	2
615	9	9	9	9	1	9	9	9	9	9	9	9	9	9	9	9	9	9	9	9	9	9	9	0	9	9	10441035	1	10	2472.509003		1	2	1	2	2	2	1	6	3	0	1	2	999	1	40033	2	1	1
616	1	2	2	4	2	1	3	9	9	3	3	9	3	9	3	9	3	2	9	9	9	9	3	93	9	9	10441076	1	5	986.2330231		99	2	0	2	2	2	2	1	1	1	1	2	999	0	40049	1	5	2
617	9	9	9	9	9	9	9	9	9	9	9	9	9	9	9	9	9	9	9	9	9	9	9	91	9	9	10441619	1	5	145.3819895		99	2	0	2	2	2	2	2	3	1	1	99	48	1	40035	2	1	1
618	9	9	9	9	2	9	9	9	9	9	9	9	9	9	9	9	9	9	9	9	9	9	9	93	9	9	10442099	1	7	5303.648268		1	2	1	2	1	2	2	4	3	0	7	2	999	1	40016	2	1	1
620	4	9	9	9	1	3	9	9	9	9	9	9	9	9	9	9	9	9	9	9	9	9	9	0	9	9	10445781	1	9	571.5559345		2	2	0	2	1	2	2	3	1	0	1	2	999	1	40034	1	3	3
622	9	9	9	9	9	3	9	9	9	9	9	9	9	9	9	9	9	9	9	9	9	9	9	91	3	9	10447387	1	4	366.1989112		99	2	0	2	1	2	1	1	3	0	1	99	25	1	40027	2	4	3
623	9	9	9	9	9	9	9	9	9	9	9	9	9	9	9	9	9	9	9	9	9	9	9	91	9	9	10447427	1	5	853.6711865		1	2	1	2	2	2	1	4	4	1	5	99	40	1	40004	2	1	1
625	9	9	9	9	1	9	9	9	9	9	9	9	9	9	9	9	9	9	9	9	9	9	9	0	9	9	10447986	1	11	2004.918941		1	1	1	1	2	2	1	6	4	1	1	2	999	1	40035	2	1	1
626	4	2	2	9	1	9	9	9	9	9	9	9	9	9	9	9	9	9	3	9	9	9	9	2	9	9	10448616	1	9	212.5278511		1	2	1	2	2	2	1	7	4	1	1	99	55	1	40023	1	1	1
627	9	9	9	9	1	9	9	9	9	9	9	9	9	9	9	9	9	9	9	9	9	9	9	0	9	9	10448888	1	5	1683.50217		99	2	0	2	1	2	2	1	2	0	7	2	999	1	40015	2	1	1
628	1	3	9	9	2	3	9	9	9	9	9	9	9	9	9	9	9	9	9	9	9	9	2	93	9	2	10450909	1	5	102.7287779		99	2	0	2	1	2	2	1	2	0	7	2	999	0	40036	2	3	3
629	4	1	2	9	1	3	9	9	9	3	9	9	9	9	9	3	3	9	9	9	9	9	9	2	9	9	10451053	1	9	2652.709082		1	2	0	2	2	2	1	7	3	1	1	99	36	1	40012	2	1	1
630	4	4	9	9	1	3	9	9	9	3	9	9	3	9	9	9	9	9	9	9	9	9	9	0	9	9	10452682	1	9	97.38648051		1	2	1	2	2	2	1	7	4	0	1	99	22	1	40045	1	1	1
631	1	3	9	4	2	1	9	9	9	9	9	9	9	9	9	9	9	9	9	9	9	9	2	93	2	9	10453458	1	6	1499.628114		1	2	1	2	2	2	1	5	2	1	1	99	48	0	40035	2	1	1
632	4	9	9	9	1	9	9	9	9	9	9	9	9	9	9	9	9	9	9	9	9	9	9	0	9	9	10454138	1	9	6543.305794		1	2	1	2	2	2	1	1	3	0	1	99	20	1	40022	2	1	1
633	2	9	9	9	1	9	9	9	9	9	9	9	9	9	9	9	9	9	3	2	9	2	1	17	9	9	10454188	1	9	139.7202883		2	2	1	2	2	2	1	7	4	0	1	99	40	1	40049	2	1	1
634	2	9	9	9	1	2	3	9	9	3	9	9	9	9	9	9	9	9	9	9	9	9	9	5	9	9	10457843	1	10	931.0588068		1	2	1	2	2	2	1	4	3	0	1	2	999	1	40008	2	1	1
638	3	4	2	1	3	3	3	3	9	3	3	9	3	9	3	9	3	3	3	3	3	3	1	93	9	1	10461228	1	9	5609.799611		99	2	0	2	2	2	1	4	1	1	1	99	48	1	40048	1	1	1
640	4	9	9	9	1	3	9	9	9	9	9	9	9	9	9	9	9	9	9	9	9	9	9	0	9	9	10461915	1	11	13283.50948		1	2	1	1	2	2	2	3	4	0	1	99	15	0	40035	1	1	1
641	4	4	9	9	1	9	9	9	9	9	9	9	9	9	9	9	9	9	9	9	9	9	9	0	9	9	10462871	1	9	2610.046384		1	1	0	2	2	2	1	7	4	1	1	99	36	1	40046	2	1	1
642	1	3	9	1	1	3	9	9	9	9	9	9	9	9	9	9	9	9	9	9	9	9	9	30	9	9	10463884	1	9	1462.612367		1	2	1	2	2	2	1	6	3	1	1	99	61	0	40022	1	1	1
643	9	9	9	9	2	9	9	9	9	9	9	9	9	9	9	9	9	9	9	9	9	9	9	93	9	9	10464220	1	11	2283.201132		1	2	1	1	2	2	94	6	4	1	1	2	999	1	40031	2	1	1
644	4	9	9	9	3	9	9	9	9	9	9	9	9	9	9	9	9	9	9	9	9	9	9	93	9	9	10464255	1	11	2875.548529		1	2	1	1	2	2	1	6	4	0	1	2	999	0	40038	2	1	1
645	9	2	9	4	1	9	9	9	9	9	9	9	9	9	9	9	9	9	9	9	9	9	9	10	9	9	10464377	1	8	211.4425022		1	2	0	2	2	2	1	7	3	1	1	99	61	1	40044	2	1	1
646	9	9	9	9	1	9	9	9	9	9	9	9	9	9	9	9	9	9	9	9	9	9	9	0	9	9	10464647	1	9	938.6641093		1	2	1	2	2	2	1	7	4	0	1	99	40	1	40036	2	1	1
647	1	9	9	1	1	1	2	9	9	3	3	9	9	9	3	9	9	9	9	9	9	9	1	3	2	9	10464952	1	6	889.3166713		99	2	0	2	2	2	2	2	3	1	1	99	25	1	40025	1	1	1
648	9	9	9	9	9	9	9	9	9	9	9	9	9	9	9	9	9	9	9	9	9	9	9	91	9	9	10465907	1	11	157.4955029		1	2	1	1	2	2	2	6	4	1	1	2	999	1	40002	1	1	1
649	9	9	9	9	2	9	9	9	9	9	9	9	9	9	9	9	9	9	9	9	9	9	9	93	9	9	10467059	1	8	215.7454676		99	2	0	2	2	2	1	3	4	1	1	99	40	0	40044	1	6	3
650	2	9	9	9	1	1	2	9	9	1	2	9	1	9	9	9	9	9	9	9	9	9	1	3	9	9	10467089	1	5	1137.548189		99	2	0	2	2	2	1	4	3	1	1	99	35	0	40002	2	1	1
651	9	9	9	9	9	9	9	9	9	9	9	9	9	9	9	9	9	9	9	9	9	9	9	91	9	9	10467301	2	4	4454.795984		99	2	0	2	1	2	2	1	2	1	7	2	999	1	40005	2	6	1
652	9	9	9	9	1	3	9	9	9	9	9	9	9	9	9	9	9	9	9	9	9	9	9	5	9	9	10468563	1	8	194.030823		99	2	0	2	2	2	1	6	4	0	1	99	45	1	40031	2	1	1
653	4	9	9	9	1	2	9	9	9	9	9	9	9	9	9	9	9	9	9	9	9	9	1	2	2	9	10468772	1	5	170.1637058		99	2	0	2	2	2	1	2	4	0	5	2	999	1	40017	2	1	1
654	4	4	9	9	1	1	9	9	9	9	9	9	9	9	9	9	9	9	9	9	9	9	3	1	3	3	10469740	1	5	8.257880606		99	2	0	2	2	2	1	2	4	0	7	99	36	1	40013	2	3	3
655	4	9	9	9	1	2	1	9	9	9	9	9	9	9	9	9	9	9	9	9	9	9	9	2	9	9	10471340	1	5	166.0398425		99	2	0	2	2	2	1	1	4	0	5	2	999	1	40004	1	1	1
656	4	4	2	9	3	3	3	3	3	9	9	9	9	9	9	9	9	9	9	9	9	9	9	93	3	3	10472500	1	10	969.381449		1	2	0	2	1	2	2	1	3	0	6	2	999	1	40022	1	1	1
657	9	9	9	9	1	9	9	9	9	9	9	9	9	9	9	9	9	9	9	9	9	9	9	1	9	9	10472522	1	8	107.7895914		1	2	1	2	2	2	1	7	4	0	1	99	40	1	40024	2	1	1
659	9	9	9	9	3	9	9	9	9	9	9	9	9	9	9	9	9	9	9	9	9	9	9	93	9	9	10474296	1	7	4875.851814		1	2	1	2	2	2	2	1	2	0	7	1	999	1	40016	2	1	1
660	9	9	9	9	1	9	9	9	9	9	9	9	9	9	9	9	9	9	9	9	9	9	9	0	9	9	10475045	1	7	5437.761392		99	2	0	2	1	2	2	1	2	0	2	2	999	1	40018	1	1	1
662	4	4	9	9	1	3	9	9	9	9	9	9	9	9	9	9	9	9	9	9	9	9	9	0	3	9	10477398	1	11	700.3563781		1	2	0	1	2	2	2	6	4	0	1	2	999	1	40044	2	1	1
663	9	9	9	9	2	1	9	9	9	9	9	9	9	9	9	9	3	9	9	9	9	9	9	93	2	9	10477872	1	5	1921.972821		99	2	0	2	2	2	1	1	3	1	2	99	994	1	40007	2	3	3
664	4	4	9	9	1	3	9	9	9	9	9	9	9	9	9	9	3	9	3	9	9	9	9	0	9	9	10478238	1	9	1358.099293		2	2	0	2	2	2	1	2	3	0	7	99	55	0	40023	2	1	1
665	9	4	2	1	1	9	9	9	9	9	9	9	9	9	9	9	9	9	9	9	9	9	9	30	9	9	10478412	1	11	21447.30515		2	2	0	1	2	2	1	5	2	1	1	99	40	0	40025	2	1	1
666	4	1	9	9	1	2	9	9	9	9	9	9	9	9	9	9	9	9	9	9	9	9	9	1	9	9	10479067	1	9	118.0761982		1	2	1	2	2	2	1	7	4	1	1	99	60	1	40007	1	5	2
668	9	9	9	9	1	9	9	9	9	9	9	9	9	9	9	9	9	9	9	9	9	9	9	0	9	9	10479859	1	8	396.5411088		1	2	1	2	2	2	1	7	4	0	1	99	40	1	40017	1	1	1
669	4	9	9	9	1	1	9	9	9	2	3	9	3	3	9	9	3	9	9	9	9	9	3	1	2	3	10480377	1	9	3101.103178		1	2	1	1	2	1	1	7	3	1	7	98	998	1	40021	2	5	2
670	1	9	9	4	1	3	3	9	9	3	3	9	9	9	9	9	9	9	9	9	9	9	9	30	9	9	10481324	1	9	13380.50088		2	2	0	2	2	2	2	1	2	1	1	2	999	0	40042	1	1	1
671	1	9	9	9	9	9	9	9	9	9	9	9	9	9	9	9	9	9	9	9	9	9	9	91	9	9	10481737	1	9	459.9414585		1	2	1	2	2	2	1	1	3	0	5	2	999	1	40003	2	1	1
672	9	9	9	9	2	9	9	9	9	9	9	9	9	9	9	9	9	9	9	9	9	9	9	93	9	9	10482638	1	7	4106.552722		99	2	0	2	2	2	1	2	4	1	5	1	999	1	40008	2	1	1
673	9	9	9	9	1	9	9	9	9	9	9	9	9	9	9	9	9	9	9	9	9	9	9	1	9	9	10483035	2	9	894.1836221		2	2	1	2	2	2	2	7	4	1	7	99	40	1	40008	2	1	1
674	2	9	9	9	1	1	9	9	9	9	9	9	9	9	9	9	9	9	9	9	9	9	9	4	9	9	10483154	1	4	234.2075106		99	2	0	2	2	2	1	1	3	0	1	2	999	1	40033	1	1	1
676	2	9	2	9	1	1	2	9	9	9	9	9	9	9	9	9	1	9	9	9	9	9	1	1	1	3	10485016	1	5	120.3380752		99	2	0	2	2	2	2	2	3	1	2	99	994	1	40018	1	4	2
677	9	9	9	9	9	9	9	9	9	9	9	9	9	9	9	9	9	9	9	9	9	9	9	91	9	9	10486365	1	9	1983.455317		1	2	1	2	2	2	1	7	4	0	1	99	48	1	40010	2	1	1
678	9	9	9	9	1	9	9	9	9	9	9	9	9	9	9	9	9	9	9	9	9	9	9	0	9	9	10486482	1	10	3009.224693		1	2	0	2	2	2	2	4	2	0	2	2	999	1	40048	2	1	1
679	4	4	9	4	3	9	9	9	9	9	9	9	9	9	9	9	9	9	9	9	9	9	9	93	9	9	10486760	1	9	4186.498075		2	1	1	2	2	2	1	7	3	1	1	99	50	0	40033	2	1	1
680	9	9	9	9	9	9	9	9	9	9	9	9	9	9	9	9	9	9	2	9	9	9	9	91	9	9	10488577	1	4	269.0430234		99	2	0	1	2	2	2	3	3	1	5	99	40	1	40008	1	5	2
682	9	9	9	9	1	9	9	9	9	9	9	9	9	9	9	9	9	9	9	9	9	9	9	0	9	9	10490225	1	9	1486.098711		1	1	1	2	2	2	1	6	3	1	1	2	999	0	40046	1	1	1
683	9	9	9	9	1	3	9	9	9	3	9	9	3	9	9	9	9	9	3	9	9	9	9	0	9	9	10491261	1	10	3129.29173		99	2	0	2	2	2	1	7	4	0	5	99	45	1	40050	1	1	1
684	1	9	9	2	3	3	3	9	3	9	9	9	9	9	9	9	9	3	9	9	9	9	9	93	9	9	10492432	1	9	630.4673744		99	2	0	2	1	2	2	1	2	0	1	2	999	1	40035	2	1	1
685	9	9	9	9	1	9	9	9	9	9	9	9	9	9	9	9	9	9	9	9	9	9	9	0	9	9	10493104	1	10	2333.270867		1	2	1	2	2	2	1	2	2	0	1	99	26	1	40001	1	1	1
686	9	9	9	9	9	9	9	9	9	9	9	9	9	9	9	9	9	9	9	9	9	9	9	91	9	9	10493701	1	11	298.4727452		1	2	0	1	1	2	2	2	2	0	1	2	999	1	40029	1	1	1
687	9	9	9	9	9	9	9	9	9	9	9	9	9	9	9	9	9	9	9	9	9	9	9	91	9	9	10493763	1	10	3748.233172		1	2	1	2	2	2	1	1	4	0	5	2	999	1	40011	1	1	1
688	3	3	2	3	1	3	9	9	9	9	9	9	9	9	9	9	9	9	9	9	9	9	3	0	3	9	10493816	1	7	10246.97678		99	2	0	2	2	2	1	6	4	1	1	99	55	1	40011	2	1	1
689	2	3	9	4	1	9	9	9	9	9	9	9	9	9	9	9	9	9	9	9	9	9	9	1	9	9	10494504	1	4	42.05847868		99	2	0	2	1	2	1	2	2	1	1	99	30	0	40022	2	1	1
690	4	9	9	9	1	3	9	9	9	9	9	9	9	9	9	9	9	9	9	9	9	9	9	0	9	9	10495232	1	9	712.6286934		1	2	1	2	1	2	1	2	4	0	7	99	16	1	40001	1	1	1
691	9	9	9	9	9	9	9	9	9	3	9	9	9	9	9	3	9	9	9	9	9	9	9	91	9	9	10496191	1	5	68.8236487		99	2	0	2	2	2	1	1	2	1	2	99	994	1	40020	2	1	4
692	1	4	2	4	2	1	3	3	3	9	9	9	9	9	9	9	9	3	9	9	9	9	3	93	9	9	10497158	1	10	3875.753482		2	2	0	1	1	2	2	1	1	0	1	2	999	0	40028	2	1	1
693	9	9	9	9	1	9	9	9	9	9	9	9	9	9	9	9	9	9	9	9	9	9	9	0	9	9	10498366	1	9	978.9450436		1	2	1	2	2	2	1	7	4	1	1	99	50	1	40043	2	1	1
694	1	9	9	9	1	3	9	9	9	9	9	9	9	9	9	9	9	9	9	9	9	9	9	0	9	9	10498446	1	6	235.7890603		1	2	1	2	2	2	1	4	3	0	1	99	40	0	40034	2	1	1
696	1	9	9	3	2	1	9	9	9	9	9	9	9	9	9	9	9	9	9	9	9	9	1	93	1	2	10499280	1	4	2917.145454		99	2	0	2	2	2	2	3	2	1	1	2	999	1	40009	2	1	1
698	4	4	9	4	1	3	9	9	9	9	9	9	9	9	9	9	9	9	9	9	9	9	9	0	9	9	10501775	1	9	244.6294628		1	2	1	2	2	2	1	7	4	0	1	99	40	1	40031	2	1	1
700	9	9	9	9	1	9	9	9	9	9	9	9	9	9	9	9	9	9	9	9	9	9	3	0	9	9	10504738	1	4	278.312303		99	2	0	2	2	2	1	1	3	0	1	99	36	1	40045	1	1	1
701	9	9	9	9	1	3	9	9	9	9	9	9	9	9	9	9	9	9	9	9	9	9	9	0	9	9	10506162	1	9	1370.491623		99	2	0	2	2	2	1	5	4	0	2	99	30	1	40003	1	1	1
702	4	9	9	9	1	9	9	9	9	9	9	9	9	9	9	9	9	9	9	9	9	9	9	0	9	9	10506924	1	11	6357.148069		2	2	1	1	2	2	1	3	2	1	1	2	999	1	40050	2	1	1
703	3	9	2	9	3	3	9	9	9	9	9	9	9	9	9	9	9	9	9	9	9	9	9	93	9	9	10507486	1	8	2279.689888		99	2	0	2	1	2	1	1	2	0	2	2	999	1	40043	2	3	3
704	4	9	9	9	2	3	9	9	9	9	9	9	9	9	9	9	9	9	9	9	9	9	9	93	9	9	10508324	1	6	678.5390046		1	2	1	2	1	2	2	1	3	0	7	2	999	1	40033	2	1	1
706	4	3	2	9	1	1	9	9	9	9	9	9	9	9	9	9	9	9	3	9	9	9	9	0	9	9	10509570	1	8	1142.707486		1	2	1	2	2	2	1	4	3	0	1	99	8	1	40025	2	1	1
707	4	9	9	9	1	9	9	9	9	9	9	9	9	9	9	9	9	9	9	9	9	9	9	0	9	9	10509795	1	11	5247.812562		2	2	1	1	2	2	2	6	4	1	1	2	999	1	40009	2	1	1
708	9	9	9	9	1	9	9	9	9	9	9	9	9	9	9	9	9	9	9	9	9	9	9	0	9	9	10510537	1	4	76.46236341		99	2	0	2	2	2	1	3	2	0	7	99	36	1	40036	1	1	1
709	4	9	9	9	1	9	9	9	9	9	9	9	9	9	9	9	9	9	9	9	9	9	3	3	9	3	10510627	1	7	487.7203841		1	2	1	2	2	2	1	7	4	1	1	99	40	1	40018	1	2	1
710	4	1	2	1	1	3	9	9	9	9	9	9	9	9	9	9	9	9	9	9	9	9	9	0	9	9	10511048	1	10	16557.64958		1	2	1	2	2	2	1	6	3	1	1	99	45	1	40030	2	1	1
711	1	4	9	4	1	1	3	3	1	2	9	2	3	9	9	9	9	1	1	2	1	9	9	4	9	9	10512039	1	6	473.3149395		1	2	1	2	1	2	2	1	3	0	1	99	30	1	40013	2	2	3
712	4	4	9	9	1	3	9	9	9	3	9	9	9	9	9	9	9	9	3	9	9	9	9	0	9	9	10512642	1	9	464.1264118		1	2	1	2	2	2	1	3	4	0	1	99	40	1	40004	1	1	1
713	2	1	9	2	1	1	2	9	9	2	2	9	3	3	3	3	3	3	9	1	2	9	9	5	9	9	10512920	1	8	2152.170964		1	2	1	2	2	2	2	3	2	1	1	2	999	1	40017	2	6	3
715	2	1	9	1	1	2	2	9	9	2	2	9	2	9	2	9	9	9	9	9	1	9	1	1	3	1	10515396	1	5	265.0677302		99	2	0	2	2	2	1	3	4	0	1	2	999	0	40034	1	1	1
716	9	3	9	9	2	3	9	9	9	9	9	9	9	9	9	9	9	9	9	9	9	9	9	93	9	9	10516913	1	8	12198.16179		1	2	1	2	2	2	1	6	3	1	1	99	48	0	40005	2	2	1
717	1	9	9	9	1	3	9	9	9	9	9	9	9	9	9	9	3	9	3	9	9	9	3	1	3	3	10517108	1	7	5775.557585		99	2	0	2	2	2	1	2	4	0	5	99	5	1	40014	2	3	3
718	4	9	9	4	1	9	9	9	9	9	9	9	9	9	9	9	9	9	9	9	9	9	9	2	9	9	10517336	1	10	5448.626148		1	2	1	2	2	2	1	7	2	1	1	99	40	1	40035	1	1	1
719	1	4	9	1	1	3	2	9	9	3	9	9	3	9	9	3	9	9	9	9	9	9	9	8	9	9	10517976	1	8	347.3770131		99	2	0	2	2	2	1	4	2	1	1	99	61	0	40027	2	1	1
720	1	3	9	2	2	1	3	3	9	3	9	9	3	9	9	3	3	9	9	9	9	9	3	93	3	3	10519520	1	8	9674.160114		99	2	0	2	2	2	2	1	1	1	1	98	998	1	40029	1	1	1
721	4	9	9	9	1	9	9	9	9	3	9	9	9	9	9	9	9	9	9	9	9	9	9	0	9	9	10519972	1	9	3030.280938		1	2	1	2	2	2	1	1	4	0	1	2	999	1	40012	1	2	3
722	3	3	9	3	1	3	9	9	9	9	9	9	9	9	9	9	9	9	9	9	9	9	9	2	9	9	10520028	1	6	2059.84232		99	2	0	2	2	2	1	6	4	1	1	99	40	1	40014	1	1	1
723	9	9	9	9	9	9	9	9	9	9	9	9	9	9	9	9	9	9	9	9	9	9	9	91	9	9	10520287	1	6	84.63298042		1	2	1	2	2	2	1	4	4	0	1	99	44	1	40021	2	2	1
724	1	9	9	9	2	9	9	9	9	9	9	9	9	9	9	9	9	9	9	9	9	9	9	93	9	9	10520563	1	8	2070.858845		1	2	1	2	2	2	1	2	2	0	1	99	1	1	40034	1	1	1
725	9	9	9	9	9	9	9	9	9	9	9	9	9	9	9	9	9	9	9	9	9	9	9	91	9	9	10520577	1	11	5269.642046		1	1	1	1	2	1	1	7	4	1	2	2	999	1	40043	1	3	1
726	9	9	9	9	9	9	9	9	9	9	9	9	9	9	9	9	9	9	9	9	9	9	9	91	9	9	10521722	1	8	24303.19558		99	2	0	2	1	2	2	2	2	0	1	2	999	1	40010	1	6	1
727	9	9	9	9	1	9	9	9	9	9	9	9	9	9	9	9	9	9	9	9	9	9	9	1	9	9	10523655	2	9	282.9524017		1	2	1	2	2	2	2	1	3	0	7	2	999	1	40008	2	3	3
729	9	9	9	9	2	9	9	9	9	9	9	9	9	9	9	9	9	9	9	9	9	9	9	93	9	9	10524038	1	4	1391.414035		99	2	0	2	2	2	1	1	3	1	5	99	5	1	40006	2	1	1
732	2	9	1	3	1	1	2	9	9	9	9	9	9	9	9	9	9	9	9	9	9	9	1	6	1	1	10525097	1	6	308.7321272		99	2	0	2	2	2	1	1	2	1	7	99	56	1	40041	2	1	1
733	9	9	9	9	9	1	9	9	9	9	9	9	9	9	9	9	9	9	9	9	9	9	2	91	2	3	10525909	1	7	337.796644		99	2	0	2	2	2	1	4	2	0	1	99	40	1	40027	2	2	3
735	9	9	9	9	1	9	9	9	9	9	9	9	9	9	9	9	9	9	9	9	9	9	9	0	9	9	10527006	1	4	1439.015771		99	2	0	2	2	2	1	1	3	1	1	99	6	0	40025	1	1	1
736	1	9	2	9	1	3	9	9	9	9	9	9	9	9	9	9	9	9	9	9	9	9	3	0	9	9	10527887	1	11	21457.33577		2	1	1	1	2	1	2	5	4	1	1	99	24	0	40039	2	1	1
737	9	9	9	9	9	9	9	9	9	9	9	9	9	9	9	9	9	9	9	9	9	9	9	91	9	9	10528138	1	4	2083.31712		99	2	0	2	2	2	1	2	2	1	1	99	38	1	40009	1	1	1
738	9	9	9	9	9	9	9	9	9	9	9	9	9	9	9	9	9	9	9	9	9	9	9	91	9	9	10528280	1	7	226.9453846		1	2	1	2	2	2	1	7	4	1	1	99	40	1	40022	2	1	1
739	9	9	9	9	2	3	9	9	9	9	9	9	9	9	9	9	9	9	9	9	9	9	9	93	9	9	10529739	1	7	735.8058947		99	2	0	2	2	2	1	5	4	0	1	99	40	1	40009	1	5	1
740	2	4	2	9	1	3	9	9	9	9	9	9	9	9	9	9	9	9	9	9	9	9	3	0	9	9	10530401	1	10	3326.925926		2	1	0	2	1	2	2	1	3	0	1	2	999	1	40046	2	1	1
741	1	9	9	9	2	1	2	2	1	1	2	9	1	3	2	3	3	1	2	2	1	1	3	93	3	3	10530897	1	4	639.1888881		99	2	0	2	2	2	2	1	2	0	1	99	61	1	40032	1	4	3
742	4	9	9	9	1	9	9	9	9	9	9	9	9	9	9	9	9	9	9	9	9	9	9	0	9	9	10531232	1	10	1434.236877		2	2	1	2	2	2	1	7	4	0	5	99	30	1	40012	1	1	1
744	9	9	9	9	9	9	9	9	9	9	9	9	9	9	9	9	9	9	9	9	9	9	9	91	9	9	10531677	1	10	3228.05459		1	2	0	2	2	1	1	7	4	0	1	2	999	1	40002	2	1	1
745	2	9	9	4	1	3	9	9	9	9	9	9	9	9	9	9	3	9	3	9	9	9	9	2	9	9	10532791	1	6	251.21899		99	2	0	2	1	2	2	3	2	0	1	2	999	1	40037	2	1	1
746	9	9	9	9	9	9	9	9	9	9	9	9	9	9	9	9	9	9	9	9	9	9	9	91	9	9	10532895	1	9	3208.350033		99	2	0	2	2	2	2	2	2	0	2	2	999	0	40042	1	2	1
747	9	9	9	9	2	1	9	9	9	9	9	9	9	9	9	9	9	9	9	9	9	9	9	93	9	9	10533668	1	10	16927.17995		99	2	0	2	1	2	2	2	1	1	2	2	999	1	40008	1	1	1
748	4	4	9	9	2	3	9	9	9	9	9	9	9	9	9	9	9	9	9	9	9	9	9	93	9	9	10534810	1	10	183.8431679		2	2	1	2	2	2	1	7	4	1	1	99	40	1	40002	2	1	1
749	9	9	9	9	3	9	9	9	9	9	9	9	9	9	9	9	9	9	9	9	9	9	9	93	9	9	10535154	1	10	695.0003531		2	2	1	2	2	2	2	1	4	0	2	2	999	1	40024	1	1	1
750	4	4	9	9	1	1	3	9	9	3	3	9	9	9	9	9	3	9	9	9	9	9	9	2	9	9	10537175	1	11	5844.05143		2	2	1	1	2	2	2	2	2	0	1	2	999	1	40005	1	1	1
751	9	9	9	9	2	9	9	9	9	9	9	9	9	9	9	9	9	9	9	9	9	9	9	93	9	9	10539162	1	4	530.1215242		99	2	0	2	2	2	1	1	3	0	7	99	30	1	40017	2	1	1
752	4	4	2	9	1	9	9	9	9	3	9	9	9	9	9	9	9	9	9	9	9	9	1	7	9	9	10539510	1	11	3366.75113		2	2	1	1	2	2	2	2	2	1	1	2	999	1	40048	2	1	1
753	4	9	9	9	1	3	9	9	9	9	9	9	9	9	9	9	9	9	9	9	9	9	9	0	9	9	10539730	1	10	1577.260948		1	2	0	2	2	2	1	7	4	0	1	99	38	0	40021	1	1	1
755	9	9	9	9	9	9	9	9	9	9	9	9	9	9	9	9	9	9	9	9	9	9	9	91	9	9	10540074	1	8	1562.457405		1	2	1	2	2	2	1	5	2	1	7	99	36	0	40019	1	1	1
756	4	4	9	4	3	1	3	9	9	2	3	9	3	9	9	9	9	9	9	9	9	9	9	93	9	9	10540438	1	7	1099.826515		99	2	0	2	2	2	1	6	4	1	7	99	40	1	40035	1	1	1
757	9	4	9	9	2	9	9	9	9	9	9	9	9	9	9	9	9	9	9	9	9	9	9	93	9	3	10541636	1	9	7962.50368		1	2	1	2	2	2	1	7	4	1	1	99	40	1	40008	2	1	1
759	9	9	9	9	9	9	9	9	9	9	9	9	9	9	9	9	9	9	9	9	9	9	9	91	9	9	10542410	1	4	301.4907031		99	2	0	2	2	2	1	1	2	0	1	2	999	1	40020	1	6	2
760	9	9	9	9	1	9	9	9	9	9	9	9	9	9	9	9	9	9	2	9	9	9	9	2	9	9	10543415	1	9	3325.03566		2	2	0	2	2	2	1	2	3	0	4	1	999	1	40012	1	1	1
762	3	4	9	9	1	3	9	9	9	3	3	9	3	9	9	9	9	9	3	9	9	9	9	0	9	9	10545073	1	6	34.00290488		99	2	0	2	2	2	1	1	4	0	7	99	10	1	40020	2	3	3
763	9	9	9	9	1	3	9	9	9	9	9	9	9	9	9	9	9	9	9	9	9	9	9	0	9	9	10545096	1	9	582.7450374		1	2	1	2	2	2	1	5	3	1	2	1	999	1	40009	2	1	1
764	9	9	9	9	2	1	9	9	9	9	9	9	9	9	9	9	9	9	9	2	9	9	9	93	1	9	10545218	1	4	82.20573882		99	2	0	2	1	2	2	1	3	0	1	99	20	1	40023	2	2	3
765	1	1	9	4	1	1	2	9	9	1	3	3	2	9	9	9	3	9	3	3	3	3	1	4	1	1	10545575	1	6	1484.33527		99	2	0	2	1	2	2	4	3	0	1	99	35	1	40045	2	3	3
766	3	9	9	9	1	2	9	9	9	9	9	9	9	9	9	9	9	9	9	9	9	9	1	1	9	1	10546204	1	4	510.6876823		99	2	0	2	2	1	2	2	3	0	1	99	25	1	40046	2	1	1
768	4	9	9	9	1	3	9	9	9	9	9	9	9	9	9	9	9	9	9	9	9	9	9	10	9	9	10547736	1	11	7620.084636		2	2	1	1	2	2	1	7	2	0	1	2	999	1	40029	1	1	1
769	9	9	9	9	9	9	9	9	9	9	9	9	9	9	9	9	9	9	9	9	9	9	9	91	9	9	10549045	1	9	3730.499262		1	2	1	2	2	2	1	1	4	0	5	2	999	1	40025	2	1	1
770	9	9	9	9	1	9	9	9	9	9	9	9	9	9	9	9	9	9	9	9	9	9	9	0	9	9	10549462	1	9	38.38160981		1	2	1	2	1	2	2	3	3	0	1	99	40	1	40028	1	2	1
772	3	1	9	2	3	9	9	9	9	9	9	9	9	9	9	9	9	9	9	9	9	9	9	93	9	9	10549782	1	4	125.0896887		99	2	0	2	2	2	1	3	2	1	1	99	50	1	40037	2	1	1
773	2	1	2	2	1	2	9	9	9	9	9	9	9	9	9	9	9	9	9	9	9	9	1	7	2	9	10550228	1	5	226.6520713		99	2	0	2	2	2	1	2	3	1	1	99	25	1	40028	2	1	1
775	4	4	9	9	1	3	3	9	9	9	9	9	9	9	9	9	9	9	9	9	9	9	9	2	9	9	10553343	1	10	13758.71677		1	2	0	2	2	2	1	7	4	1	1	99	30	1	40003	2	1	1
776	9	9	9	9	1	1	9	9	9	9	9	9	9	9	9	9	9	9	9	9	9	9	9	0	9	9	10553370	1	9	1105.423314		1	2	1	2	2	2	1	2	2	1	1	98	998	1	40009	2	1	1
777	9	9	9	9	1	1	9	9	9	9	9	9	9	9	9	9	9	9	9	9	9	9	9	0	9	9	10555657	1	6	176.5982331		99	2	0	2	2	2	2	2	2	1	2	99	35	1	40008	2	1	1
778	1	9	9	9	2	9	9	9	9	9	9	9	9	9	9	9	9	9	9	9	9	9	9	93	9	9	10558067	1	10	1209.490643		2	2	1	2	1	2	2	2	2	0	1	2	999	1	40012	1	1	1
779	4	2	9	9	2	3	3	9	9	3	3	9	9	9	9	9	9	3	9	9	9	9	9	93	9	9	10559656	1	10	1356.236667		2	2	1	2	2	2	1	7	4	1	1	1	999	1	40050	1	1	1
781	4	9	9	1	1	9	9	9	9	9	9	9	9	9	9	9	9	9	3	9	9	2	9	0	9	9	10562363	1	9	663.4931919		99	2	0	1	1	2	2	1	1	1	1	2	999	1	40017	2	1	1
782	1	9	9	9	1	9	9	9	9	9	9	9	9	9	9	9	9	3	9	9	9	9	3	2	9	9	10562736	1	9	500.7368214		1	2	0	2	2	2	2	6	2	0	1	99	45	0	40037	2	1	1
783	1	4	9	4	1	1	3	3	9	9	9	9	9	9	9	9	3	9	9	9	9	9	9	7	9	9	10563144	1	6	1741.701968		99	2	0	2	1	2	2	3	2	0	1	99	16	1	40020	2	2	3
784	9	9	9	9	9	9	9	9	9	9	9	9	9	9	9	9	9	9	9	9	9	9	9	91	9	9	10564292	1	5	1423.682529		99	2	0	2	2	2	1	3	3	1	1	99	40	1	40049	2	1	1
785	9	9	9	9	2	2	9	9	9	9	9	9	9	9	9	9	9	9	9	9	9	9	9	93	9	9	10565159	1	5	701.2551269		99	2	0	2	2	2	1	1	4	1	2	2	999	1	40039	1	1	1
786	3	9	9	9	1	3	9	9	9	9	9	9	9	9	9	9	9	9	9	9	9	9	1	0	9	3	10565545	1	4	2016.292511		99	2	0	2	2	2	1	1	3	0	1	99	40	1	40049	2	2	3
788	3	2	9	1	1	3	9	9	9	9	9	9	9	9	9	9	9	9	9	9	9	9	2	15	3	9	10566083	1	5	260.149368		99	2	0	2	2	2	1	5	2	1	1	99	61	1	40009	2	1	1
789	9	9	9	9	9	9	9	9	9	9	9	9	9	9	9	9	9	9	9	9	9	9	1	91	9	9	10567257	1	5	66.97301511		1	2	1	2	2	1	2	1	2	0	7	99	35	1	40003	2	5	1
790	4	4	9	4	1	3	9	9	9	9	9	9	9	9	9	9	9	9	9	9	9	9	9	0	9	9	10567810	1	10	7344.28422		1	2	1	2	2	2	1	7	4	1	1	99	30	1	40049	1	1	1
791	9	9	9	9	9	9	9	9	9	9	9	9	9	9	9	9	9	9	1	9	9	9	9	91	9	9	10568908	1	9	6236.587623		1	2	0	2	1	2	2	1	2	0	7	99	35	1	40028	2	2	1
792	9	9	9	9	9	9	9	9	9	9	9	9	9	9	9	9	9	9	9	9	9	9	9	91	9	9	10569096	1	5	970.485813		1	2	1	2	2	2	1	6	3	1	1	99	40	1	40014	1	1	1
793	9	9	9	9	9	9	9	9	9	9	9	9	9	9	9	9	9	9	9	9	9	9	9	91	9	9	10569312	1	4	906.643379		99	2	0	2	2	2	1	1	2	1	1	2	999	1	40042	2	6	2
794	9	9	9	9	9	9	9	9	9	9	9	9	9	9	9	9	9	9	9	9	9	9	9	91	9	9	10569746	1	9	2816.238946		1	2	0	2	2	2	1	7	4	0	2	1	999	1	40024	1	1	1
795	9	9	9	9	1	9	9	9	9	9	9	9	9	9	9	9	9	9	9	9	9	9	9	0	9	9	10570322	1	5	371.6599846		99	2	0	2	2	2	1	1	3	0	5	2	999	1	40043	2	1	1
796	1	9	9	9	2	9	9	9	9	9	9	9	9	9	9	9	9	9	9	9	9	9	9	93	9	9	10570582	1	9	538.1560429		2	1	0	2	2	1	1	4	3	1	3	99	55	0	40003	2	3	3
797	9	9	9	9	9	1	9	9	9	3	3	9	9	9	9	9	9	9	9	9	9	9	1	91	1	3	10571495	1	4	3434.671146		99	2	0	2	2	2	1	1	1	0	5	99	4	1	40003	2	1	1
798	9	9	9	9	9	9	9	9	9	9	9	9	9	9	9	9	9	9	9	9	9	9	9	91	9	9	10572632	2	9	7109.321434		1	2	1	2	1	2	2	1	1	0	7	2	999	1	40011	1	1	1
799	9	9	9	9	1	3	9	9	9	9	9	9	9	9	9	9	9	9	9	9	9	9	9	0	9	9	10575007	1	6	316.5147833		99	2	0	2	2	2	1	4	4	0	1	1	999	1	40035	2	1	1
801	1	4	9	9	2	3	9	9	9	9	9	9	9	9	9	9	9	9	9	9	9	9	9	93	9	9	10575126	1	8	6642.354834		99	2	0	2	2	2	1	3	1	1	1	99	50	1	40037	1	1	1
802	9	9	9	9	2	9	9	9	9	9	9	9	9	9	9	9	9	9	9	9	9	9	9	93	9	9	10575316	1	9	457.0091102		99	2	0	2	2	2	1	7	4	0	1	99	40	1	40001	1	1	1
803	9	9	9	9	2	9	9	9	9	9	9	9	9	9	9	9	9	9	9	9	9	9	9	93	9	9	10575729	1	11	9125.82892		1	2	1	1	2	2	1	1	2	0	1	2	999	1	40032	2	1	1
804	4	9	9	9	1	3	9	9	9	9	9	9	9	9	9	9	9	9	9	9	9	9	9	0	9	9	10576220	1	11	266.0959746		1	2	0	1	2	2	2	6	4	0	1	2	999	1	40004	1	1	1
805	4	4	9	4	3	9	9	9	9	9	9	9	9	9	9	9	9	9	9	9	9	9	9	93	9	9	10577878	1	10	634.3725461		1	2	1	2	2	2	1	3	2	1	1	99	40	1	40006	2	1	1
806	4	9	9	9	1	3	9	9	9	9	9	9	9	9	9	9	9	9	9	9	9	9	9	0	9	9	10578182	1	9	2453.823444		1	2	1	2	2	2	1	7	3	1	5	99	60	1	40021	2	1	1
808	1	9	9	9	3	3	9	9	9	9	9	9	9	9	9	9	9	9	9	9	9	9	9	93	9	9	10579324	1	9	270.5624633		2	2	1	2	2	2	1	5	2	0	1	99	24	0	40048	1	2	3
809	4	4	9	9	1	9	9	9	9	9	9	9	9	9	9	9	3	9	9	9	9	9	9	3	9	9	10581396	1	9	826.0465221		1	2	1	2	2	2	2	1	1	1	7	2	999	1	40029	2	1	1
810	4	1	9	4	1	3	9	9	9	3	9	9	9	9	9	9	9	9	3	9	9	9	3	3	3	3	10581956	1	6	167.3409129		1	2	1	2	2	2	1	6	4	1	1	99	40	1	40049	1	1	1
812	9	9	9	9	9	9	9	9	9	9	9	9	9	9	9	9	9	9	9	9	9	9	9	91	9	9	10582304	1	4	2377.219301		99	2	0	2	2	2	1	1	2	1	7	2	999	1	40015	2	1	1
815	9	9	9	9	9	9	9	9	9	9	9	9	9	9	9	9	9	9	9	9	9	9	9	91	9	9	10583688	1	9	969.6390237		1	2	1	2	2	2	1	6	4	1	2	99	40	1	40021	2	1	1
816	9	9	9	9	9	9	9	9	9	3	9	9	9	9	9	9	9	9	9	9	9	9	9	91	9	9	10584870	1	10	13829.59152		2	2	0	2	2	2	2	1	3	0	3	2	999	0	40036	1	1	1
817	4	2	9	4	1	1	9	9	9	9	9	9	9	9	9	9	9	9	9	9	9	9	3	1	3	9	10586312	1	8	582.2465182		1	2	1	2	2	2	1	6	4	1	1	99	40	1	40037	1	1	1
819	3	4	9	9	1	3	3	9	9	3	3	9	3	9	9	9	3	9	9	9	9	9	9	1	9	9	10588591	1	7	4721.206641		99	2	0	2	1	2	2	2	3	0	1	99	15	1	40039	1	1	1
820	4	9	9	9	1	1	3	3	9	9	9	9	9	9	9	9	9	9	1	9	9	9	9	3	9	9	10589493	1	4	855.9303224		99	2	0	2	2	2	1	2	2	1	7	99	30	1	40039	1	2	1
821	4	9	9	9	1	1	3	3	9	9	9	9	9	9	9	9	9	9	9	9	9	9	9	4	9	9	10590573	1	11	9458.654799		99	2	0	1	1	2	2	1	3	0	2	2	999	1	40016	1	1	1
822	3	1	9	9	2	1	9	9	9	9	9	9	9	9	9	9	9	9	9	9	9	9	1	93	1	9	10590826	1	4	5592.518657		99	2	0	2	2	2	1	3	2	1	1	99	40	1	40050	2	1	1
823	9	9	9	9	1	1	9	9	9	9	9	9	9	9	9	9	9	9	9	9	9	9	9	0	9	9	10591140	1	9	1700.737945		2	2	1	1	2	2	1	2	3	0	1	1	999	1	40015	2	1	1
824	9	9	9	9	9	9	9	9	9	9	9	9	9	9	9	9	9	9	9	9	9	9	9	91	9	9	10591257	1	4	736.4598965		99	2	0	2	1	2	2	1	2	1	1	2	999	1	40044	1	1	1
825	1	9	9	1	1	9	9	9	9	9	9	9	9	9	9	9	9	9	9	9	9	9	9	4	9	9	10592405	1	10	3866.24878		2	2	0	2	2	2	1	5	3	0	2	99	61	0	40014	2	1	1
826	1	4	9	9	1	2	9	9	9	3	3	9	9	9	9	9	9	9	9	9	9	9	2	0	9	9	10592983	1	11	10750.26492		1	1	0	2	2	1	2	4	3	1	1	99	20	1	40006	2	1	1
827	9	3	9	4	1	9	9	9	9	9	9	9	9	9	9	9	3	9	9	9	9	9	9	5	9	9	10593150	1	10	1164.023123		1	2	0	2	2	2	1	7	4	1	1	99	40	0	40016	1	1	1
829	9	9	9	9	9	9	9	9	9	9	9	9	9	9	9	9	9	9	9	9	9	9	9	91	9	9	10593785	1	11	7493.169286		1	1	1	1	2	1	1	4	2	1	1	2	999	0	40042	2	1	1
830	9	9	9	9	1	9	9	9	9	9	9	9	9	9	9	9	9	9	9	9	9	9	9	2	9	9	10594220	1	6	5916.418811		99	2	0	2	2	2	2	1	1	0	7	2	999	1	40021	2	1	1
831	9	9	9	9	9	9	9	9	9	9	9	9	9	9	9	9	9	9	9	9	9	9	3	91	9	9	10594536	1	9	6016.736892		1	2	1	2	1	2	2	1	3	0	1	2	999	1	40022	1	1	1
832	9	9	9	9	2	9	9	9	9	9	9	9	9	9	9	9	9	9	9	9	9	9	9	93	9	9	10594645	1	6	65.28954527		99	2	0	2	1	2	2	4	4	0	1	99	48	1	40004	1	1	1
834	2	9	9	9	1	1	1	3	2	9	9	9	9	9	9	9	9	9	9	2	9	9	9	5	9	9	10595521	1	10	3635.116084		1	2	1	1	1	2	1	2	2	1	2	2	999	1	40015	2	1	1
835	4	9	9	9	2	3	9	9	9	3	9	9	9	9	9	9	9	9	9	9	9	9	9	93	9	9	10595666	1	10	800.5266737		99	2	0	2	2	2	1	5	4	0	7	99	3	1	40041	2	1	1
836	9	9	9	9	3	9	9	9	9	9	9	9	9	9	9	9	9	9	9	9	9	9	9	93	9	9	10596183	1	9	1902.715495		1	2	1	2	2	2	1	6	3	0	3	99	40	1	40021	1	1	1
837	1	4	2	4	1	1	9	9	9	2	2	9	9	9	9	3	3	9	3	9	9	9	1	20	1	9	10596950	1	10	122.2858311		1	2	0	2	2	2	1	5	3	1	1	99	40	0	40046	1	1	1
838	9	9	9	9	1	9	9	9	9	9	9	9	9	9	9	9	9	9	9	9	9	9	9	2	9	9	10597088	1	4	300.2691336		99	2	0	2	2	2	1	2	2	1	1	99	994	1	40003	2	1	1
840	1	2	9	9	1	2	9	9	9	3	9	9	3	9	9	9	9	9	3	9	9	9	1	8	2	3	10597565	1	6	233.3667948		1	2	1	2	2	2	1	2	3	0	1	2	999	0	40037	1	3	3
842	9	9	2	9	2	3	3	9	9	9	9	9	9	9	9	9	9	9	9	3	9	3	9	93	9	9	10600913	1	9	68.13460285		1	2	1	2	2	2	1	7	4	0	1	99	40	1	40004	1	1	1
843	3	9	9	9	3	3	9	9	9	9	9	9	9	9	9	9	9	9	9	9	9	9	1	93	9	9	10601102	1	9	577.7525028		1	2	1	2	2	2	1	3	2	0	1	99	40	1	40009	1	1	1
844	9	1	9	9	1	3	9	9	9	9	9	9	9	9	9	9	9	9	9	9	9	9	1	1	9	1	10602051	1	9	802.6949091		99	2	0	2	1	2	2	4	3	1	1	99	38	1	40007	1	6	1
845	9	9	9	9	1	9	9	9	9	9	9	9	9	9	9	9	9	9	9	9	9	9	9	2	9	9	10603567	1	10	584.5916901		2	2	0	2	2	2	1	5	3	0	1	99	40	1	40037	2	1	1
846	4	9	9	9	1	1	9	9	9	9	9	9	9	9	9	9	9	9	9	9	9	9	9	0	9	9	10603622	1	4	222.1203527		99	2	0	2	1	2	2	1	2	1	1	99	38	0	40008	2	1	1
847	4	4	2	9	1	9	9	9	9	9	9	9	9	9	9	9	9	9	9	9	9	9	9	30	9	9	10603962	1	11	2924.582718		2	1	1	1	2	2	2	4	4	1	1	1	999	1	40040	1	1	1
848	2	9	9	9	9	9	9	9	9	9	9	9	9	9	9	9	9	9	9	9	9	9	9	91	9	9	10604374	1	10	51194.07946		1	1	1	1	1	2	2	2	2	1	7	2	999	1	40018	2	1	1
850	9	9	9	9	2	9	9	9	9	9	9	9	9	9	9	9	9	9	9	9	9	9	9	93	9	9	10605066	1	11	6807.130235		1	1	1	1	2	2	1	6	3	1	1	2	999	1	40037	2	1	1
852	4	1	9	9	1	1	9	9	9	3	9	9	9	9	3	9	9	9	9	9	9	9	3	2	3	9	10605794	1	8	1036.82906		1	2	0	1	94	2	2	2	2	1	7	2	999	1	40045	1	1	1
854	9	9	9	9	1	9	9	9	9	9	9	9	9	9	9	9	9	9	9	9	9	9	9	0	9	9	10606377	1	6	663.2826932		99	2	0	2	2	2	1	4	3	1	1	99	40	0	40047	1	1	1
855	3	1	2	9	9	1	9	9	9	9	9	9	9	9	9	9	9	9	9	9	9	9	9	91	9	9	10610181	1	6	114.9534309		99	2	0	2	2	2	2	1	4	1	2	2	999	1	40038	2	1	1
856	9	9	9	9	2	9	9	9	9	9	9	9	9	9	9	9	9	9	9	9	9	9	9	93	9	9	10610815	1	10	237.5538891		1	2	1	2	2	2	1	7	4	0	1	99	40	1	40025	2	2	1
857	4	9	9	9	3	9	9	9	9	9	9	9	9	9	9	9	9	9	9	9	9	9	9	93	9	9	10612529	1	6	1418.018342		1	2	0	2	1	2	2	1	3	0	1	99	8	0	40032	2	1	1
858	9	9	9	9	1	9	9	9	9	9	9	9	9	9	9	9	9	9	9	9	9	9	9	0	9	9	10613617	1	9	8639.859153		1	2	1	2	2	2	1	4	3	0	7	99	40	1	40042	1	1	1
860	9	9	9	9	9	9	1	1	3	9	9	9	9	9	9	9	9	9	9	9	9	9	9	91	9	9	10616328	1	6	66.78960512		99	2	0	2	2	2	2	4	3	0	1	97	999	1	40035	2	6	1
862	9	4	9	9	1	1	9	9	9	9	9	9	9	9	9	9	9	9	9	9	9	9	9	1	9	9	10619527	1	10	3181.879335		2	2	1	2	2	2	1	4	1	1	2	2	999	1	40004	2	1	1
863	4	4	9	9	3	9	9	9	9	9	9	9	9	9	9	9	9	9	9	9	9	9	9	93	9	9	10620869	1	11	17417.48147		2	2	0	1	2	2	1	2	1	0	1	99	20	1	40016	1	1	1
865	1	9	9	4	1	3	9	9	9	9	9	9	9	9	9	9	9	9	9	9	9	9	3	4	3	3	10622611	1	9	3180.345136		2	2	1	2	2	2	1	2	2	0	7	2	999	1	40001	2	5	2
866	2	9	9	9	2	2	3	3	9	9	9	9	9	9	9	9	3	9	9	9	9	9	9	93	9	9	10624204	1	10	1953.754071		2	2	0	1	1	2	1	2	1	1	2	2	999	1	40029	1	1	1
867	4	9	9	9	3	9	9	9	9	9	9	9	9	9	9	9	9	9	9	9	9	9	9	93	9	9	10625215	1	9	366.0091607		99	2	0	1	1	2	2	1	2	0	1	1	999	1	40048	2	1	1
868	9	9	9	9	3	9	9	9	9	9	9	9	9	9	9	9	9	9	9	9	9	9	9	93	9	9	10625233	1	10	3399.088447		1	2	1	2	2	2	1	2	4	0	1	99	40	0	40034	2	1	1
869	9	9	9	9	9	9	9	9	9	9	9	9	9	9	9	9	9	9	9	9	9	9	9	91	9	9	10625338	1	4	38.34243565		99	2	0	2	2	2	1	6	2	0	2	99	40	1	40016	2	1	1
870	2	9	9	9	1	2	9	9	9	9	9	9	9	9	9	9	9	9	9	9	9	9	9	3	9	9	10626171	1	5	215.3866732		1	2	1	2	2	2	1	3	4	1	1	99	50	1	40046	2	1	1
871	1	9	1	4	3	1	9	9	9	9	9	9	9	9	9	9	9	9	9	9	9	9	9	93	9	9	10626633	1	9	6597.145424		99	2	0	2	2	2	2	1	3	1	1	2	999	0	40050	2	1	1
872	4	4	9	9	1	3	3	3	9	3	9	9	9	9	9	3	3	9	3	9	9	9	9	2	9	9	10627028	1	8	828.2961638		1	2	1	2	2	2	1	6	2	1	1	99	45	0	40048	1	1	1
874	9	9	9	9	9	9	9	9	9	9	9	9	9	9	9	9	9	9	9	9	9	9	9	91	9	9	10627454	2	5	67.9978336		1	2	1	2	2	2	2	1	3	0	7	2	999	1	40042	2	1	1
877	4	4	2	1	2	3	9	9	9	9	9	9	9	9	9	9	9	9	9	9	9	9	9	93	9	9	10631917	1	9	294.9290773		2	2	1	2	2	2	1	4	2	1	1	99	40	0	40018	2	1	1
878	9	9	9	9	9	9	9	9	9	9	9	9	9	9	9	9	9	9	9	9	9	9	9	91	9	9	10632717	1	5	32.4794783		1	2	1	2	2	2	1	4	3	1	1	99	40	0	40004	2	1	1
879	4	9	9	9	3	9	9	9	9	9	9	9	9	9	9	9	9	9	9	9	9	9	9	93	9	9	10634823	1	8	856.6822714		1	2	1	2	1	2	2	3	3	0	1	1	999	1	40038	1	1	1
880	9	9	9	9	1	9	9	9	9	9	9	9	9	9	9	9	9	9	9	9	9	9	9	0	9	9	10635027	1	11	628.4911253		99	1	0	1	2	2	1	6	3	1	1	2	999	1	40022	1	1	1
881	9	9	9	9	9	9	9	9	9	9	9	9	9	9	9	9	9	9	9	9	9	9	9	91	9	9	10635310	1	4	1741.904805		99	2	0	2	2	2	1	1	2	0	2	2	999	1	40049	1	6	1
882	3	9	9	9	1	1	9	9	9	3	3	9	3	9	9	9	9	9	9	9	9	9	9	1	3	3	10635880	1	5	2874.536232		99	2	0	2	2	2	2	1	3	1	1	2	999	1	40044	1	1	1
884	9	4	9	9	1	9	9	9	9	9	9	9	9	9	9	9	9	9	9	9	9	9	9	0	9	9	10638018	1	9	233.1395603		99	2	0	2	2	2	1	4	4	0	2	99	40	1	40024	2	1	1
885	9	9	9	9	9	9	9	9	9	9	9	9	9	9	9	9	9	9	9	9	9	9	9	91	9	9	10638065	1	5	16.73156483		99	2	0	2	2	2	2	1	2	0	2	2	999	1	40010	2	1	1
886	4	9	9	9	1	3	9	9	9	3	9	9	9	9	9	9	9	9	9	9	9	9	9	0	9	9	10638616	1	9	234.040384		99	2	0	2	2	2	1	7	4	0	1	99	45	1	40034	1	2	1
887	9	9	9	9	1	9	9	9	9	9	9	9	9	9	9	9	9	9	9	9	9	9	9	0	9	9	10638682	1	8	516.8998981		1	2	1	2	2	2	1	6	3	0	1	99	36	0	40031	1	1	1
888	1	9	9	9	3	9	9	9	9	9	9	9	9	9	9	9	9	9	9	9	9	9	9	93	9	9	10639311	1	10	7132.046589		1	2	1	2	2	2	1	6	2	1	1	99	40	1	40034	1	1	1
890	9	9	9	9	1	1	9	9	9	9	9	9	9	9	9	9	9	9	9	9	9	9	9	1	9	9	10640634	1	9	155.6576419		1	2	1	2	2	2	1	6	2	1	2	99	40	1	40029	2	1	1
892	9	9	9	9	1	2	9	9	9	9	9	9	9	9	9	9	9	9	9	9	9	9	2	6	2	9	10642465	1	5	530.7550446		99	2	0	2	2	1	1	4	3	1	1	99	40	1	40022	2	1	1
893	4	9	9	9	1	2	9	9	9	9	9	9	9	9	9	9	9	9	9	9	9	9	9	1	2	9	10644037	1	9	341.2973003		1	2	1	2	2	2	1	5	4	0	6	99	40	1	40030	2	1	1
894	9	9	9	9	2	9	9	9	9	9	9	9	9	9	9	9	9	9	9	9	9	9	9	93	9	9	10644112	1	5	1465.062832		99	2	0	2	2	2	1	2	3	1	1	2	999	1	40050	2	2	1
895	1	9	9	1	2	3	9	9	9	9	9	9	9	9	9	9	9	9	9	9	9	9	2	93	9	9	10644459	1	8	600.2952806		1	2	1	2	1	2	2	4	2	1	1	99	40	1	40031	1	1	1
897	9	1	9	9	1	1	9	9	9	2	9	9	3	9	9	9	9	9	9	9	2	9	9	4	9	9	10644945	1	7	6868.310418		99	2	0	2	1	2	2	1	3	1	1	1	999	1	40023	1	2	1
898	9	9	9	9	3	9	9	9	9	9	9	9	9	9	9	9	9	9	9	9	9	9	9	93	9	9	10646630	1	7	8340.118357		99	2	0	2	2	2	1	1	4	0	5	2	999	1	40031	1	3	3
899	9	9	9	9	2	9	9	9	9	9	9	9	9	9	9	9	9	9	9	9	9	9	9	93	9	9	10646820	1	7	216.6485289		99	2	0	2	2	2	1	2	4	1	2	1	999	1	40044	2	2	1
901	2	9	9	9	2	3	9	9	9	9	9	9	9	9	9	9	9	9	9	9	9	9	9	93	9	9	10647902	1	9	578.471251		99	2	0	2	2	2	1	2	1	0	2	1	999	1	40015	2	5	2
903	4	9	9	9	3	1	9	9	9	9	9	9	9	9	9	9	9	9	9	9	9	9	9	93	9	9	10649078	1	9	1684.592872		1	2	0	2	2	2	1	4	2	0	1	99	45	1	40013	2	3	3
904	9	9	9	9	1	9	9	9	9	9	9	9	9	9	9	9	9	9	9	9	9	9	9	0	9	9	10649495	1	10	1023.03028		1	2	1	2	2	2	1	7	4	0	2	2	999	1	40036	1	1	1
905	9	9	9	9	9	9	9	9	9	9	9	9	9	9	9	9	9	9	9	9	9	9	2	91	9	2	10650437	1	6	50.00768851		99	2	0	2	1	2	2	3	2	0	1	99	27	0	40039	2	1	1
906	4	9	9	9	2	9	9	9	9	9	9	9	9	9	9	9	9	9	9	9	9	9	9	93	9	9	10650744	1	9	603.3013088		99	2	0	2	1	2	2	2	3	0	1	99	36	0	40014	1	1	1
908	1	4	2	9	1	3	9	9	9	3	3	9	9	9	9	9	9	9	9	9	9	9	9	1	9	9	10652908	1	11	2738.306495		2	1	1	1	2	1	2	3	3	1	1	2	999	1	40048	2	1	1
909	9	9	9	9	1	9	9	9	9	9	9	9	9	9	9	9	9	9	9	9	9	9	9	0	9	9	10653601	1	9	1497.737261		99	2	0	2	2	2	1	5	4	0	1	99	40	1	40013	2	1	1
910	4	9	9	9	2	9	9	9	9	9	9	9	9	9	9	9	9	9	9	9	9	9	9	93	9	9	10653980	1	8	686.1728175		99	2	0	2	2	2	1	2	4	0	7	99	40	1	40027	2	1	1
911	9	9	9	9	2	9	9	9	9	9	9	9	9	9	9	9	9	9	9	9	9	9	9	93	9	9	10654279	1	6	509.5318212		1	2	1	2	2	2	1	3	3	0	2	99	40	0	40004	2	1	1
912	4	4	9	9	1	3	9	9	9	9	9	9	9	9	9	9	9	9	9	9	9	9	9	0	9	9	10654478	1	6	119.2828836		99	2	0	2	2	2	1	3	4	1	4	99	40	1	40006	2	1	1
913	3	9	9	4	2	9	9	9	9	9	9	9	9	9	9	9	9	9	9	9	9	9	9	93	9	9	10654764	1	6	7805.104633		99	2	0	2	2	2	1	3	4	0	5	2	999	1	40017	1	6	1
914	1	9	9	9	3	9	9	9	9	9	9	9	9	9	9	9	9	9	9	9	9	9	9	93	9	9	10654920	1	9	239.8307485		99	2	0	1	2	2	2	5	3	1	7	2	999	0	40043	2	1	1
916	4	4	9	3	1	3	3	9	9	9	9	9	9	9	9	9	3	9	9	9	9	9	9	0	9	9	10657608	1	9	28.90827078		1	2	0	2	2	2	1	7	3	1	1	99	59	1	40028	2	2	1
918	9	9	9	9	9	9	9	9	9	9	9	9	9	9	9	9	9	9	9	9	9	9	9	91	9	9	10658382	1	9	116.2950222		99	2	0	2	2	2	2	2	2	1	2	2	999	1	40039	2	1	1
919	9	9	9	9	1	9	9	9	9	9	9	9	9	9	9	9	9	9	9	9	9	9	9	0	9	9	10658449	1	10	1496.119528		1	2	1	1	2	2	2	2	3	0	1	99	20	1	40033	2	1	1
920	4	9	2	4	1	3	3	9	9	3	3	9	3	9	9	9	9	9	3	9	9	9	1	2	3	9	10659390	1	6	444.3720931		99	2	0	2	2	2	1	4	4	1	1	99	40	1	40022	2	1	1
921	9	9	9	9	1	9	9	9	9	9	9	9	9	9	9	9	9	9	1	9	9	9	9	0	9	9	10659398	2	9	2125.937432		2	2	1	2	2	2	2	4	2	0	7	2	999	1	40029	2	1	1
922	9	4	9	9	1	2	9	9	9	9	9	9	9	9	9	9	9	9	9	9	9	9	9	10	2	9	10660045	1	9	111.9565337		1	2	1	2	2	2	1	6	4	1	1	99	50	1	40018	1	1	1
923	3	9	9	9	3	3	3	3	9	3	3	3	3	9	9	9	3	3	9	9	9	9	9	93	9	9	10661855	1	10	3440.883936		2	2	1	2	2	2	1	2	1	0	1	2	999	1	40050	1	1	1
924	9	9	9	9	1	3	9	9	9	9	9	9	9	9	9	9	9	9	9	9	9	9	9	0	9	9	10663369	1	10	3143.336164		1	2	1	2	2	2	1	5	3	1	2	99	35	1	40007	2	1	1
925	3	9	9	4	1	3	9	9	9	9	9	9	9	9	9	9	9	9	9	9	9	9	1	0	9	3	10665540	1	9	331.6083681		99	2	0	2	2	2	1	5	4	1	1	99	60	0	40044	2	1	1
927	2	3	9	9	1	1	9	9	9	9	9	9	9	9	9	9	9	9	9	9	9	9	9	3	1	9	10666163	1	9	2295.038445		1	2	1	2	2	2	1	5	4	0	6	99	40	1	40049	1	1	1
928	9	9	9	9	1	9	9	9	9	9	9	9	9	9	9	9	9	9	9	9	9	9	9	0	9	9	10667056	1	8	3460.440809		1	2	1	2	2	2	2	3	3	0	5	99	21	1	40010	1	1	1
930	4	9	9	9	1	3	9	9	9	9	9	9	9	9	9	9	9	9	9	9	9	9	9	2	9	9	10667794	1	11	3175.046715		1	2	0	1	2	2	1	3	2	0	1	2	999	0	40043	2	1	1
931	4	9	9	9	1	3	9	9	9	9	9	9	9	9	9	9	9	9	9	9	9	9	9	0	9	9	10667799	1	10	434.4572663		1	2	1	2	2	2	1	7	3	0	1	99	40	1	40043	2	1	1
932	9	9	9	9	1	9	9	9	9	9	9	9	9	9	9	9	9	9	9	9	9	9	9	0	9	9	10668234	1	11	969.1528378		1	2	1	2	2	2	1	5	3	1	7	99	40	1	40031	1	1	1
933	1	3	2	4	1	1	3	9	9	3	3	9	3	9	9	3	3	9	3	3	3	9	1	8	2	9	10668847	1	8	892.5241285		99	2	0	2	2	2	1	7	4	1	1	99	50	1	40046	1	1	1
934	1	4	9	9	1	3	9	9	9	3	9	9	9	9	9	9	9	9	3	9	3	9	9	1	9	9	10669863	1	9	18082.63062		1	2	1	2	2	2	2	1	3	0	1	2	999	1	40001	1	1	1
936	1	9	9	4	1	3	9	9	9	9	9	9	9	9	9	9	9	9	9	9	9	9	3	0	9	9	10673723	1	8	1480.038065		1	2	0	2	1	2	2	1	2	0	1	2	999	0	40043	2	1	1
938	4	4	2	9	1	1	9	9	9	3	3	9	3	9	9	9	9	9	9	3	1	9	9	0	9	9	10675687	1	9	3097.0175		2	2	1	2	2	2	1	7	4	1	1	99	40	1	40021	2	2	1
939	9	9	9	9	1	9	9	9	9	9	9	9	9	9	9	9	9	9	9	9	9	9	9	0	9	9	10676747	1	8	1567.332935		99	2	0	2	2	2	1	7	4	1	1	99	40	1	40001	2	1	1
940	3	9	9	9	1	9	9	9	9	9	9	9	9	9	9	9	9	9	9	9	9	9	9	0	9	9	10676777	1	5	512.2586916		99	2	0	2	2	2	1	2	3	0	1	99	40	0	40041	1	1	1
941	1	9	9	9	3	9	9	9	9	9	9	9	9	9	9	9	9	9	9	9	9	9	9	93	9	9	10677702	1	5	698.2372376		1	2	1	2	1	2	2	1	1	0	1	2	999	1	40043	1	5	2
943	2	4	2	3	1	9	9	9	9	9	9	9	9	9	9	9	9	9	9	9	9	9	3	0	9	9	10679590	1	8	548.9736397		1	1	1	2	2	1	1	6	4	1	1	99	45	1	40017	1	1	1
944	1	2	2	1	1	1	9	9	9	9	9	9	9	9	9	9	9	9	3	2	1	9	1	4	1	9	10679645	1	6	199.2631819		99	2	0	2	2	2	1	6	2	1	1	99	55	1	40030	1	2	1
945	9	9	9	9	9	9	9	9	9	9	9	9	9	9	9	9	9	9	9	9	9	9	9	91	9	9	10679975	1	6	1677.012184		1	2	1	2	2	2	1	3	4	1	1	99	40	1	40035	1	1	1
946	9	9	9	9	9	9	9	9	9	9	9	9	9	9	9	9	9	9	9	9	9	9	9	91	9	9	10680057	1	9	778.2822151		1	2	1	2	2	2	1	4	4	0	1	99	50	0	40029	2	1	1
947	9	9	9	9	3	9	9	9	9	9	9	9	9	9	9	9	9	9	9	9	9	9	9	93	9	9	10680456	1	10	2380.542215		99	2	0	2	2	2	1	3	3	0	2	99	40	1	40022	1	1	1
948	4	4	2	9	1	3	9	9	9	9	9	9	9	9	9	9	9	9	9	9	9	9	9	5	9	9	10680502	1	11	11306.89346		1	2	1	1	2	2	2	6	4	1	1	2	999	1	40026	2	1	1
950	9	9	9	9	9	9	9	9	9	9	9	9	9	9	9	9	9	9	9	9	9	9	9	91	9	9	10681377	1	4	674.5584978		99	2	0	2	2	2	1	1	3	0	7	99	20	1	40039	1	1	1
951	9	9	9	9	1	9	9	9	9	9	9	9	9	9	9	9	9	9	9	9	9	9	9	0	9	9	10681628	1	8	6034.822383		99	1	0	2	2	1	1	3	3	0	1	99	52	0	40007	2	3	3
953	9	4	9	9	2	1	9	9	9	9	9	9	9	9	9	9	9	9	9	9	9	9	9	93	9	9	10684240	1	7	754.7122188		1	2	1	2	1	2	2	1	4	0	1	99	15	1	40022	2	5	2
954	9	9	9	9	1	2	9	9	9	9	9	9	9	9	9	9	9	9	9	9	9	9	9	0	9	9	10686796	1	4	518.4362578		99	2	0	2	1	2	2	1	3	1	7	2	999	1	40013	1	1	1
955	9	3	9	4	1	1	3	9	9	2	3	9	3	3	9	9	9	3	3	3	9	3	2	1	1	9	10686959	1	7	597.5008555		1	2	1	2	1	2	2	2	3	1	7	99	997	1	40029	2	2	3
956	1	9	9	9	3	3	9	9	9	9	9	9	9	9	9	9	9	9	9	9	9	9	9	93	9	9	10687027	1	8	85.48043062		99	2	0	2	1	2	2	2	2	1	6	2	999	1	40032	2	1	1
957	9	9	9	9	3	9	9	9	9	9	9	9	9	9	9	9	9	9	9	9	9	9	9	93	9	9	10687608	1	9	623.033948		99	2	0	2	1	2	2	2	2	1	6	99	14	1	40031	1	1	1
958	9	9	9	9	3	9	9	9	9	9	9	9	9	9	9	9	9	9	9	9	9	9	9	93	9	9	10687684	1	9	912.2800152		1	2	1	2	2	2	1	4	4	1	1	99	20	1	40046	2	3	1
959	1	9	9	9	1	9	9	9	9	9	9	9	9	9	9	9	9	9	9	9	9	1	9	0	9	9	10688510	1	6	489.2448641		99	2	0	2	2	2	1	1	4	1	5	99	10	0	40014	2	1	1
961	4	4	9	9	1	9	9	9	9	9	9	9	9	9	9	9	9	9	9	9	9	9	1	0	9	9	10688975	1	6	1559.827229		99	2	0	2	2	2	2	2	1	1	1	99	40	1	40049	2	1	1
962	9	9	9	9	2	9	9	9	9	9	9	9	9	9	9	9	9	9	9	9	9	9	9	93	9	9	10689441	1	6	292.8933716		99	2	0	2	2	2	1	6	4	1	1	99	40	1	40049	2	5	2
963	4	4	2	9	1	3	9	9	9	9	9	9	9	9	9	9	9	9	9	9	9	9	9	0	9	9	10690719	1	11	258.340008		1	2	1	1	2	2	1	6	4	1	1	2	999	1	40044	2	1	1
964	9	9	9	9	1	9	9	9	9	9	9	9	9	9	9	9	9	9	9	9	9	9	9	0	9	9	10691190	1	6	213.1128818		1	2	1	2	2	2	1	1	4	0	1	99	8	1	40031	2	1	1
965	4	9	9	4	1	1	3	3	9	3	3	9	9	9	9	9	3	3	3	3	3	3	9	0	1	9	10691389	1	10	384.355006		2	1	0	2	2	1	2	3	4	0	1	2	999	0	40028	2	2	1
966	4	9	9	9	1	1	9	9	9	3	9	9	3	9	9	9	9	9	3	9	3	9	9	4	2	9	10692003	1	8	28.29378784		99	2	0	2	2	2	1	7	4	0	6	99	40	1	40007	2	2	1
967	9	9	9	9	2	2	9	9	9	9	9	9	9	9	9	9	9	9	9	9	9	9	9	93	9	9	10692408	1	5	155.8481767		99	2	0	2	2	2	1	2	4	0	1	99	55	0	40027	2	2	3
972	1	2	1	9	1	2	9	9	9	2	2	2	3	9	3	3	3	9	9	9	9	9	9	3	3	3	10699936	1	5	431.9018592		99	2	0	1	1	1	2	2	3	1	7	2	999	1	40043	2	3	3
973	4	4	2	9	1	3	9	9	9	3	9	9	3	9	9	9	3	9	9	9	9	9	9	0	9	9	10700313	1	9	81.6407093		1	2	1	2	2	2	1	7	4	1	1	99	40	1	40048	2	1	1
974	9	9	9	9	1	1	9	9	9	9	9	9	9	9	9	9	9	9	9	9	9	9	9	2	9	9	10701578	1	7	603.4202233		1	2	0	2	2	2	1	6	4	0	2	99	61	1	40028	2	1	1
975	9	9	9	9	1	9	9	9	9	9	9	9	9	9	9	9	9	9	9	9	9	9	9	0	9	9	10702597	1	5	33.07468132		99	2	0	2	2	2	1	1	3	0	1	99	14	1	40018	2	4	3
977	1	9	9	9	1	1	3	3	9	3	3	9	9	9	9	9	9	9	3	9	9	9	9	30	9	9	10703283	1	10	4524.547948		1	2	0	2	1	2	2	4	2	0	1	99	50	1	40013	1	1	1
978	4	9	9	9	1	3	9	9	9	3	3	9	9	9	9	9	9	9	9	9	9	9	1	0	9	9	10703894	1	9	6232.59771		99	2	0	2	1	2	2	4	2	0	1	99	61	1	40033	1	1	1
979	4	9	9	9	2	1	9	9	9	9	9	9	9	9	9	9	9	9	9	9	9	9	9	93	9	9	10704079	1	9	2395.079216		99	2	0	2	1	2	2	2	2	0	1	2	999	1	40028	2	1	1
980	1	1	9	9	3	3	3	9	9	9	9	9	9	9	9	9	3	9	9	9	9	9	9	93	9	9	10704481	1	10	6733.130871		2	2	0	1	1	2	2	2	3	1	1	2	999	0	40031	1	1	1
982	9	9	9	9	9	9	9	9	9	9	9	9	9	9	9	9	9	9	9	9	9	9	9	91	9	9	10704997	1	5	234.8615723		99	2	0	2	2	2	2	1	2	1	6	2	999	1	40045	2	1	1
984	9	9	9	9	1	1	9	9	9	2	9	9	9	9	9	9	9	9	9	9	9	9	2	2	1	3	10706994	1	4	439.8306015		99	2	0	2	2	2	1	1	3	0	1	99	6	1	40002	1	2	1
985	9	9	9	9	9	9	9	9	9	9	9	9	9	9	9	9	9	9	9	9	9	9	9	91	9	9	10707599	1	4	850.6936601		99	2	0	2	2	2	1	1	2	1	1	99	11	1	40044	1	3	3
986	9	9	9	9	1	9	9	9	9	9	9	9	9	9	9	9	9	9	9	9	9	9	9	0	9	9	10707844	1	8	465.4386227		1	2	1	2	2	2	1	6	1	1	1	99	40	0	40048	2	1	1
987	9	9	9	9	9	9	9	9	9	9	9	9	9	9	9	9	3	9	9	9	9	9	9	91	9	9	10707932	1	4	3422.099103		99	2	0	2	2	2	1	1	2	1	5	2	999	1	40015	1	1	1
988	2	4	9	4	1	1	3	9	9	9	9	9	9	9	9	9	9	9	9	9	9	9	9	4	9	9	10709976	1	10	12754.78309		99	2	0	2	1	2	2	5	3	1	1	99	5	1	40032	1	1	1
989	4	4	9	9	2	3	3	9	9	3	9	9	3	9	9	9	3	9	9	9	9	9	9	93	9	9	10710131	1	9	58.96730417		99	2	0	2	1	2	2	1	3	0	1	99	55	1	40015	2	2	1
991	9	9	9	9	1	9	9	9	9	9	9	9	9	9	9	9	9	9	9	9	9	9	9	0	9	9	10711741	1	9	128.065		1	2	1	2	2	2	1	7	4	1	1	99	40	1	40016	1	1	1
993	4	9	9	9	1	1	3	9	9	9	9	9	9	9	9	9	3	9	3	3	3	3	2	0	2	9	10712670	1	7	1837.32313		99	2	0	2	2	2	1	4	3	0	1	99	40	1	40049	2	2	1
994	9	9	9	9	9	9	9	9	9	9	9	9	9	9	9	9	9	9	9	9	9	9	9	91	9	9	10712685	1	5	1068.05651		99	2	0	2	2	2	2	1	3	0	2	2	999	1	40015	2	1	1
995	1	9	2	9	1	1	3	9	3	3	3	9	9	9	9	9	9	9	9	1	9	3	9	1	9	9	10713802	1	9	108.201908		2	2	0	2	1	2	2	2	2	0	1	1	999	0	40047	2	1	1
996	9	9	9	9	9	9	9	9	9	9	9	9	9	9	9	9	9	9	9	9	9	9	9	91	9	9	10714383	1	4	502.9369615		99	2	0	2	1	2	2	1	3	0	2	99	8	1	40004	2	6	3
997	1	2	9	9	1	2	9	9	9	9	9	9	9	9	9	9	1	3	9	9	9	9	9	1	9	9	10714898	1	8	376.1681901		1	2	0	2	2	2	1	3	1	1	7	99	15	1	40047	1	5	2
998	9	9	9	9	1	9	9	9	9	9	9	9	9	9	9	9	9	9	9	9	9	9	9	0	9	9	10715634	1	9	222.704218		1	2	0	2	2	2	1	4	3	0	1	99	40	0	40048	1	1	1
999	9	9	9	9	1	3	9	9	9	9	9	9	9	9	9	9	9	9	9	9	9	9	9	0	9	9	10715837	1	6	554.3671057		99	2	0	2	2	2	1	4	4	1	1	99	40	1	40024	2	1	1
1000	9	4	9	9	1	3	9	9	9	9	9	9	9	9	9	9	9	9	9	9	9	9	9	0	9	9	10715886	1	9	3991.844463		1	2	1	2	2	2	1	2	4	1	7	99	47	1	40039	1	1	1
1001	9	3	9	9	9	1	9	9	9	9	9	9	9	9	9	9	9	9	3	9	9	9	9	91	9	9	10716202	1	9	1848.425964		1	2	0	2	1	2	2	2	2	0	6	98	998	1	40035	2	1	1
1002	9	9	9	9	1	9	9	9	9	9	9	9	9	9	9	9	9	9	9	9	9	9	9	2	9	9	10716470	1	8	186.1185869		99	2	0	2	2	2	2	5	4	1	6	1	999	1	40013	2	1	1
1003	9	9	9	9	1	9	9	9	9	9	9	9	9	9	9	9	9	9	9	9	9	9	9	2	9	9	10716634	2	10	3137.070849		1	2	1	2	2	2	2	3	1	1	7	99	40	1	40002	2	1	1
1004	9	9	9	9	1	1	9	9	9	9	9	9	9	9	9	9	9	9	9	9	9	9	9	0	9	9	10716824	1	5	330.2258358		99	2	0	2	2	2	1	2	2	0	2	99	35	1	40015	2	3	3
1005	9	4	9	9	1	2	9	9	9	9	9	9	9	9	9	9	9	9	9	9	9	9	9	0	9	3	10717494	1	5	688.2111062		99	2	0	2	2	2	2	1	1	1	7	2	999	1	40017	2	1	1
1006	1	2	9	4	1	1	3	9	9	2	2	3	3	3	9	3	3	9	9	9	9	9	9	19	9	9	10717734	1	6	47.13655478		99	2	0	2	1	2	2	1	2	1	1	2	999	1	40041	2	1	1
1007	1	1	9	9	2	1	9	9	9	9	9	9	9	9	9	9	9	9	9	9	9	9	9	93	9	9	10718825	1	9	382.3469826		99	2	0	2	1	2	2	3	3	0	2	2	999	1	40034	1	1	1
1008	9	9	9	9	9	9	9	9	9	9	9	9	9	9	9	9	9	9	9	9	9	9	9	91	9	9	10719177	1	5	319.9350075		99	2	0	2	2	2	1	3	4	0	5	99	40	1	40011	1	1	1
1009	4	9	2	4	3	3	9	9	9	9	9	9	9	9	9	9	9	9	9	9	9	9	9	93	9	9	10720699	1	9	750.7741723		1	2	1	2	2	2	1	4	1	1	2	99	40	1	40024	2	1	1
1010	4	9	9	9	1	3	3	9	9	3	3	9	9	9	9	9	3	9	9	9	3	9	9	1	9	9	10722685	1	9	1732.476862		1	2	1	2	2	2	1	6	4	0	1	99	40	1	40024	2	1	1
1011	4	4	9	9	1	9	9	9	9	9	9	9	9	9	9	9	9	9	3	9	9	9	9	0	9	9	10724092	1	8	29.20569561		1	1	1	2	2	1	2	1	3	0	7	2	999	1	40013	2	3	3
1013	9	9	9	9	9	9	9	9	9	9	9	9	9	9	9	9	9	9	9	9	9	9	9	91	9	9	10725540	1	7	8867.872489		99	2	0	2	2	2	1	2	4	0	2	99	40	1	40047	2	1	1
1014	9	9	9	9	9	9	9	9	9	9	9	9	9	9	9	9	9	9	9	9	9	9	9	91	9	9	10725843	1	5	46.91405973		99	2	0	2	1	2	2	1	2	1	1	2	999	0	40024	1	1	1
1016	9	9	9	9	9	9	9	9	9	9	9	9	9	9	9	9	9	9	9	9	9	9	9	91	9	9	10726691	1	4	4705.835833		99	2	0	2	1	2	2	1	2	0	5	99	42	1	40032	1	1	1
1017	9	9	9	9	9	9	9	9	9	9	9	9	9	9	9	9	9	9	9	9	9	9	9	91	9	9	10726764	1	7	1219.848413		99	2	0	2	2	2	2	3	3	1	1	99	45	1	40012	2	1	1
1018	9	9	9	9	1	3	3	9	9	3	9	9	9	9	9	9	9	9	9	9	9	9	9	6	9	9	10727258	1	10	20948.86037		2	2	0	1	2	2	1	2	2	0	6	99	5	1	40004	2	1	1
1019	3	3	9	9	3	9	9	9	9	9	9	9	9	9	9	9	9	9	9	9	9	9	9	93	9	9	10727494	2	10	5895.575449		99	2	0	2	1	2	2	2	1	0	7	2	999	1	40048	2	1	1
1021	4	4	2	9	3	3	9	9	9	9	9	9	9	9	9	9	9	9	9	9	9	9	9	93	9	9	10728462	1	11	2694.68978		1	1	1	1	2	2	1	2	4	1	1	2	999	1	40018	2	1	1
1022	3	9	9	9	3	9	9	9	9	9	9	9	9	9	9	9	9	9	9	9	9	9	9	93	9	9	10728761	1	6	121.7443348		1	2	1	2	2	2	1	2	2	0	1	97	997	1	40012	1	6	4
1023	1	9	9	9	3	9	9	9	9	9	9	9	9	9	9	9	9	9	9	9	9	9	9	93	9	9	10728887	1	8	2527.703929		1	1	0	2	2	1	2	4	3	1	7	2	999	1	40015	1	5	1
1024	9	9	9	9	1	9	9	9	9	9	9	9	9	9	9	9	9	9	9	9	9	9	9	2	9	9	10729528	1	9	694.9865206		2	2	1	2	2	2	1	7	3	0	1	99	50	1	40003	2	1	1
1025	9	9	9	9	1	3	9	9	9	9	9	9	9	9	9	9	9	9	9	9	9	9	9	0	9	9	10729532	1	9	237.7574844		99	2	0	2	2	2	1	4	2	1	1	99	40	1	40006	2	1	1
1029	1	2	2	9	1	2	3	9	9	3	3	9	3	9	9	3	9	3	9	2	2	9	3	5	2	9	10730981	1	9	1731.833987		99	2	0	2	2	2	1	5	2	1	1	99	36	0	40047	1	2	3
1030	1	9	9	9	1	1	1	9	9	2	3	9	9	9	9	9	2	2	9	9	2	9	1	5	2	9	10731590	1	7	15385.81504		99	2	0	2	1	2	2	1	2	0	1	2	999	1	40040	1	1	1
1031	9	9	9	9	1	9	9	9	9	9	9	9	9	9	9	9	9	9	9	9	9	9	9	0	9	3	10731592	1	5	22.32133693		99	2	0	2	1	2	2	1	2	0	2	2	999	1	40031	2	6	3
1032	9	9	9	9	2	9	9	9	9	9	9	9	9	9	9	9	9	9	9	9	9	9	9	93	9	9	10733195	2	9	3548.23086		1	2	1	2	1	2	2	1	2	0	7	2	999	1	40036	1	1	1
1033	2	9	9	2	2	1	9	9	9	9	9	9	9	9	9	9	9	9	9	9	2	9	1	93	1	9	10733326	1	4	2482.587307		99	2	0	2	2	2	1	1	1	1	7	99	35	1	40034	1	1	1
1034	9	9	9	9	9	9	9	9	9	9	9	9	9	9	9	9	9	9	9	9	9	9	9	91	9	9	10733397	2	9	2457.334018		1	2	1	2	2	2	2	2	4	0	7	99	20	1	40041	2	1	1
1036	9	9	9	9	1	9	9	9	9	9	9	9	9	9	9	9	9	9	9	9	9	9	9	0	9	9	10734210	1	9	2567.333962		1	2	1	2	2	2	1	7	4	1	5	99	40	1	40011	2	1	1
1037	9	9	9	9	1	9	9	9	9	9	9	9	9	9	9	9	9	9	9	9	9	9	9	0	9	9	10734867	1	9	4870.441039		1	2	1	2	2	2	1	7	4	0	7	2	999	1	40040	1	1	1
1038	9	9	9	9	9	9	9	9	9	9	9	9	9	9	9	9	9	9	9	9	9	9	9	91	9	9	10735048	1	9	498.058433		1	1	1	2	2	1	2	7	4	1	1	99	10	1	40022	1	1	1
1039	9	9	9	9	2	9	9	9	9	9	9	9	9	9	9	9	9	9	9	9	9	9	9	93	9	9	10736925	1	4	2854.295041		99	2	0	2	1	2	2	1	3	0	7	2	999	1	40001	2	1	1
1040	4	4	9	4	3	3	9	9	9	9	9	9	9	9	9	9	9	9	9	9	9	9	9	93	9	9	10736989	1	11	1859.999765		2	2	1	1	2	2	1	5	4	1	2	99	35	1	40033	2	1	1
1041	1	4	2	4	1	2	3	3	9	3	9	9	3	9	3	3	9	3	3	9	9	9	9	15	9	9	10738460	1	8	276.1302982		99	2	0	2	1	2	2	1	2	1	1	2	999	1	40004	2	1	1
1043	9	9	9	9	1	9	9	9	9	9	9	9	9	9	9	9	9	9	3	9	9	9	9	1	9	9	10739375	1	9	580.5582645		99	2	0	2	1	2	2	3	3	0	2	1	999	0	40034	1	1	1
1044	1	1	9	9	1	1	3	3	3	3	3	9	3	9	9	3	3	3	3	3	9	9	9	2	9	9	10740126	1	8	1368.355255		99	2	0	2	2	2	2	4	3	1	1	99	40	0	40027	2	1	1
1045	9	9	9	9	3	9	9	9	9	9	9	9	9	9	9	9	9	9	9	9	9	9	9	93	9	9	10740749	1	9	10.03861537		1	2	1	2	2	2	1	7	4	0	7	99	40	1	40044	2	1	1
1046	4	2	9	9	1	1	9	9	9	9	9	9	9	9	9	9	9	9	3	9	9	9	3	0	1	9	10740997	1	7	305.5121854		1	2	1	2	2	2	1	4	3	0	1	99	40	1	40032	2	2	3
1047	4	4	9	4	2	3	3	9	9	9	9	9	9	9	9	9	9	9	9	9	9	9	9	93	9	9	10741151	1	10	21202.44641		1	2	1	2	2	2	1	7	3	1	1	99	40	1	40047	1	1	1
1048	9	9	9	9	9	9	9	9	9	9	9	9	9	9	9	9	9	9	9	9	9	9	9	91	9	9	10741258	1	4	443.3099689		99	2	0	2	2	2	1	1	3	0	1	99	6	1	40019	1	2	1
1049	9	2	9	9	1	3	9	9	9	3	9	9	3	9	9	9	9	9	9	9	9	9	9	9	9	9	10741885	1	8	1579.228965		99	2	0	2	2	2	1	5	4	0	2	2	999	1	40035	2	5	2
1050	9	9	9	9	9	9	9	9	9	9	9	9	9	9	9	9	9	9	9	9	9	9	9	91	9	9	10742638	1	10	290.8308637		1	2	1	2	2	2	1	1	4	0	1	2	999	1	40019	1	1	1
1051	9	9	9	9	9	9	9	9	9	9	9	9	9	9	9	9	9	9	9	9	9	9	9	91	9	9	10744046	1	10	966.5424434		1	2	0	2	2	2	1	6	2	0	2	2	999	1	40012	1	1	1
1052	9	9	9	3	1	2	9	9	9	9	9	9	9	9	9	9	9	9	9	9	9	9	3	5	9	3	10744198	1	5	484.6543257		99	2	0	2	2	2	1	5	3	0	1	99	46	1	40021	2	2	1
1053	9	9	9	9	1	9	9	9	9	9	9	9	9	9	9	9	9	9	9	9	9	9	9	0	9	9	10744271	1	9	278.4679663		1	2	1	2	2	2	1	6	4	0	1	99	42	1	40044	2	2	1
1055	4	4	2	4	1	9	9	9	9	9	9	9	9	9	9	9	9	9	9	9	9	9	9	0	9	9	10744402	1	8	3243.965709		1	2	1	2	1	2	2	1	3	1	6	2	999	1	40041	1	3	3
1056	9	9	9	9	1	9	9	9	9	9	9	9	9	9	9	9	9	9	9	9	9	9	9	0	9	9	10745437	1	9	3350.037829		1	2	1	2	1	2	2	1	1	0	7	2	999	1	40021	1	1	1
1057	9	9	9	9	3	9	9	9	9	9	9	9	9	9	9	9	9	9	9	9	9	9	9	93	9	9	10745740	1	10	2876.514064		1	1	0	2	2	1	2	1	3	1	7	99	60	1	40035	2	1	1
1058	1	1	2	4	1	1	9	9	9	9	9	9	9	9	9	9	3	9	9	9	9	9	9	3	9	9	10746950	1	7	1291.49046		99	2	0	2	2	2	1	4	3	1	7	99	40	0	40031	2	2	3
1059	9	9	9	9	9	9	9	9	9	9	9	9	9	9	9	9	9	9	9	9	9	9	9	91	9	9	10747812	1	4	213.4084053		99	2	0	2	1	2	1	1	2	1	5	99	43	1	40010	2	1	1
1060	9	9	9	9	2	9	9	9	9	9	9	9	9	9	9	9	9	9	9	9	9	9	9	93	9	9	10748095	1	9	3215.893576		99	2	0	2	1	2	2	1	1	0	2	99	40	1	40048	2	1	1
1061	4	9	9	9	1	9	9	9	9	9	9	9	9	9	9	9	9	9	9	2	2	9	9	1	9	9	10750431	1	9	17578.58664		1	2	1	2	2	2	1	7	4	1	1	99	50	1	40012	2	1	1
1065	3	9	9	9	1	1	9	9	9	2	9	9	9	2	9	9	9	9	9	9	9	9	9	0	1	9	10755315	1	6	4025.433947		99	2	0	2	2	2	1	1	4	0	1	99	40	1	40017	1	3	3
1066	9	9	9	9	3	9	9	9	9	9	9	9	9	9	9	9	9	9	9	9	9	9	9	93	9	9	10755390	1	8	434.9856132		1	2	1	2	2	2	2	2	3	0	5	1	999	1	40010	2	1	1
1067	9	9	9	3	1	2	3	9	9	3	9	3	3	9	9	9	3	9	3	9	3	9	9	2	9	9	10755885	1	7	6757.059772		99	1	0	2	2	2	1	3	2	0	4	99	40	1	40020	1	5	2
1068	4	9	9	9	3	1	9	9	9	9	9	9	9	9	9	9	9	9	9	9	9	9	9	93	9	9	10755950	1	10	1134.168192		2	2	1	2	2	2	1	3	1	0	1	2	999	1	40022	1	1	1
1071	9	9	9	9	9	9	9	9	9	9	9	9	9	9	9	9	9	9	3	9	9	9	9	91	9	9	10758396	1	11	66.51268656		1	2	1	1	2	2	1	7	4	1	1	2	999	1	40002	2	1	1
1073	3	3	9	4	1	3	3	9	9	9	9	9	9	9	9	9	3	9	9	9	9	9	9	1	9	9	10760707	1	8	6570.498089		99	2	0	2	2	2	1	5	3	1	2	99	60	1	40002	1	1	1
1074	9	9	9	4	1	3	9	9	9	9	9	9	9	9	9	9	9	9	9	9	9	9	9	0	9	9	10760755	1	9	1778.179946		99	2	0	2	2	2	1	6	4	0	1	99	46	0	40008	1	2	1
1075	3	4	9	9	1	2	9	9	9	3	3	9	3	9	9	9	3	9	2	2	2	9	9	2	9	9	10762890	1	9	8293.771825		1	2	1	2	2	2	1	1	4	0	1	2	999	1	40049	2	1	1
1076	3	3	2	9	1	2	9	9	9	9	9	9	9	9	9	9	9	9	9	2	9	9	9	0	9	9	10763668	1	9	4316.509413		1	2	1	2	2	2	2	7	3	1	1	99	61	1	40008	1	1	1
1077	9	9	9	9	9	9	9	9	9	9	9	9	9	9	9	9	9	9	9	9	9	9	9	91	9	9	10764908	1	5	68.98931888		99	2	0	2	2	2	1	2	4	0	1	99	40	1	40023	2	6	1
1078	9	9	9	9	9	9	9	9	9	9	9	9	9	9	9	9	9	9	9	9	9	9	9	91	9	9	10765857	1	11	1568.667424		2	1	0	1	2	1	1	2	4	0	1	2	999	1	40022	2	1	1
1079	9	1	9	9	2	2	9	9	9	9	9	9	9	9	9	9	9	9	9	9	9	9	9	93	9	9	10765874	1	9	4356.80936		99	2	0	2	1	2	2	1	1	1	2	2	999	1	40045	2	1	1
1080	9	9	9	9	9	9	9	9	9	9	9	9	9	9	9	9	9	9	9	9	9	9	9	91	9	9	10767970	1	4	644.525103		99	2	0	2	1	2	2	1	2	1	2	1	999	1	40042	2	1	1
1081	4	4	9	9	1	3	9	9	9	9	9	9	9	9	9	9	9	9	9	9	9	9	1	0	9	9	10768524	1	8	128.5143278		99	2	0	2	2	2	1	2	3	0	1	99	35	1	40049	2	4	4
1082	9	9	9	9	2	9	9	9	9	9	9	9	9	9	9	9	9	9	9	9	9	9	9	93	9	9	10769300	1	8	1261.239036		99	2	0	2	2	2	1	5	3	1	7	99	40	1	40005	2	1	1
1084	9	9	9	9	9	9	9	9	9	9	9	9	9	9	9	9	9	9	9	9	9	9	9	91	9	9	10770130	1	10	1530.384475		1	2	1	2	2	2	1	2	4	0	5	99	12	1	40002	2	2	1
1085	9	9	9	9	3	9	9	9	9	9	9	9	9	9	9	9	9	9	9	9	9	9	9	93	9	9	10772006	1	10	1504.635926		1	1	0	2	2	1	2	7	4	1	1	99	40	1	40002	2	1	1
1086	4	9	9	3	9	9	9	9	9	9	9	9	9	9	9	9	9	9	9	9	9	9	9	91	9	9	10774639	1	8	6729.26901		99	2	0	2	2	2	1	6	2	0	1	99	40	1	40023	2	6	1
1087	4	9	9	9	1	9	9	9	9	9	9	9	9	9	9	9	9	9	9	9	9	9	9	0	9	9	10776078	1	9	342.9020014		1	2	1	2	2	2	1	7	4	0	1	99	40	1	40012	2	1	1
1088	9	9	9	9	1	9	9	9	9	9	9	9	9	9	9	9	9	9	9	9	9	9	9	0	9	9	10776342	1	4	3620.888716		99	2	0	2	2	2	1	1	3	0	6	99	21	1	40020	2	3	3
1091	4	1	2	4	1	9	9	9	9	9	9	9	9	9	9	9	9	9	9	9	9	9	3	1	9	9	10779314	1	7	1485.921642		99	1	0	2	2	2	2	2	4	1	1	2	999	1	40013	2	1	1
1095	9	9	9	9	2	9	9	9	9	9	9	9	9	9	9	9	9	9	9	9	9	9	9	93	9	9	10782692	1	9	2255.687959		1	2	0	2	2	2	1	5	2	1	1	99	45	0	40045	1	1	1
1097	9	9	9	9	9	9	9	9	9	9	9	9	9	9	9	9	9	9	9	9	9	9	9	91	9	9	10785308	1	6	3729.142389		99	2	0	2	2	2	1	6	4	0	1	99	32	1	40019	2	1	1
1098	4	4	9	9	1	1	3	3	3	3	3	9	9	9	9	9	3	9	9	9	9	9	9	0	9	9	10785503	1	10	1677.654774		99	2	0	1	1	2	2	2	2	1	1	2	999	0	40004	1	1	1
1099	1	9	9	9	2	9	9	9	9	9	9	9	9	9	9	9	9	9	9	9	9	9	9	93	9	9	10785966	1	8	2237.229896		99	2	0	2	1	2	2	1	2	0	2	2	999	1	40032	1	2	1
1100	9	9	9	9	1	9	9	9	9	9	9	9	9	9	9	9	9	9	9	9	9	9	9	0	9	9	10786429	1	11	89.46453128		1	2	1	1	2	2	2	7	4	1	5	99	24	1	40033	1	1	1
1101	4	4	9	9	1	9	9	9	9	9	9	9	9	9	9	9	3	9	9	9	9	9	9	1	9	9	10787335	1	8	281.4272919		1	2	1	2	2	2	1	6	2	1	1	99	40	1	40007	1	1	1
1103	9	9	9	9	9	9	9	9	9	9	9	9	9	9	9	9	9	9	9	9	9	9	9	91	9	9	10788508	1	4	535.596016		99	2	0	2	1	2	2	1	3	1	7	2	999	1	40021	2	1	1
1104	2	9	9	4	2	9	9	9	9	9	9	9	9	9	9	9	9	9	9	9	9	9	1	93	9	9	10788834	1	6	86.64843728		1	2	1	2	2	2	1	4	3	0	1	99	40	0	40016	2	1	1
1105	9	9	9	9	9	9	9	9	9	9	9	9	9	9	9	9	9	9	9	9	9	9	9	91	9	9	10788935	2	9	2489.630365		1	2	1	2	2	2	2	2	3	0	7	99	40	1	40041	2	1	1
1106	9	9	9	9	1	2	9	9	9	9	9	9	9	9	9	9	9	9	9	9	9	9	9	6	9	9	10789455	1	8	514.2870471		99	2	0	2	2	2	1	6	4	1	1	99	40	1	40042	2	1	1
1107	4	9	9	9	1	9	9	9	9	9	9	9	9	9	9	9	9	9	9	9	9	9	9	1	9	9	10790713	1	9	2837.61648		1	2	1	2	2	2	1	7	4	0	1	99	10	1	40027	1	1	1
1108	2	2	9	1	1	2	9	9	9	9	9	9	9	9	9	9	9	9	9	9	9	9	1	1	2	9	10791790	1	5	850.7468162		99	2	0	2	2	2	1	2	3	1	1	99	20	1	40007	1	2	1
1109	9	9	9	9	1	9	9	9	9	9	9	9	9	9	9	9	3	9	3	9	9	9	9	0	9	9	10792509	1	6	405.5567899		99	2	0	2	1	2	1	1	3	0	1	2	999	1	40043	1	6	3
1111	2	3	9	1	1	3	9	9	9	9	9	9	9	9	9	9	9	9	9	9	9	9	9	3	9	9	10795706	1	8	160.5710442		1	1	1	2	2	1	2	6	3	1	6	99	40	0	40016	2	1	1
1112	9	9	9	9	9	9	9	9	9	9	9	9	9	9	9	9	9	9	1	9	9	9	3	91	9	3	10795904	1	10	2070.797387		1	2	1	2	2	2	1	6	1	1	1	1	999	1	40013	1	1	1
1113	4	4	9	9	1	3	9	9	9	9	9	9	9	9	9	9	9	9	9	9	9	9	9	0	9	9	10796171	1	11	16047.84073		1	2	1	1	2	2	1	6	4	1	1	99	40	1	40026	1	1	1
1116	3	9	2	9	1	2	9	9	9	9	9	9	9	9	9	9	9	9	9	9	9	9	9	2	9	9	10798109	1	9	385.2105586		2	2	1	2	2	2	1	1	3	0	1	2	999	1	40036	2	1	1
1117	9	9	9	9	3	9	9	9	9	9	9	9	9	9	9	9	9	9	9	9	9	9	9	93	9	9	10798285	1	11	796.1641558		1	2	1	1	2	2	2	3	3	0	1	2	999	1	40016	1	1	1
1118	9	9	9	9	1	1	3	9	9	9	9	9	9	9	9	9	9	9	9	9	9	9	9	1	9	9	10799114	1	5	364.5957115		99	2	0	2	2	2	1	2	2	1	6	99	20	1	40023	1	1	1
1119	1	1	9	2	1	1	9	9	9	9	9	9	9	9	9	9	9	9	9	9	9	9	9	20	9	9	10799211	1	5	3434.579459		99	2	0	2	2	2	2	1	2	0	1	2	999	1	40002	1	5	2
1120	9	9	9	9	1	1	9	9	9	9	9	9	9	9	9	9	9	9	9	9	9	9	1	2	1	9	10800512	1	8	4647.408458		2	2	0	2	1	2	2	3	2	0	1	2	999	1	40039	2	3	3
1122	9	9	9	9	2	9	9	9	9	9	9	9	9	9	9	9	9	9	9	9	9	9	9	93	9	9	10801278	2	9	3173.543554		1	2	0	2	2	2	1	4	1	0	7	2	999	1	40020	1	1	1
1123	3	3	9	9	1	3	9	9	9	9	9	9	9	9	9	9	9	9	9	9	9	9	9	0	9	1	10802130	1	5	177.6077869		99	2	0	2	2	2	2	2	2	1	2	2	999	1	40034	1	1	1
1124	2	9	9	9	1	9	9	9	9	9	9	9	9	9	9	9	9	9	9	9	9	9	9	4	9	9	10802144	1	4	2704.580569		99	2	0	2	2	2	1	1	3	1	1	2	999	1	40032	2	1	1
1125	9	4	9	9	1	3	9	9	9	9	9	9	9	9	9	9	9	9	9	9	9	9	9	0	9	9	10804451	1	8	3926.981527		1	2	1	2	2	2	1	7	4	0	1	99	40	1	40014	2	1	1
1127	1	9	9	9	9	9	9	9	9	9	9	9	9	9	9	9	9	9	9	9	9	9	9	91	9	9	10806179	1	9	3195.027515		2	2	0	2	1	2	2	5	2	1	2	99	51	1	40050	1	1	1
1128	4	2	2	4	1	3	9	9	9	3	3	9	3	9	9	9	9	9	9	9	9	9	3	1	3	3	10806904	1	5	196.898824		99	2	0	2	2	2	2	4	3	1	1	2	999	1	40047	2	3	3
1129	2	4	9	4	1	1	3	3	9	3	3	9	3	9	9	3	3	9	3	3	3	9	9	12	1	9	10808289	1	9	3117.129742		1	2	1	2	2	2	1	7	4	1	1	99	20	1	40012	1	1	1
1130	1	4	9	9	1	3	9	9	9	9	9	9	9	9	9	9	9	9	9	9	9	9	9	2	9	9	10808842	1	9	2865.924981		99	2	0	2	1	2	1	2	3	1	2	1	999	1	40039	1	1	1
1131	4	2	9	9	1	1	9	9	9	9	9	9	9	9	9	9	9	9	9	9	9	9	9	0	3	3	10809412	1	6	4148.681972		1	2	1	2	2	2	1	2	2	0	1	99	30	0	40043	1	3	3
1132	9	4	9	9	1	3	1	9	9	3	3	9	3	9	9	9	9	9	9	9	2	9	9	15	9	9	10809880	1	9	744.0229218		99	2	0	2	1	2	2	1	2	0	1	99	35	1	40015	1	3	3
1133	9	9	1	9	1	9	9	9	9	9	9	9	9	9	9	9	9	9	9	9	9	9	3	2	9	3	10813993	1	4	407.1487091		99	2	0	2	1	2	2	1	2	0	2	2	999	1	40017	1	1	1
1134	9	2	9	9	2	1	9	9	9	9	9	9	9	9	9	9	3	9	9	9	9	9	9	93	9	9	10814275	1	8	6041.278342		99	2	0	2	1	2	2	1	2	0	1	2	999	1	40032	1	1	1
1135	9	9	9	9	1	1	9	9	9	9	9	9	9	9	9	9	9	9	9	9	9	9	9	5	1	9	10814753	1	5	35.46603785		99	2	0	2	2	2	1	1	4	0	5	99	16	1	40026	1	3	3
1136	4	9	9	4	1	3	9	9	9	3	9	9	3	9	9	9	9	9	9	9	9	9	9	2	9	9	10815577	1	9	244.490627		97	2	0	2	2	2	1	6	4	1	1	99	50	1	40027	1	1	1
1138	9	9	9	9	3	9	9	9	9	9	9	9	9	9	9	9	9	9	9	9	9	9	9	93	9	9	10817465	2	5	740.8632023		99	2	0	1	1	2	2	1	1	1	7	2	999	1	40018	2	1	1
1139	9	9	9	9	1	3	9	9	9	9	9	9	9	9	9	9	9	9	9	9	9	9	3	0	3	9	10817725	1	4	2430.893127		99	2	0	2	1	2	2	3	3	1	6	2	999	1	40027	2	1	1
1141	1	1	9	3	1	3	9	9	9	9	9	9	9	9	9	9	9	9	9	9	9	9	9	2	9	9	10818764	1	5	198.2274063		99	2	0	2	1	2	2	1	3	0	2	2	999	1	40049	2	3	2
1142	9	9	9	9	3	9	9	9	9	9	9	9	9	9	9	9	9	9	3	9	9	9	9	93	9	9	10818875	1	9	3887.547291		99	2	0	2	2	2	1	6	4	1	1	99	40	1	40041	1	1	1
1143	1	3	2	4	2	1	3	3	3	2	3	3	3	3	3	3	3	9	3	9	9	9	9	93	9	9	10819570	1	9	12106.6165		99	2	0	2	1	2	2	2	4	1	7	2	999	1	40018	2	1	1
1146	4	9	9	9	1	3	9	9	9	9	9	9	9	9	9	9	9	9	9	9	9	9	9	0	9	9	10821806	1	9	608.7872522		1	2	1	2	2	2	1	4	3	0	1	99	40	1	40028	1	1	1
1147	9	4	9	9	1	3	3	9	9	9	9	9	9	9	9	9	9	9	9	9	9	9	9	0	9	9	10824331	1	10	494.1891307		1	2	1	2	2	2	1	7	4	1	1	99	40	1	40034	2	1	1
1148	9	9	9	9	1	9	9	9	9	9	9	9	9	9	9	9	9	9	9	9	9	9	9	0	9	9	10824508	1	5	118.1039455		1	2	1	2	2	2	1	2	3	0	1	2	999	1	40050	2	1	1
1149	4	4	9	9	1	9	9	9	9	9	9	9	9	9	9	9	9	9	9	9	9	9	9	0	9	9	10824577	1	9	5435.480984		99	2	0	2	2	2	1	7	4	1	1	99	50	1	40039	1	1	1
1150	2	2	9	1	1	2	9	9	9	2	2	9	9	9	9	9	9	9	9	9	2	9	1	1	3	9	10824603	1	4	1418.456615		99	2	0	2	2	2	1	2	2	1	1	99	60	1	40043	1	1	1
1152	9	9	9	9	3	9	9	9	9	9	9	9	9	9	9	9	9	9	9	9	9	9	9	93	9	9	10825406	1	9	1262.739725		1	2	1	2	2	2	1	5	3	0	7	99	45	1	40003	2	1	1
1155	9	9	9	9	1	3	3	3	9	9	9	9	9	9	9	9	9	9	9	9	9	9	9	5	9	9	10826713	1	10	667.7139139		2	2	0	2	1	2	2	4	3	0	1	99	32	1	40004	1	1	1
1157	9	9	9	9	9	9	9	9	9	9	9	9	9	9	9	9	9	9	9	9	9	9	9	91	9	9	10827483	1	6	2124.722934		99	2	0	2	2	2	2	1	2	0	4	2	999	1	40031	1	4	2
1158	9	9	9	9	3	9	9	9	9	9	9	9	9	9	9	9	9	9	9	9	9	9	9	93	9	9	10827666	2	5	909.0749089		99	2	0	2	2	2	2	1	2	0	7	2	999	1	40018	2	1	1
1159	9	9	9	9	2	9	9	9	9	9	9	9	9	9	9	9	9	9	9	9	9	9	9	93	9	9	10828079	1	4	153.1309376		99	2	0	2	1	2	2	1	2	0	7	2	999	1	40030	2	1	1
1160	9	9	9	9	2	9	9	9	9	9	9	9	9	9	9	9	9	9	9	9	9	9	9	93	9	9	10828095	1	4	1478.541123		99	2	0	2	1	2	2	2	3	0	7	2	999	1	40031	1	1	1
1161	9	2	9	9	2	1	9	9	9	3	3	9	9	9	9	9	9	9	9	2	9	9	1	93	1	9	10828664	1	5	109.3045174		99	2	0	2	2	2	1	3	3	1	1	99	45	0	40003	2	1	1
1162	9	3	9	9	2	3	9	9	9	9	9	9	9	9	9	9	9	9	9	9	9	9	9	93	9	9	10828825	1	7	1354.958961		99	2	0	2	2	2	1	7	4	1	1	99	43	1	40036	2	1	1
1163	4	9	9	9	1	3	3	9	9	9	9	9	9	9	9	9	9	9	9	9	9	9	9	0	9	9	10829664	1	11	2272.700341		2	2	1	1	2	2	1	7	2	0	1	2	999	1	40037	1	1	1
1164	1	9	9	9	9	9	9	9	9	9	9	9	9	9	9	9	9	9	9	9	9	9	9	91	9	9	10830214	1	8	3906.481642		99	2	0	2	1	2	2	1	1	1	1	2	999	0	40034	1	1	1
1165	1	1	9	9	1	1	9	9	9	1	3	9	3	9	9	9	9	9	9	9	9	9	2	15	2	2	10830322	1	6	4050.437307		99	2	0	2	2	2	1	2	3	1	2	2	999	0	40028	2	1	1
1166	1	1	9	1	1	1	1	9	9	2	9	9	9	9	2	9	9	9	9	9	9	9	1	10	1	9	10831436	1	5	318.5398329		99	2	0	2	2	2	1	5	4	1	1	1	999	1	40003	1	1	1
1167	4	4	9	4	1	3	3	9	9	3	3	9	9	9	9	9	9	3	9	9	9	9	9	0	9	9	10831495	1	9	4068.763413		1	2	0	2	2	2	1	4	3	0	1	99	48	0	40038	2	1	1
1168	1	9	9	9	1	1	9	9	9	2	9	9	9	9	9	9	3	9	9	9	9	9	1	0	1	1	10831503	1	4	242.3621268		99	2	0	2	2	2	1	2	2	0	1	99	30	1	40034	2	3	3
1169	2	9	9	9	1	2	9	9	9	3	3	9	9	9	9	9	9	9	9	9	9	9	1	0	2	9	10831544	1	4	393.9998431		99	2	0	2	2	2	1	2	3	0	1	99	20	0	40008	1	1	1
1170	4	9	9	9	1	3	9	9	9	9	9	9	9	9	9	9	9	9	9	9	9	9	9	3	9	9	10831990	1	11	10858.5283		1	2	1	1	2	2	2	5	4	0	1	2	999	1	40005	1	1	1
1171	9	3	9	9	1	9	9	9	9	9	9	9	9	9	9	9	3	9	9	9	9	9	9	0	9	9	10832612	1	9	435.6283492		99	2	0	2	2	2	1	7	4	1	1	99	50	1	40030	2	1	1
1172	9	9	9	9	1	9	9	9	9	9	9	9	9	9	9	9	9	9	9	9	9	9	9	1	9	9	10832732	1	7	431.4619975		99	2	0	2	2	2	1	6	4	0	7	99	50	1	40018	1	1	1
1173	9	9	9	9	9	9	9	9	9	9	9	9	9	9	9	9	9	9	9	9	9	9	9	91	9	9	10833587	2	4	320.5436008		99	2	0	2	1	2	2	2	3	0	7	2	999	1	40018	2	1	1
1174	9	9	9	9	2	9	9	9	9	9	9	9	9	9	9	9	9	9	2	9	9	9	9	93	9	9	10833869	1	6	562.5648426		99	2	0	2	1	2	2	1	3	0	2	2	999	1	40027	1	1	1
1175	4	9	9	9	2	3	9	9	9	9	9	9	9	9	9	9	9	9	9	9	9	9	9	93	9	9	10834500	1	7	4009.621068		1	2	1	2	2	2	1	4	4	0	1	1	999	1	40018	2	1	1
1177	4	9	9	9	1	1	9	9	9	9	9	9	9	9	9	9	9	9	9	9	9	9	9	5	9	9	10835471	1	7	2387.261496		99	2	0	2	2	2	1	5	2	0	4	99	40	1	40042	1	2	3
1178	9	9	9	9	1	2	3	9	9	9	9	9	9	9	9	9	9	9	9	9	9	9	9	5	9	9	10835841	1	7	1412.466415		99	2	0	2	2	2	1	6	4	0	1	99	40	1	40033	2	4	2
1179	9	9	9	9	1	9	9	9	9	9	9	9	9	9	9	9	9	9	9	9	9	9	9	0	9	9	10836277	1	10	2498.698276		1	2	1	2	2	2	1	6	4	1	7	99	42	1	40020	1	1	1
1181	9	9	9	9	1	9	9	9	9	9	9	9	9	9	9	9	9	9	9	9	9	9	9	0	9	9	10836602	1	9	7473.535088		1	2	1	2	2	2	1	5	4	1	1	99	40	0	40028	1	1	1
1183	4	9	9	9	1	2	9	9	9	9	9	9	9	9	9	9	9	9	9	9	9	9	3	0	9	9	10837450	1	6	286.9129179		1	2	1	2	2	2	1	4	4	1	5	99	26	1	40006	1	1	1
1184	9	9	9	9	1	9	9	9	9	9	9	9	9	9	9	9	9	9	3	9	2	9	9	1	9	9	10838141	1	7	979.0738324		1	2	1	2	2	2	1	7	4	0	1	99	40	1	40012	1	1	1
1185	4	4	2	4	1	3	3	3	9	3	3	3	3	3	9	9	3	3	3	3	3	3	3	2	9	9	10838657	1	9	4255.320816		99	2	0	2	2	2	1	5	4	0	1	99	45	1	40037	2	1	1
1186	1	3	9	1	1	2	2	9	9	3	3	9	3	9	9	9	3	9	9	2	9	9	9	10	9	9	10840612	1	4	3545.656319		99	2	0	2	2	2	2	2	3	1	7	99	25	1	40025	1	1	1
1187	4	4	9	4	1	3	9	9	9	9	9	9	9	9	9	9	9	9	9	9	9	3	9	0	9	9	10840910	1	9	3010.775514		1	2	1	2	2	2	1	7	4	1	2	99	50	1	40030	1	1	1
1188	9	9	9	9	9	9	9	9	9	9	9	9	9	9	9	9	9	9	9	9	9	9	9	91	9	9	10841541	1	5	846.274887		99	2	0	2	2	2	1	2	3	1	1	99	20	1	40023	1	1	1
1189	1	9	2	9	9	9	9	9	9	9	9	9	9	9	9	9	9	9	9	9	9	9	9	91	9	9	10841880	1	7	1719.100318		1	2	0	2	2	2	2	1	3	1	1	2	999	0	40009	1	1	1
1190	9	9	9	9	2	9	9	9	9	9	9	9	9	9	9	9	9	9	9	9	9	9	9	93	9	9	10842128	1	6	791.3267316		99	2	0	2	2	2	2	3	3	1	6	99	40	1	40019	2	1	1
1191	9	1	9	9	1	1	9	9	9	9	9	9	9	9	9	9	9	9	3	3	2	9	9	10	9	9	10844576	1	7	312.5975877		1	2	1	2	2	2	2	6	4	0	1	99	40	1	40044	1	1	1
1192	1	3	9	3	1	1	2	3	9	3	9	3	3	9	9	9	9	3	1	2	1	2	3	20	3	3	10848699	1	9	1040.194392		99	2	0	2	2	2	2	2	3	0	1	99	40	1	40029	2	1	1
1193	4	3	9	9	1	9	9	9	9	9	9	9	9	9	9	9	9	9	9	9	9	9	9	0	9	9	10849321	1	9	5144.375882		1	2	1	2	2	2	1	7	4	1	1	99	40	1	40014	1	1	1
1194	3	4	9	4	1	1	9	9	9	9	9	9	9	9	9	9	9	9	9	9	9	9	9	4	9	9	10850673	1	10	115.3031111		1	2	1	2	2	2	1	2	4	0	5	99	30	1	40026	2	1	1
1195	4	9	9	9	1	3	9	9	9	9	9	9	9	9	9	9	9	9	9	9	9	9	9	2	9	9	10850951	1	11	7105.896736		1	2	1	1	1	2	2	7	2	0	1	2	999	0	40043	1	1	1
1196	9	9	9	9	1	9	3	9	9	9	9	9	9	9	9	9	9	9	9	9	9	9	3	0	9	3	10852325	1	9	2959.42836		99	2	0	2	2	2	1	6	3	0	7	99	40	1	40020	1	1	1
1197	9	9	9	9	9	9	9	9	9	9	9	9	9	9	9	9	9	9	9	9	9	9	9	91	9	9	10852334	1	5	510.1839859		1	2	1	2	2	2	2	2	2	0	7	98	998	0	40049	2	6	4
1198	4	9	9	9	3	9	9	9	9	9	9	9	9	9	9	9	9	9	9	9	9	9	9	93	9	9	10852412	1	9	253.6748785		99	1	0	2	2	1	2	1	4	1	1	2	999	1	40006	1	1	1
1199	9	9	9	9	9	9	9	9	9	9	9	9	9	9	9	9	9	9	9	9	9	9	9	91	9	9	10852822	1	8	184.5646653		1	2	1	2	1	2	2	6	4	1	7	99	40	1	40022	2	1	1
1200	9	4	2	9	1	9	9	9	9	9	9	9	9	9	9	9	9	9	9	9	9	9	9	0	9	9	10853508	1	9	206.4211368		1	2	1	2	2	2	1	6	4	1	1	99	40	1	40029	2	1	1
1201	9	9	9	9	1	9	9	9	9	9	9	9	9	9	9	9	9	9	9	9	9	9	9	0	9	9	10853597	1	9	1894.967181		1	2	1	2	2	2	1	7	4	1	1	99	40	1	40033	2	1	1
1202	1	2	2	4	1	3	9	9	9	9	9	9	9	9	9	9	9	9	9	9	9	9	1	2	3	9	10853737	1	9	947.3983217		2	1	0	2	2	1	1	6	4	1	1	99	60	1	40013	1	1	1
1203	3	4	2	9	1	2	9	9	9	2	2	9	9	9	9	9	9	9	9	9	9	9	3	2	3	3	10853791	1	6	100.0465041		1	2	1	2	2	2	1	7	4	1	1	99	40	0	40023	1	2	3
1204	9	9	9	9	1	3	9	9	9	9	9	9	9	9	9	9	9	9	9	9	9	9	9	5	9	3	10854429	1	6	4741.821259		99	2	0	2	2	2	2	2	2	0	7	99	42	1	40028	2	1	1
1205	9	9	9	9	1	1	3	9	9	3	3	9	3	9	9	3	9	9	3	3	3	9	9	1	1	9	10854466	1	7	1731.318355		1	2	1	2	1	2	2	1	3	0	1	99	30	1	40047	1	1	1
1206	9	9	9	9	2	9	9	9	9	9	9	9	9	9	9	9	9	9	9	9	9	9	9	93	9	9	10854550	1	11	6158.814939		1	2	1	1	2	2	1	2	3	0	1	2	999	1	40040	2	1	1
1208	9	9	9	9	9	9	9	9	9	9	9	9	9	9	9	9	9	9	9	9	9	9	9	91	9	9	10854818	1	6	487.8968425		99	2	0	2	1	2	2	2	2	0	2	99	40	1	40026	1	1	1
1211	9	9	9	9	9	9	9	9	9	9	9	9	9	9	9	9	9	9	9	9	9	9	9	91	9	9	10856066	1	8	1141.408929		99	2	0	2	1	2	1	6	2	1	5	99	40	1	40008	1	6	1
1212	4	2	9	9	1	1	9	9	9	3	9	9	3	9	9	9	9	9	9	9	9	9	1	5	1	1	10856392	1	5	4400.731513		99	2	0	2	2	2	1	2	2	0	1	99	20	1	40045	1	1	1
1213	9	9	9	9	3	9	9	9	9	9	9	9	9	9	9	9	9	9	9	9	9	9	9	93	9	9	10856668	1	7	255.6656298		99	2	0	1	2	2	1	4	4	0	1	99	40	1	40030	1	5	2
1214	1	1	2	9	1	1	2	9	9	2	2	9	9	9	9	9	9	9	9	9	9	9	1	15	2	9	10858250	1	5	364.8302053		99	2	0	2	2	2	1	1	3	1	1	2	999	1	40033	2	1	1
1215	1	9	9	4	1	2	9	9	9	9	9	9	9	9	9	9	9	9	3	2	9	9	1	2	2	3	10859979	1	4	1061.416119		99	2	0	2	2	2	2	4	2	1	2	99	20	1	40036	1	1	1
1218	9	9	9	9	1	1	9	9	9	2	9	9	9	9	9	9	9	9	9	9	9	9	9	5	9	9	10860609	1	4	242.014016		99	2	0	2	2	2	1	3	3	0	1	99	20	1	40033	1	3	3
1219	1	4	2	4	1	1	2	9	9	3	3	9	3	9	3	9	3	9	9	9	9	9	9	2	1	9	10864424	1	9	7932.140228		99	2	0	2	2	2	1	7	3	1	1	99	45	1	40042	2	2	3
1220	1	9	9	9	3	9	9	9	9	9	9	9	9	9	9	9	9	9	9	9	9	9	9	93	9	9	10864592	1	10	12417.2235		2	2	0	2	2	2	1	7	2	0	1	99	997	0	40012	1	1	1
1221	9	9	9	9	1	3	9	9	9	9	9	9	9	9	9	9	9	9	9	9	9	9	9	0	9	9	10865707	1	11	4869.952653		1	2	1	1	2	2	2	7	4	1	1	2	999	1	40017	2	1	1
1222	9	9	9	9	1	3	9	9	9	9	9	9	9	9	9	9	9	9	9	9	9	9	9	0	9	9	10866095	1	9	867.4016088		99	2	0	2	2	2	1	7	4	0	5	99	40	1	40012	1	1	1
1223	2	9	9	1	1	1	9	9	9	9	9	9	9	9	9	9	9	9	9	9	9	9	3	0	3	3	10866869	1	4	989.3309267		99	2	0	2	2	2	1	2	3	0	1	99	30	1	40013	1	1	1
1225	9	9	9	9	1	1	9	9	9	9	9	9	9	9	9	9	9	9	9	9	3	9	9	0	9	9	10868198	1	7	1419.164754		1	2	1	2	2	2	1	6	4	0	1	99	50	1	40044	1	2	1
1226	4	9	9	9	9	9	9	9	9	9	9	9	9	9	9	9	9	9	9	9	9	9	9	91	9	9	10868527	1	8	5178.22542		1	2	1	2	2	2	1	4	2	0	1	99	40	1	40002	2	1	1
1227	9	9	9	9	2	9	9	9	9	9	9	9	9	9	9	9	9	9	9	9	9	9	9	93	9	9	10868562	1	9	5985.312286		99	2	0	2	2	2	1	6	4	0	1	99	40	1	40043	1	6	3
1228	9	9	9	9	2	9	9	9	9	9	9	9	9	9	9	9	9	9	9	9	9	9	9	93	9	9	10869635	1	7	361.3524349		1	2	1	2	2	2	2	1	2	0	7	2	999	1	40046	1	1	1
1229	4	9	9	4	3	3	3	3	9	3	3	9	9	9	9	9	3	9	9	9	9	9	9	93	9	9	10869917	1	9	2058.810776		99	2	0	2	1	2	2	1	1	1	1	2	999	1	40033	2	1	1
1230	9	9	9	9	9	9	9	9	9	9	9	9	9	9	9	9	9	9	9	9	9	9	9	91	9	9	10870192	1	10	3126.71035		1	2	1	2	2	2	1	6	4	1	5	99	50	1	40025	2	1	1
1231	1	4	9	9	1	1	9	9	9	9	9	9	9	9	9	9	9	9	9	9	9	9	9	2	2	9	10870769	1	7	200.8773721		1	2	1	2	2	2	1	4	4	0	1	99	40	1	40044	2	2	3
1232	9	9	9	9	3	9	9	9	9	9	9	9	9	9	9	9	9	9	9	9	9	9	9	93	9	9	10871367	1	9	1589.958282		99	2	0	2	1	2	2	1	1	0	1	1	999	0	40017	2	1	1
1233	4	9	9	9	1	2	9	9	9	3	3	9	9	9	9	9	9	9	9	9	9	9	9	0	9	9	10872226	1	11	906.3331278		1	2	0	1	1	2	94	2	4	0	1	2	999	0	40042	1	1	1
1234	4	9	9	9	2	2	9	9	9	9	9	9	9	9	9	9	9	9	9	9	9	9	9	93	9	9	10872798	1	5	1568.731335		99	2	0	2	1	1	2	2	2	0	1	99	15	1	40036	1	1	1
1235	3	9	9	9	1	9	9	9	9	9	9	9	9	9	9	9	9	9	9	9	9	9	9	0	9	9	10873453	1	4	2783.626801		99	2	0	2	1	2	2	1	3	0	1	99	24	0	40005	1	4	3
1236	1	9	9	9	1	3	9	9	9	9	9	9	9	9	9	9	9	9	9	9	9	9	2	1	9	9	10875295	1	6	227.1309356		1	2	1	2	2	2	1	4	2	0	1	99	40	0	40049	2	5	1
1237	4	4	9	9	1	1	3	9	9	2	9	9	9	9	9	9	3	9	9	9	9	9	9	0	1	9	10875306	1	9	882.3511699		1	2	1	2	2	2	1	7	4	0	7	1	999	1	40027	2	4	2
1239	9	9	9	9	9	9	9	9	9	9	9	9	9	9	9	9	9	9	9	9	9	9	9	91	9	9	10878334	1	4	3229.899548		99	2	0	2	2	2	1	1	2	0	7	99	40	1	40025	2	1	1
1241	4	9	2	9	9	9	9	9	9	9	9	9	9	9	9	9	9	9	9	9	9	9	9	91	9	9	10880769	1	11	18007.96801		2	1	1	2	94	1	1	7	4	1	1	99	50	0	40017	2	1	1
1242	3	1	9	4	1	3	9	9	9	9	9	9	9	9	9	9	9	9	9	9	9	9	9	2	9	9	10881493	1	6	492.1924825		99	2	0	2	2	2	2	6	4	1	1	99	50	1	40018	1	1	1
1243	4	3	9	9	1	3	9	9	9	9	9	9	9	9	9	9	9	9	9	9	9	9	9	0	9	9	10882678	1	11	3306.912788		2	2	1	1	2	2	2	7	4	0	1	99	40	1	40001	2	1	1
1245	4	9	9	9	9	9	9	9	9	9	9	9	9	9	9	9	9	9	9	9	9	9	9	91	9	9	10883888	1	7	115.0409484		99	2	0	2	2	2	1	3	4	1	5	1	999	1	40033	2	1	1
1247	9	9	9	9	1	9	9	9	9	9	9	9	9	9	9	9	9	9	9	9	9	9	9	0	9	9	10885204	1	10	8291.948727		2	2	1	2	2	2	1	5	3	0	1	99	38	1	40039	1	1	1
1248	9	9	9	9	9	9	9	9	9	9	9	9	9	9	9	9	9	9	9	9	9	9	9	91	9	9	10887076	1	8	416.5992592		99	2	0	2	2	2	1	1	2	0	2	99	40	1	40035	1	1	1
1249	9	1	9	9	2	3	9	9	9	9	9	9	9	9	9	9	9	9	9	9	9	9	9	93	9	9	10887301	1	9	9823.507413		99	2	0	2	1	2	2	2	3	0	2	98	998	1	40005	1	1	1
1250	4	4	9	9	3	9	9	9	9	9	9	9	9	9	9	9	9	9	9	9	9	9	9	93	9	9	10888181	1	11	818.8031902		1	2	0	1	2	2	2	3	4	0	1	2	999	1	40028	1	1	1
1251	2	4	9	9	1	3	9	9	9	9	9	9	9	9	9	9	9	9	9	9	9	9	1	1	3	9	10889940	1	4	2161.9194		99	2	0	2	2	2	1	1	3	0	1	99	15	1	40036	1	2	1
1252	2	2	2	9	1	1	3	9	3	2	2	9	3	9	9	3	3	3	2	9	3	9	3	0	2	9	10890269	1	7	109.2760783		1	2	0	2	1	2	2	2	3	0	7	99	38	1	40011	1	2	3
1253	1	9	9	9	1	3	9	9	9	9	9	9	9	9	9	9	2	9	9	9	9	9	9	6	9	9	10890308	1	6	771.7999657		99	2	0	2	2	2	1	6	4	1	1	99	40	1	40036	2	2	3
1254	2	9	9	9	2	1	9	9	9	9	9	9	9	9	9	9	3	9	9	9	9	9	1	93	1	3	10890587	1	6	2332.265006		1	2	0	2	2	2	2	3	2	1	1	99	50	1	40030	1	2	3
1257	9	9	9	9	9	9	9	9	9	9	9	9	9	9	9	9	9	9	9	9	9	9	9	91	9	9	10893876	1	9	418.122494		99	2	0	2	2	2	1	1	3	0	2	2	999	0	40034	1	1	1
1259	4	9	9	9	1	9	9	9	9	9	9	9	9	9	9	9	9	9	9	9	9	9	9	0	9	9	10895550	1	10	8248.579671		1	1	1	2	2	1	2	7	4	1	5	99	45	1	40020	1	1	1
1261	4	9	9	9	2	1	3	9	9	3	9	9	3	9	9	9	9	9	9	9	9	9	9	93	9	9	10895632	1	5	1338.401103		99	2	0	2	2	2	1	2	4	0	6	99	56	1	40029	1	1	1
1263	4	9	9	9	3	2	9	9	9	9	9	9	9	9	9	9	9	9	9	9	9	9	9	93	9	9	10896009	1	9	1388.735594		99	2	0	2	2	2	1	6	1	1	1	99	50	1	40007	1	1	1
1264	9	9	9	9	3	9	9	9	9	9	9	9	9	9	9	9	9	9	9	9	9	9	9	93	9	9	10896993	1	4	5713.622534		99	2	0	2	1	2	2	1	3	0	2	99	25	1	40029	2	1	1
1265	9	9	9	9	1	9	9	9	9	9	9	9	9	9	9	9	9	9	9	9	9	9	9	0	9	9	10897283	1	10	773.2495303		1	2	1	2	2	2	1	6	4	0	1	99	40	0	40006	2	1	1
1267	3	3	9	9	1	9	9	9	9	9	9	9	9	9	9	9	9	9	9	9	9	9	9	3	9	9	10900235	2	8	437.6648632		99	2	0	2	2	2	2	2	2	0	7	2	999	1	40046	2	1	1
1268	9	9	9	9	2	2	9	9	9	9	9	9	9	9	9	9	3	9	9	9	9	9	9	93	9	9	10902543	1	4	4890.654757		99	2	0	2	2	2	1	2	3	1	1	98	998	1	40022	2	1	1
1269	4	2	9	9	2	3	9	9	9	9	9	9	9	9	9	9	3	9	9	9	9	9	9	93	3	9	10903082	1	10	852.6524843		1	2	0	2	2	2	1	7	3	1	2	99	45	1	40036	2	1	1
1270	9	9	9	9	1	3	9	9	9	9	9	9	9	9	9	9	9	9	9	9	9	9	9	0	9	9	10903106	1	4	310.1179237		99	2	0	2	2	2	2	2	2	1	1	99	50	1	40049	2	1	1
1271	9	9	9	9	9	9	9	9	9	9	9	9	9	9	9	9	9	9	9	9	9	9	9	91	9	9	10903296	1	7	287.4670029		1	2	1	2	2	2	1	5	2	1	1	99	40	0	40017	1	1	1
1274	3	4	9	9	3	2	9	9	9	9	9	9	9	9	9	9	9	9	9	9	9	9	2	93	2	9	10904146	1	5	1049.172632		99	2	0	2	2	2	2	1	3	0	1	2	999	1	40012	2	6	3
1275	4	4	2	9	2	3	9	9	9	9	9	9	9	9	9	9	9	9	9	9	9	9	9	93	9	9	10904443	1	9	402.5428628		1	2	1	2	2	2	1	2	4	0	7	99	45	1	40043	1	1	1
1276	9	9	9	9	1	9	9	9	9	9	9	9	9	9	9	9	9	9	9	9	9	9	9	0	9	9	10906143	1	10	14618.93224		2	2	1	2	2	2	1	4	3	1	7	99	40	1	40026	2	1	1
1278	9	9	9	9	2	9	9	9	9	9	9	9	9	9	9	9	9	9	9	9	9	9	9	93	9	9	10907094	2	7	30.86577869		1	2	0	2	2	2	2	2	2	0	7	2	999	1	40012	2	1	1
1279	9	9	9	9	9	9	9	9	9	9	9	9	9	9	9	9	9	9	9	9	9	9	9	91	9	9	10907329	1	7	1710.687795		99	2	0	2	2	2	1	7	4	1	5	99	40	1	40039	1	1	1
1280	9	3	9	9	1	9	9	9	9	9	9	9	9	9	9	9	9	9	9	9	9	9	9	0	9	9	10907571	1	5	2296.031771		99	2	0	2	2	2	1	2	3	1	1	99	14	1	40026	1	1	1
1282	4	9	9	9	2	2	9	9	9	9	9	9	9	9	9	9	9	9	9	9	9	9	9	93	9	9	10908982	2	8	2613.539595		99	2	0	2	2	2	2	1	2	1	7	2	999	1	40018	2	1	1
1283	2	2	9	2	9	1	1	2	9	9	9	9	9	9	9	9	9	9	9	9	9	9	9	91	9	9	10909217	1	6	5723.620534		99	2	0	2	2	2	1	7	4	1	5	99	50	1	40021	1	1	1
1285	4	9	9	9	1	9	9	9	9	9	9	9	9	9	9	9	9	9	2	3	9	9	9	0	9	9	10910403	1	9	761.2245683		1	2	1	2	2	2	1	6	3	0	1	99	40	1	40034	1	2	1
1288	4	4	2	9	2	3	9	9	9	9	9	9	9	9	9	9	9	9	9	9	9	9	9	93	9	9	10911370	1	11	604.9767455		1	2	1	1	2	2	1	3	4	1	1	2	999	1	40027	1	1	1
1289	9	9	9	9	1	9	9	9	9	9	9	9	9	9	9	9	9	9	9	9	9	9	9	0	9	9	10911822	1	10	12493.65606		1	2	1	2	2	2	1	7	4	0	1	99	50	1	40027	2	1	1
1290	4	4	9	9	1	3	9	9	9	9	9	9	9	9	9	9	9	9	9	9	9	9	9	0	9	9	10912217	1	8	994.0662684		1	2	0	2	2	2	1	6	4	0	1	99	40	1	40040	1	2	3
1293	9	9	9	9	3	9	9	9	9	9	9	9	9	9	9	9	9	9	9	9	9	9	9	93	9	9	10916195	1	4	393.5965713		99	2	0	2	2	2	2	1	3	0	5	99	40	1	40010	1	1	1
1294	9	9	9	9	9	9	9	9	9	9	9	9	9	9	9	9	9	9	9	9	9	9	9	91	9	9	10918001	1	8	230.8849613		1	2	1	2	2	2	1	1	3	0	5	99	16	1	40018	1	1	1
1295	9	9	9	9	3	9	9	9	9	9	9	9	9	9	9	9	9	9	9	9	9	9	9	93	9	9	10918296	1	5	3829.109585		99	2	0	2	2	2	1	1	4	0	7	2	999	1	40025	1	4	2
1299	9	9	9	9	1	1	9	9	9	3	3	9	9	9	9	9	9	9	9	9	9	9	9	0	3	9	10924773	1	11	233.8027537		2	2	1	1	2	2	1	5	3	0	1	98	998	1	40027	2	1	1
1300	4	9	2	4	3	3	3	9	9	3	3	9	9	9	9	9	9	9	9	9	9	9	9	93	9	9	10925419	1	9	329.8773973		2	2	0	1	1	2	2	2	3	1	1	2	999	1	40047	2	1	1
1301	9	9	9	9	1	2	9	9	9	9	9	9	9	9	9	9	9	9	9	9	9	9	9	0	2	9	10928412	1	4	43.43199623		99	2	0	2	2	2	1	1	3	0	2	2	999	1	40033	1	2	3
1302	9	9	9	9	2	2	9	9	9	9	9	9	9	9	9	9	9	9	9	9	9	9	2	93	9	9	10931228	1	4	640.4784051		99	2	0	2	2	2	1	1	3	0	1	2	999	1	40017	1	1	1
1303	9	9	9	9	9	9	9	9	9	9	9	9	9	9	9	9	9	9	9	9	9	9	9	91	9	9	10934092	1	9	460.8149452		99	2	0	2	1	2	2	1	2	0	2	2	999	1	40036	2	1	1
1304	4	4	2	9	1	3	9	9	9	9	9	9	9	9	9	9	9	9	9	9	9	9	9	0	9	9	10934127	1	11	4501.8218		1	1	1	1	2	1	2	6	2	1	1	99	42	1	40017	1	1	1
1305	9	9	9	9	3	9	9	9	9	9	9	9	9	9	9	9	9	9	9	9	9	9	9	93	9	9	10934768	1	9	759.3126894		99	2	0	2	2	2	1	4	3	0	2	99	40	1	40034	1	1	1
1306	1	9	9	9	1	1	9	9	9	9	9	9	9	9	9	9	9	9	9	2	9	9	9	5	9	9	10935491	1	9	48.00955882		99	2	0	1	1	2	2	1	1	0	2	2	999	0	40010	2	1	1
1307	1	9	9	9	3	3	9	9	9	9	9	9	9	9	9	9	9	9	9	9	9	9	3	93	9	3	10936800	1	9	503.7171944		1	2	1	2	1	2	2	4	4	0	1	2	999	1	40046	2	1	1
1308	1	3	9	1	1	3	9	9	9	3	9	9	3	9	9	9	9	9	9	9	9	9	1	1	9	9	10937255	1	5	521.9326126		99	2	0	2	2	2	1	2	2	1	1	99	50	1	40016	2	1	1
1309	9	9	9	9	9	9	9	9	9	9	9	9	9	9	9	9	9	9	9	9	9	9	9	91	9	9	10937407	1	8	1423.361857		1	2	1	2	1	2	1	2	3	1	6	2	999	1	40040	1	1	1
1311	9	9	9	9	1	9	9	9	9	9	9	9	9	9	9	9	9	9	9	9	9	9	9	4	9	9	10938803	1	10	439.7273		1	2	1	2	2	2	1	5	1	1	2	99	35	0	40019	2	1	1
1312	4	4	9	4	1	9	9	9	9	9	9	9	9	9	9	9	9	9	9	9	9	9	9	0	9	9	10939159	1	9	3384.663697		2	2	1	2	2	2	1	4	4	1	1	99	45	1	40001	1	1	1
1313	9	9	9	9	1	9	9	9	9	9	9	9	9	9	9	9	9	9	9	9	9	9	9	1	9	3	10939453	1	8	1754.894254		1	2	1	2	2	2	1	7	4	0	7	99	30	1	40038	2	1	1
1314	9	9	9	9	9	9	9	9	9	9	9	9	9	9	9	9	9	9	9	9	9	9	9	91	9	9	10940056	1	11	5532.87233		1	2	1	1	2	2	1	4	3	0	1	2	999	0	40001	1	1	1
1315	4	9	2	9	1	9	9	9	9	9	9	9	9	9	9	9	9	9	9	9	9	9	9	0	9	9	10940472	1	11	15565.59044		2	2	0	1	2	2	1	4	4	1	1	2	999	0	40032	2	1	1
1317	3	9	9	9	1	3	3	9	9	3	9	9	3	9	9	9	9	9	9	9	1	9	9	5	9	9	10941919	1	8	471.6856789		1	2	1	2	2	2	1	5	4	0	1	1	999	1	40042	2	1	1
1320	3	1	9	9	1	9	9	9	9	9	9	9	9	9	9	9	9	9	9	9	9	9	9	0	9	9	10944696	1	9	3281.335406		1	2	1	2	2	2	1	7	4	1	5	99	40	1	40005	1	1	1
1321	1	9	9	9	3	9	9	9	9	9	9	9	9	9	9	9	9	9	3	9	9	3	9	93	9	9	10944895	1	10	985.9513865		1	2	1	1	2	2	2	2	3	0	1	99	23	0	40006	2	1	1
1322	9	9	9	9	9	9	9	9	9	9	9	9	9	9	9	9	9	9	9	9	9	9	9	91	9	9	10945971	1	4	117.9736887		99	2	0	2	1	2	2	2	3	0	2	99	30	1	40049	1	1	1
1325	9	9	9	9	1	9	9	9	9	9	9	9	9	9	9	9	9	9	9	9	9	9	9	0	9	9	10946887	1	8	3058.747673		99	2	0	2	1	2	1	6	3	0	1	99	40	1	40001	1	1	1
1326	1	9	9	9	2	9	9	9	9	9	9	9	9	9	9	9	9	9	9	9	9	9	9	93	9	9	10948044	1	5	1011.471543		99	2	0	2	1	2	2	1	2	0	1	2	999	1	40025	2	3	3
1327	9	9	9	9	9	9	9	9	9	9	9	9	9	9	9	9	9	9	9	9	9	9	9	91	9	9	10948233	2	9	8291.691284		2	2	1	2	2	2	1	3	1	0	7	99	25	1	40041	1	3	3
1329	9	9	9	9	1	1	9	9	9	9	9	9	9	9	9	9	9	9	9	9	9	9	9	1	9	9	10949000	1	4	1324.62621		99	2	0	2	1	2	2	1	2	0	6	99	36	1	40042	1	2	1
1330	4	9	9	9	1	9	9	9	9	9	9	9	9	9	9	9	9	9	9	9	9	9	9	0	9	9	10949383	1	11	4725.513351		1	2	1	1	2	2	1	3	4	0	1	2	999	0	40019	1	1	1
1331	9	9	9	9	9	9	9	9	9	9	9	9	9	9	9	9	9	9	9	9	9	9	9	91	9	9	10949582	1	4	62.00853418		99	2	0	2	2	2	1	1	4	0	3	99	20	0	40009	1	1	1
1332	4	4	9	4	3	3	3	9	9	3	3	9	3	9	9	9	9	9	9	9	9	9	1	93	9	9	10949583	1	9	784.4139074		1	2	0	2	2	2	1	4	3	1	1	99	39	1	40040	1	1	1
1333	9	9	9	9	1	2	9	9	9	9	9	9	9	9	9	9	9	9	9	9	9	9	9	2	9	9	10951855	1	6	318.3637333		99	2	0	2	1	2	2	1	2	0	1	2	999	1	40050	1	1	1
1334	9	4	9	9	1	3	9	9	9	9	9	9	9	9	9	9	9	9	9	9	9	9	9	2	9	9	10952848	1	9	323.3319035		2	2	1	2	1	2	2	2	4	1	5	1	999	1	40033	1	1	1
1336	9	9	9	9	2	1	9	9	9	9	9	9	9	9	9	9	9	9	3	9	9	9	9	93	9	9	10953600	1	7	2857.812506		99	2	0	2	1	2	2	3	3	0	1	99	38	1	40045	1	1	1
1337	9	9	9	9	2	2	9	9	9	9	9	9	9	9	9	9	9	9	9	9	9	9	9	93	2	9	10953712	1	9	595.9608922		99	2	0	2	1	2	2	1	3	0	2	2	999	1	40027	1	1	1
1338	9	9	9	9	2	9	9	9	9	9	9	9	9	9	9	9	9	9	9	9	9	9	9	93	9	9	10953872	1	4	975.3693636		99	2	0	2	1	2	2	3	3	1	1	99	25	1	40008	1	3	1
1340	9	9	9	9	1	1	9	9	9	9	9	9	9	9	9	9	9	9	9	9	9	9	1	1	1	3	10955103	1	4	475.5020788		99	2	0	2	2	2	1	1	2	0	7	99	30	1	40011	1	2	1
1341	4	4	9	9	1	2	9	9	9	3	3	9	9	9	9	9	9	9	9	9	9	9	9	0	9	9	10956087	1	11	6423.108537		1	2	1	1	2	2	1	7	4	1	1	2	999	1	40039	1	2	1
1342	1	3	1	9	1	1	3	9	9	1	2	9	1	9	9	3	9	9	1	2	9	9	9	5	9	9	10956575	1	8	7332.384483		99	2	0	2	1	2	2	1	2	0	7	2	999	1	40025	2	1	1
1344	9	9	9	9	1	9	9	9	9	9	9	9	9	9	9	9	9	9	9	9	9	9	9	0	9	9	10958708	1	9	590.2517355		99	2	0	1	1	2	2	2	3	0	7	99	15	0	40047	1	1	1
1345	9	9	9	9	9	9	9	9	9	9	9	9	9	9	9	9	9	9	9	9	9	9	9	91	9	9	10959887	1	4	814.249393		99	2	0	2	2	2	1	3	3	0	1	99	15	1	40023	1	1	1
1346	9	4	9	3	1	9	9	9	9	9	9	9	9	9	9	9	9	9	9	9	2	9	3	5	9	3	10961403	1	5	813.3231321		99	2	0	2	2	2	1	1	4	1	1	99	30	1	40013	2	1	1
1347	9	9	9	9	9	9	9	9	9	9	9	9	9	9	9	9	9	9	9	9	9	9	9	91	9	9	10962462	1	9	3197.187098		1	2	1	2	2	2	2	1	4	0	1	2	999	1	40022	1	1	1
1348	4	9	9	9	3	3	9	9	9	9	9	9	9	9	9	9	9	9	3	9	9	9	9	93	9	9	10963700	1	8	434.418465		1	2	1	2	1	2	1	1	4	0	1	2	999	1	40049	2	2	1
1349	4	4	9	9	2	1	3	3	9	2	2	3	3	9	9	3	9	3	9	9	9	9	9	93	2	9	10965215	1	10	8886.813637		99	1	0	1	1	2	2	3	1	1	1	99	20	1	40020	1	1	1
1350	4	9	9	9	1	3	9	9	9	9	9	9	9	9	9	9	9	9	9	9	9	9	9	0	9	9	10965324	1	9	3068.883946		2	2	1	2	2	2	1	6	3	0	1	99	40	1	40012	1	3	3
1351	9	9	9	9	2	9	9	9	9	9	9	9	9	9	9	9	9	9	9	9	9	9	9	93	9	9	10966183	1	6	1117.912279		99	2	0	2	2	2	1	2	3	0	2	99	22	1	40013	2	1	1
1353	4	4	9	9	2	3	3	9	9	3	3	9	9	9	9	9	9	9	9	9	9	9	9	93	9	9	10967079	1	10	5550.342412		1	2	1	2	2	2	1	7	4	1	1	99	40	1	40021	1	1	1
1354	9	9	9	9	2	9	9	9	9	9	9	9	9	9	9	9	9	9	9	9	9	9	9	93	9	9	10968823	1	11	262.6989393		1	2	1	1	2	2	2	2	3	0	1	2	999	0	40006	1	2	1
1355	9	4	9	9	1	9	9	9	9	9	9	9	9	9	9	9	9	9	9	9	9	9	9	1	9	9	10970623	1	9	1162.841431		99	2	0	2	2	2	1	6	4	0	1	99	25	1	40012	2	1	1
1356	9	9	9	9	2	9	9	9	9	9	9	9	9	9	9	9	9	9	9	9	9	9	9	93	9	9	10971223	1	11	7941.700098		2	2	0	1	2	2	1	4	3	0	1	2	999	1	40040	1	1	1
1358	9	9	9	9	9	9	9	9	9	9	9	9	9	9	9	9	9	9	9	9	9	9	9	91	9	9	10972139	1	11	3147.116039		1	2	0	1	1	2	2	1	1	0	2	2	999	1	40032	1	1	1
1360	4	4	9	9	3	9	9	9	9	9	9	9	9	9	9	9	9	9	9	9	9	9	9	93	9	9	10973584	1	8	1355.960676		1	2	1	2	2	2	1	6	3	1	1	99	40	1	40021	1	1	1
1361	9	9	9	9	3	3	9	9	9	9	9	9	9	9	9	9	9	9	9	9	9	9	9	93	9	9	10974488	1	9	393.3297152		1	2	1	2	2	2	1	5	3	1	1	99	32	1	40018	2	1	1
1362	4	9	9	9	2	9	9	9	9	9	9	9	9	9	9	9	3	9	9	9	9	9	9	93	9	9	10974490	1	7	1881.507619		1	2	1	2	2	2	1	1	3	0	5	99	8	1	40012	2	1	1
1363	9	9	9	9	1	9	9	9	9	9	9	9	9	9	9	9	9	9	9	9	9	9	9	1	9	9	10976503	1	10	4813.296124		1	2	1	2	2	2	1	7	2	1	1	99	37	1	40033	2	1	1
1364	4	4	9	9	2	1	9	9	9	9	9	9	9	9	9	9	3	9	3	9	9	9	3	93	3	3	10978456	1	7	4444.218788		99	2	0	2	2	2	1	3	2	0	7	99	38	1	40025	1	2	1
1365	3	3	9	4	1	3	9	9	9	9	9	9	9	9	9	9	9	9	9	9	9	9	9	1	9	9	10979438	1	9	11283.51081		1	2	0	2	2	2	1	6	3	0	1	99	40	1	40006	1	2	3
1366	9	2	9	9	1	3	9	9	9	9	9	9	9	9	9	9	9	9	9	9	9	9	9	2	9	9	10979838	1	9	574.3339208		1	2	1	2	1	2	2	3	3	1	7	2	999	1	40018	1	1	1
1367	4	9	9	9	2	9	9	9	9	9	9	9	9	9	9	9	9	9	9	9	9	9	9	93	9	9	10980314	1	11	15255.3946		1	2	0	1	2	2	1	4	2	0	1	2	999	1	40044	1	1	1
1368	4	4	9	9	2	3	9	9	9	3	3	9	9	9	9	9	3	9	9	9	9	9	9	93	9	9	10980364	1	10	12520.70678		2	2	1	2	2	2	1	6	3	0	1	99	60	1	40038	1	1	1
1369	1	9	9	9	1	9	9	9	9	9	9	9	9	9	9	9	9	9	9	9	9	9	9	6	9	9	10982901	1	6	1928.874446		99	2	0	2	2	2	1	1	4	1	1	2	999	1	40039	2	1	1
1370	4	3	9	9	1	1	3	9	9	9	9	9	9	9	9	9	9	9	9	9	2	9	1	9	1	9	10984506	1	6	139.6685254		99	2	0	2	2	2	1	2	3	0	1	99	16	1	40003	2	1	1
1371	2	9	9	9	1	9	9	9	9	9	9	9	9	9	9	9	9	9	9	9	9	9	9	0	9	9	10984982	1	10	277.9800693		1	2	1	2	2	2	1	7	4	0	2	99	40	1	40027	1	1	1
1372	9	9	9	9	3	3	9	9	9	9	9	9	9	9	9	9	9	9	9	9	9	9	9	93	9	9	10985589	1	4	260.6704742		99	2	0	2	1	2	2	1	2	0	7	99	24	1	40030	1	2	3
1373	4	9	9	9	9	9	9	9	9	9	9	9	9	9	9	9	3	9	9	9	1	9	9	91	9	9	10985966	1	4	1064.350074		99	2	0	2	1	2	2	1	1	1	1	2	999	1	40031	1	2	1
1374	9	9	9	9	1	3	3	9	9	3	9	9	3	9	9	9	9	9	3	9	9	9	9	10	9	9	10985977	1	10	2008.47223		1	2	1	2	2	2	1	3	4	0	1	99	4	1	40033	2	1	1
1375	9	9	9	9	2	9	9	9	9	9	9	9	9	9	9	9	9	9	9	9	9	9	9	93	9	9	10986019	1	4	296.5515486		99	2	0	2	2	2	2	1	2	1	5	99	40	1	40004	2	1	1
1377	9	9	9	9	9	9	9	9	9	9	9	9	9	9	9	9	9	9	9	9	9	9	9	91	9	9	10987962	1	8	1079.193284		99	2	0	2	1	2	2	1	1	1	2	2	999	1	40027	1	1	1
1378	4	1	9	9	1	1	9	9	9	9	9	9	9	9	9	9	9	9	9	9	9	9	1	1	1	9	10988269	1	4	791.9240362		99	2	0	2	2	2	1	1	1	0	6	2	999	1	40012	1	3	3
1379	4	4	9	9	1	3	9	9	9	2	9	9	2	9	9	9	9	9	9	9	9	9	3	3	9	9	10988639	1	7	992.1377213		99	2	0	2	2	2	1	4	2	1	1	99	40	1	40003	2	1	1
1380	9	9	9	9	3	9	9	9	9	9	9	9	9	9	9	9	9	9	9	9	9	9	9	93	9	9	10988979	1	4	820.5935291		99	2	0	2	1	2	2	1	1	0	1	99	14	1	40008	1	1	1
1381	4	3	2	9	1	1	3	9	9	2	9	9	9	9	9	9	3	9	9	3	3	3	3	0	1	3	10991039	1	7	1248.242992		99	2	0	2	1	2	2	2	3	1	1	99	35	1	40011	1	2	1
1383	9	9	9	9	1	3	9	9	9	9	9	9	9	9	9	9	9	9	9	9	3	9	9	0	9	2	10995235	1	5	3087.576744		99	2	0	2	2	2	1	1	2	0	7	99	12	1	40040	1	3	3
1384	9	9	9	9	9	9	9	9	9	9	9	9	9	9	9	9	9	9	9	9	9	9	9	91	9	9	10995550	1	8	881.2741909		1	2	1	2	2	2	1	6	4	0	1	99	40	1	40045	1	1	1
1386	4	3	9	4	1	3	9	9	9	9	9	9	9	9	9	9	9	9	9	9	9	9	9	0	9	9	10996670	1	9	333.8398558		1	2	1	2	2	2	1	7	4	1	1	99	40	1	40006	1	1	1
1387	9	9	9	9	1	9	9	9	9	9	9	9	9	9	9	9	9	9	9	9	9	9	9	0	9	9	10996750	1	7	71.77604656		1	2	1	2	2	2	1	7	2	1	7	99	52	0	40049	2	1	1
1388	9	9	9	9	3	9	9	9	9	9	9	9	9	9	9	9	9	9	9	9	9	9	9	93	9	9	10996889	2	4	931.5659677		99	2	0	2	1	2	2	2	2	0	7	99	25	1	40039	1	1	1
1389	2	9	9	9	3	9	9	9	9	9	9	9	9	9	9	9	9	9	9	9	9	9	3	93	9	9	10996991	1	9	2080.029556		99	2	0	2	1	2	2	2	3	0	7	2	999	0	40028	1	1	1
1390	9	9	9	3	2	9	9	9	9	9	9	9	9	9	9	9	9	9	9	9	9	9	9	93	9	9	10998822	1	4	143.7675763		99	2	0	2	2	2	2	1	2	1	1	99	15	0	40003	2	1	1
1392	4	1	9	9	1	9	9	9	9	9	9	9	9	9	9	9	9	9	9	9	9	9	3	0	9	9	11001469	1	9	1681.702988		2	2	0	2	2	2	1	3	3	0	1	2	999	1	40038	1	1	1
1393	4	4	9	4	1	1	9	9	9	3	9	9	9	9	9	9	9	9	3	9	9	9	9	0	9	9	11002558	1	9	367.5225708		1	2	1	2	2	2	1	7	1	1	1	99	40	1	40042	1	1	1
1395	9	9	9	9	2	9	9	9	9	9	9	9	9	9	9	9	9	9	9	9	9	9	9	93	9	9	11002836	1	9	741.2153238		1	2	1	2	2	2	1	7	4	0	1	2	999	1	40045	2	1	1
1396	9	9	9	9	1	9	9	9	9	9	9	9	9	9	9	9	9	9	9	9	9	9	9	0	9	9	11002940	1	9	185.2526991		1	2	1	2	2	2	1	2	4	1	1	99	50	1	40037	1	1	1
1397	9	4	9	9	1	9	9	9	9	9	9	9	9	9	9	9	9	9	9	9	9	9	9	0	9	9	11004043	1	9	527.5324968		1	2	1	2	2	2	1	1	4	0	7	2	999	1	40045	1	1	1
1398	9	3	9	9	1	9	9	9	9	9	9	9	9	9	9	9	9	9	9	9	9	9	9	0	9	9	11004069	1	5	492.2960699		99	2	0	2	2	2	1	2	4	1	2	1	999	1	40005	2	1	1
1399	4	9	9	9	3	3	9	9	9	9	9	9	9	9	9	9	9	9	9	9	9	9	3	93	9	9	11005222	1	8	152.842145		1	2	0	2	2	2	2	2	3	0	7	99	10	0	40014	1	1	1
1400	9	9	9	9	3	9	9	9	9	9	9	9	9	9	9	9	9	9	9	9	9	9	9	93	9	9	11005914	1	11	9105.050215		2	2	1	1	2	2	2	7	4	1	1	2	999	1	40048	1	1	1
1402	9	9	9	9	2	3	9	9	9	9	9	9	9	9	9	9	9	9	9	9	9	9	9	93	9	9	11006282	1	10	5678.597129		1	2	0	94	2	2	1	5	4	0	1	99	44	1	40036	2	1	1
1406	4	4	9	9	2	9	9	9	9	9	9	9	9	9	9	9	9	9	9	9	9	9	9	93	9	9	11009538	1	7	1324.434107		1	1	1	2	2	1	2	7	3	1	1	99	40	1	40022	2	1	1
1409	4	1	9	4	1	3	3	9	9	3	9	9	3	9	9	3	9	9	3	9	9	9	9	1	9	9	11012772	1	8	189.6060298		99	2	0	2	2	2	1	7	4	1	7	99	40	1	40012	1	1	1
1411	1	4	9	9	1	2	9	9	9	9	9	9	9	9	9	9	9	9	9	9	9	9	2	0	9	3	11016030	1	9	2396.109383		2	2	1	2	2	2	1	7	3	1	1	1	999	1	40031	1	1	1
1412	9	3	9	9	1	1	9	9	9	9	9	9	9	9	9	9	9	9	9	9	9	9	9	0	9	9	11016451	1	5	1005.01382		99	2	0	2	2	2	2	2	2	0	1	2	999	0	40029	2	1	1
1414	1	4	9	4	1	2	9	9	9	9	9	9	9	9	9	9	9	9	9	9	9	9	2	6	2	2	11016999	1	8	241.0152506		99	2	0	2	2	2	2	1	3	0	1	2	999	1	40032	1	2	3
1415	9	9	9	9	3	9	9	9	9	9	9	9	9	9	9	9	9	9	9	9	9	9	9	93	9	9	11017208	1	4	326.1728274		99	2	0	2	1	2	1	1	2	1	5	2	999	1	40049	2	1	1
1416	9	9	9	9	9	9	9	9	9	9	9	9	9	9	9	9	9	9	9	9	9	9	9	91	9	9	11017368	1	9	2308.328865		1	2	1	2	2	2	1	6	4	1	5	99	40	1	40025	2	1	1
1417	9	4	9	9	1	9	9	9	9	9	9	9	9	9	9	9	9	9	9	9	9	9	9	0	9	9	11019759	1	9	7079.687084		1	2	1	2	2	2	1	4	4	1	1	99	50	0	40043	2	1	1
1418	9	9	9	9	1	9	9	9	9	9	9	9	9	9	9	9	9	9	9	9	9	9	9	0	9	9	11022267	1	5	3034.40129		99	2	0	2	2	2	1	1	4	0	1	99	17	1	40033	1	1	1
1419	9	9	9	9	1	9	9	9	9	9	9	9	9	9	9	9	9	9	9	9	9	9	9	0	9	9	11022558	1	5	86.70937884		1	2	1	2	2	1	2	3	4	0	1	2	999	1	40023	2	1	1
1421	1	9	9	9	1	9	9	9	9	9	9	9	9	9	9	9	9	9	9	9	9	9	9	30	9	9	11027504	1	9	1711.957553		2	2	1	2	2	2	1	6	2	1	1	99	40	1	40042	2	1	1
1422	9	9	9	9	2	9	9	9	9	9	9	9	9	9	9	9	9	9	9	9	9	9	9	93	9	9	11028383	1	7	630.2388734		99	2	0	2	2	2	1	4	3	1	6	99	5	1	40039	1	1	1
1424	9	9	9	9	2	9	9	9	9	9	9	9	9	9	9	9	9	9	9	9	9	9	9	93	9	9	11028443	1	4	335.3868529		99	2	0	2	2	2	1	6	3	1	1	1	999	1	40018	2	1	1
1425	9	9	9	9	1	9	9	9	9	9	9	9	9	9	9	9	9	9	9	9	9	9	9	0	9	9	11028739	1	8	2238.164337		1	2	1	2	2	2	1	6	2	1	1	99	43	1	40049	1	1	1
1427	9	9	9	9	1	9	9	9	9	9	9	9	9	9	9	9	9	9	9	9	9	9	9	4	9	9	11030387	1	7	1253.163508		99	2	0	2	2	2	1	6	4	0	1	99	40	1	40013	1	1	1
1428	9	9	9	9	9	9	9	9	9	9	9	9	9	9	9	9	9	9	9	9	9	9	9	91	9	9	11030503	1	8	1388.54239		1	2	1	2	1	2	2	1	1	0	1	2	999	0	40007	1	1	1
1430	1	9	9	9	1	9	9	9	9	9	9	9	9	9	9	9	9	9	9	9	9	9	9	15	9	9	11031768	1	9	1895.171537		2	2	1	2	2	2	1	3	3	0	2	99	40	1	40028	2	4	2
1431	4	9	9	9	2	3	9	9	9	9	9	9	9	9	9	9	9	9	9	9	9	9	9	93	9	9	11032922	1	11	680.9860322		1	2	0	1	2	2	1	5	3	0	1	99	50	1	40036	1	1	1
1432	4	9	9	9	1	1	9	9	9	3	3	9	9	9	9	9	9	9	9	9	9	9	9	5	9	9	11033780	1	8	7507.960899		1	2	1	2	2	2	1	7	4	0	1	99	60	1	40025	1	1	1
1433	4	4	2	4	1	3	9	9	9	9	9	9	9	9	9	9	3	9	9	9	9	9	9	0	9	9	11034312	1	10	2832.015506		1	1	1	2	2	2	1	7	4	1	1	99	44	1	40017	1	1	1
1434	1	1	9	9	2	9	9	9	9	9	9	9	9	9	9	9	9	9	9	9	9	9	9	93	9	9	11035052	1	6	217.9514884		99	2	0	2	1	2	2	1	2	0	2	2	999	0	40050	2	3	3
1436	4	9	9	9	3	3	9	9	9	3	3	9	9	9	9	9	9	9	9	9	9	9	9	93	9	9	11036097	1	11	5804.535834		2	2	1	1	2	2	1	1	3	0	1	2	999	1	40045	1	1	1
1437	9	9	9	9	9	9	9	9	9	9	9	9	9	9	9	9	9	9	9	9	9	9	9	91	9	9	11037598	1	9	2362.930801		99	2	0	1	2	2	1	7	4	1	2	99	40	1	40017	2	1	1
1439	9	9	9	9	1	1	9	9	9	9	9	9	9	9	9	9	9	9	9	9	9	9	9	0	9	9	11038504	1	5	233.5157811		99	2	0	2	1	2	2	4	3	1	2	2	999	1	40037	2	4	2
1441	9	9	9	9	9	9	9	9	9	9	9	9	9	9	9	9	9	9	9	9	9	9	9	91	9	9	11039156	1	7	82.56570198		99	2	0	2	1	2	1	3	4	0	2	99	40	1	40027	1	1	1
1445	4	4	9	9	1	3	9	9	9	9	9	9	9	9	9	9	9	9	9	9	9	9	9	5	9	9	11039785	1	11	503.3334898		2	2	1	1	2	2	1	5	2	0	1	2	999	0	40007	1	1	1
1446	4	9	9	4	3	3	3	3	9	3	3	9	3	9	9	9	9	9	3	9	9	9	9	93	9	9	11040124	1	5	1182.234832		1	2	0	2	1	2	2	1	1	0	1	99	5	1	40013	1	1	1
1448	9	9	9	9	9	9	9	9	9	9	9	9	9	9	9	9	9	9	9	9	9	9	9	91	9	9	11041054	1	11	2783.976971		2	2	1	1	2	2	2	3	4	1	1	2	999	1	40025	1	1	1
1449	9	9	9	9	1	9	9	9	9	9	9	9	9	9	9	9	9	9	9	9	9	9	9	0	9	9	11041594	1	6	1157.937112		1	2	1	2	2	2	1	5	4	0	2	99	40	1	40012	1	1	1
1450	9	9	9	9	1	3	9	9	9	9	9	9	9	9	9	9	9	9	9	9	9	9	9	4	9	9	11042036	1	7	1771.695524		99	2	0	2	2	2	2	6	4	0	1	99	40	1	40043	1	1	1
1451	4	9	9	9	3	3	9	9	9	9	9	9	9	9	9	9	9	9	9	9	9	9	9	93	9	9	11042467	1	9	336.3201568		99	2	0	2	1	2	2	1	2	1	1	2	999	1	40004	2	5	2
1453	4	9	9	9	1	9	9	9	9	9	9	9	9	9	9	9	9	9	9	9	9	9	9	0	9	9	11046621	1	10	7618.278266		1	2	1	2	2	2	1	6	2	1	1	99	42	1	40043	1	1	1
1455	9	9	9	9	1	3	9	9	9	9	9	9	9	9	9	9	9	9	9	9	9	9	9	0	9	9	11051062	1	11	245.4756128		1	2	1	1	2	2	1	6	4	0	1	2	999	0	40004	2	1	1
1457	9	9	9	9	9	9	9	9	9	9	9	9	9	9	9	9	9	9	9	9	9	9	9	91	9	9	11051633	2	10	2940.547615		2	2	1	2	2	2	2	5	1	1	7	1	999	1	40025	2	1	1
1458	3	4	2	2	3	1	3	9	9	3	9	9	9	9	9	9	9	9	9	9	9	9	1	93	1	9	11051859	1	9	1331.383374		1	2	0	2	2	2	2	3	3	1	1	99	40	1	40024	1	1	1
1459	9	1	9	9	2	1	9	9	9	9	9	9	9	9	9	9	9	9	9	9	9	9	9	93	1	1	11052412	1	4	8625.290707		99	2	0	2	2	2	1	2	2	0	7	99	994	1	40020	2	1	1
1460	4	9	9	9	1	1	9	9	9	9	9	9	9	9	9	9	9	9	9	9	9	9	3	0	3	3	11053558	1	5	1474.69048		99	2	0	2	2	2	1	2	3	0	1	99	40	1	40017	2	1	1
1461	9	9	9	9	2	9	9	9	9	9	9	9	9	9	9	9	9	9	9	9	9	9	9	93	9	9	11053586	1	8	9238.683322		1	2	1	2	1	2	2	2	2	0	7	2	999	1	40046	1	1	1
1462	4	4	9	9	3	9	9	9	9	9	9	9	9	9	9	9	9	9	9	9	9	9	9	93	9	9	11054069	1	11	5268.88617		1	2	1	1	2	2	1	5	3	1	1	2	999	1	40044	1	1	1
1465	4	4	9	9	1	3	9	9	9	3	3	9	9	9	9	9	9	9	9	9	9	9	9	0	3	9	11054945	1	8	3734.463888		1	2	1	2	2	2	1	4	3	0	7	99	15	1	40041	2	1	1
1467	9	9	9	9	9	9	9	9	9	9	9	9	9	9	9	9	9	9	3	3	9	9	9	91	9	9	11056292	1	6	48.95226087		1	2	1	2	2	2	1	2	4	1	1	99	40	1	40023	2	1	1
1470	9	9	9	9	1	9	9	9	9	9	9	9	9	9	9	9	9	9	9	9	9	9	9	1	9	9	11057403	1	6	1841.958227		99	2	0	2	2	2	1	4	4	0	7	99	38	1	40020	1	1	1
1471	9	4	9	9	1	9	9	9	9	9	9	9	9	9	9	9	9	9	9	9	2	9	9	0	9	9	11057774	1	7	3047.636952		1	2	1	2	2	2	1	1	3	0	1	2	999	1	40029	1	1	1
1472	9	9	9	9	1	9	9	9	9	9	9	9	9	9	9	9	9	9	9	9	9	9	9	1	9	9	11058044	1	5	21.52994924		99	2	0	2	1	2	2	2	2	0	7	99	40	1	40049	1	1	1
1473	9	9	9	9	9	9	9	9	9	9	9	9	9	9	9	9	9	9	9	9	9	9	9	91	9	9	11059087	1	9	10396.41582		1	2	1	2	2	2	1	7	3	1	1	99	61	1	40036	1	4	2
1474	4	9	9	9	1	1	9	9	9	9	9	9	9	9	9	9	9	9	9	9	9	9	9	0	9	9	11059163	1	9	3725.491077		1	2	0	2	1	2	2	3	3	0	1	2	999	1	40005	1	1	1
1475	4	3	9	9	1	3	3	9	9	3	9	9	3	9	9	9	9	9	9	9	9	9	9	6	9	9	11060428	1	9	712.8712599		1	2	1	2	2	2	1	7	4	0	1	99	40	1	40013	2	1	1
1476	1	3	9	9	1	1	9	9	9	1	3	9	2	9	3	9	9	9	9	9	9	9	1	2	1	2	11061922	1	6	219.1666607		99	2	0	2	2	2	2	2	2	1	4	99	45	1	40003	2	3	3
1477	4	9	9	9	1	3	9	9	9	9	9	9	9	9	9	9	9	9	9	9	9	9	9	30	9	9	11061965	1	10	1349.411828		2	2	1	2	2	2	2	7	4	0	1	2	999	1	40012	1	1	1
1478	2	9	9	9	3	3	9	9	9	9	9	9	9	9	9	9	9	9	9	9	9	9	9	93	9	9	11062893	1	6	42.51065973		1	1	1	2	2	2	1	5	2	1	1	99	60	0	40007	2	1	1
1479	9	9	9	9	9	9	9	9	9	9	9	9	9	9	9	9	9	9	9	9	9	9	9	91	9	9	11063892	1	11	1790.925638		1	2	1	1	2	2	1	5	2	0	1	2	999	1	40028	1	1	1
1480	4	9	9	9	3	9	9	9	9	9	9	9	9	9	9	9	9	9	9	9	9	9	9	93	9	9	11064324	1	9	8982.379635		99	2	0	2	2	2	2	2	4	1	7	99	40	1	40012	1	1	1
1483	4	4	9	4	1	2	9	9	9	1	3	9	1	2	9	9	3	9	3	2	9	9	9	0	2	9	11067155	1	9	2072.089038		99	2	0	2	2	2	1	3	4	1	1	99	3	1	40022	1	2	1
1484	9	9	9	9	2	2	9	9	9	3	3	9	9	9	9	9	9	9	9	9	9	9	9	93	9	9	11067229	1	9	9300.782972		2	2	1	2	2	2	2	1	2	0	2	2	999	1	40020	1	1	1
1485	4	9	9	9	3	9	9	9	9	9	9	9	9	9	9	9	2	9	9	9	9	9	9	93	9	9	11068275	1	5	3007.51236		99	2	0	2	2	2	2	1	2	0	1	2	999	0	40034	2	3	2
1486	9	9	9	4	2	3	9	9	9	9	9	9	9	9	9	9	9	9	9	9	9	9	9	93	9	9	11068438	1	6	232.883273		1	2	1	2	2	2	1	5	4	1	1	99	56	0	40028	1	1	1
1489	9	9	9	9	9	9	9	9	9	9	9	9	9	9	9	9	9	9	9	9	9	9	9	91	9	9	11070948	1	10	2448.94914		1	2	1	2	2	2	1	7	2	1	1	99	45	0	40022	2	1	1
1490	4	9	9	9	9	9	9	9	9	9	9	9	9	9	9	9	9	9	9	9	9	9	9	91	9	9	11071124	1	8	511.170641		1	2	1	2	1	2	2	3	2	0	7	99	6	1	40036	1	1	1
1491	9	9	9	9	1	9	9	9	9	9	9	9	9	9	9	9	9	9	9	9	9	9	9	0	9	9	11073088	1	8	12526.78869		1	2	0	2	2	2	1	7	4	0	7	98	998	1	40020	1	1	1
1492	9	9	9	9	1	9	9	9	9	9	9	9	9	9	9	9	9	9	9	9	9	9	9	0	9	9	11074106	1	9	2471.533327		99	2	0	2	2	2	1	6	2	1	1	99	45	1	40001	2	5	2
1493	1	9	2	2	1	1	2	9	9	2	2	9	3	3	3	9	3	9	9	9	9	9	2	1	2	9	11074520	1	7	5622.847712		99	2	0	2	2	2	2	3	1	1	1	99	40	1	40005	2	1	1
1495	1	9	9	9	2	1	9	9	9	9	9	9	9	9	9	9	3	9	9	9	9	9	9	93	1	3	11075402	1	9	4849.335867		99	2	0	2	2	2	1	4	3	0	1	99	40	0	40035	2	1	1
1496	9	9	9	9	9	9	9	9	9	9	9	9	9	9	9	9	9	9	9	9	9	9	9	91	9	9	11076677	1	9	1166.011765		2	2	1	2	2	2	1	7	4	1	1	99	40	1	40043	2	1	1
1497	4	9	9	9	1	9	9	9	9	9	9	9	9	9	9	9	9	9	9	9	9	9	9	0	9	9	11076929	1	11	1364.509056		1	2	1	1	2	2	1	6	4	0	1	2	999	1	40037	1	1	1
1499	9	9	9	9	1	3	9	9	9	9	9	9	9	9	9	9	9	9	9	9	9	9	9	0	9	9	11081450	1	10	1989.243682		1	2	1	2	2	2	1	4	2	0	1	2	999	0	40029	1	1	1
1500	9	9	9	9	9	9	9	9	9	9	9	9	9	9	9	9	9	9	9	9	9	9	9	91	9	9	11082906	1	4	241.6099857		99	2	0	2	2	2	1	2	3	1	1	2	999	1	40003	2	1	1
1501	9	9	9	9	9	9	9	9	9	9	9	9	9	9	9	9	9	9	9	9	9	9	9	91	9	9	11082938	1	8	3868.532813		1	2	1	2	2	2	1	2	4	0	1	99	21	0	40012	2	2	1
1502	1	3	2	4	1	3	9	9	9	3	9	9	3	9	9	9	3	9	9	9	9	9	3	0	9	9	11083579	1	7	3835.596102		99	2	0	2	1	2	2	2	1	0	1	99	40	0	40012	1	1	1
1504	9	4	9	9	1	3	9	9	9	3	3	9	3	9	9	9	9	9	9	9	9	9	9	0	9	9	11084086	1	8	7902.109612		1	2	1	2	2	2	1	7	4	1	1	99	48	1	40042	2	1	1
1505	9	9	9	9	2	9	9	9	9	9	9	9	9	9	9	9	9	9	9	9	9	9	9	93	9	9	11084227	1	7	1094.307544		99	2	0	2	2	2	1	3	3	0	4	99	40	1	40023	2	2	1
1506	9	9	9	9	1	9	9	9	9	9	9	9	9	9	9	9	9	9	9	9	9	9	9	8	9	9	11085101	2	9	751.6100023		1	2	1	2	2	2	1	6	1	1	7	99	40	1	40022	1	1	1
1507	1	4	9	2	2	1	9	9	9	3	3	9	3	9	9	9	9	9	9	9	9	9	9	93	9	9	11087568	1	6	1882.478986		1	2	1	2	1	2	2	1	2	0	1	2	999	1	40047	1	1	1
1509	1	9	9	9	1	3	9	9	9	9	9	9	9	9	9	9	9	9	9	9	9	9	9	0	9	9	11088531	1	5	652.0425842		1	2	1	2	2	1	2	1	2	0	2	99	45	1	40003	2	2	1
1511	4	9	9	9	3	9	9	9	9	9	9	9	9	9	9	9	9	9	9	9	9	9	9	93	9	9	11088928	1	9	377.5947083		2	2	1	2	2	2	2	7	3	0	1	99	50	0	40014	1	1	1
1512	9	9	9	3	2	9	9	9	9	9	9	9	9	9	9	9	9	9	9	9	9	9	3	93	9	3	11089568	1	4	704.1371546		99	2	0	2	2	2	1	3	3	0	1	99	20	1	40024	1	1	1
1513	3	9	9	9	1	9	9	9	9	9	9	9	9	9	9	9	9	9	9	9	9	9	9	3	9	9	11090783	2	4	107.7755325		99	2	0	2	2	2	2	1	2	0	7	2	999	1	40018	1	1	1
1514	1	9	9	9	1	2	3	9	9	3	9	9	3	9	9	9	3	9	9	2	9	9	1	0	9	9	11090809	1	10	30521.34836		2	2	0	2	2	2	1	3	3	0	1	99	60	1	40021	1	1	1
1515	9	9	9	9	9	9	9	9	9	9	9	9	9	9	9	9	9	9	9	9	9	9	9	91	9	9	11091976	1	7	116.0808999		1	2	1	2	1	2	2	3	4	1	1	2	999	1	40023	2	1	1
1516	9	9	9	9	1	1	9	9	9	9	9	9	9	9	9	9	9	9	9	9	9	9	9	0	9	9	11093133	1	4	4941.924151		99	2	0	2	2	2	1	1	3	1	1	1	999	1	40006	2	1	1
1517	9	9	9	9	9	9	9	9	9	9	9	9	9	9	9	9	9	9	9	9	2	9	9	91	9	9	11093237	1	6	35.43540597		1	2	1	2	2	2	2	6	4	0	1	1	999	1	40023	2	1	1
1518	1	9	9	9	1	1	3	9	9	9	9	9	9	9	9	9	9	9	9	9	9	9	9	10	9	9	11093854	1	9	1407.612069		1	2	0	2	1	2	2	2	2	0	2	2	999	1	40018	2	1	1
1519	9	9	9	9	1	9	9	9	9	9	9	9	9	9	9	9	9	9	9	9	9	9	9	3	9	9	11093975	1	4	2609.193433		99	2	0	2	2	2	1	3	3	1	1	99	35	1	40032	1	1	1
1520	2	2	9	9	1	1	2	9	9	9	9	9	9	9	9	9	9	9	9	9	2	9	1	5	1	3	11094244	1	6	638.3839635		99	2	0	2	2	2	1	2	3	0	1	99	40	1	40036	2	3	3
1521	3	9	9	9	1	1	9	9	9	2	9	9	9	9	9	9	9	9	9	9	2	9	1	3	1	3	11094479	1	5	121.9441354		99	2	0	2	2	2	1	4	4	0	6	2	999	1	40012	2	1	1
1524	4	9	9	9	2	3	9	9	9	9	9	9	9	9	9	9	9	9	9	9	9	9	9	93	9	9	11098325	1	8	810.5893189		99	2	0	2	2	2	1	4	2	0	1	99	40	1	40008	2	1	1
1525	2	4	2	4	1	2	3	9	9	3	3	9	9	9	9	9	9	9	9	9	9	9	9	1	9	9	11098326	1	11	2756.75071		99	2	0	1	2	2	1	5	4	0	1	2	999	1	40015	1	1	1
1526	9	9	9	9	9	9	9	9	9	9	9	9	9	9	9	9	9	9	9	9	9	9	9	91	9	9	11098489	1	5	2914.911174		99	2	0	2	2	2	1	1	3	0	1	99	5	1	40030	2	2	3
1527	1	9	9	9	1	1	9	9	9	9	9	9	9	9	9	9	9	9	9	9	9	9	9	3	9	9	11098635	1	6	575.2805571		99	2	0	2	1	2	2	1	1	0	2	2	999	1	40013	1	1	1
1528	4	9	9	9	3	9	9	9	9	9	9	9	9	9	9	9	9	9	9	9	9	9	9	93	9	9	11098791	1	11	3428.91368		1	2	1	1	2	2	2	5	3	1	1	2	999	1	40048	2	1	1
1529	9	9	9	9	1	9	9	9	9	9	9	9	9	9	9	9	9	9	9	9	9	9	9	0	9	9	11099542	1	10	15999.76236		2	2	1	2	2	2	1	5	2	1	2	99	47	1	40001	1	1	1
1530	9	9	9	9	1	1	2	9	9	9	9	9	9	9	9	9	9	9	9	9	9	9	9	10	9	9	11099964	1	4	60.49155998		99	2	0	2	2	2	1	1	1	0	1	94	999	1	40033	1	3	3
1531	9	9	9	9	1	9	9	9	9	9	9	9	9	9	9	9	9	9	9	9	9	9	9	0	9	9	11100473	1	5	5472.362393		99	2	0	2	2	2	1	2	3	1	1	2	999	1	40014	2	1	1
1532	9	9	9	9	3	9	9	9	9	9	9	9	9	9	9	9	9	9	9	9	9	9	9	93	9	9	11101839	1	9	2187.417767		2	2	0	2	2	2	1	4	2	0	7	99	40	1	40046	1	1	1
1533	1	1	9	1	1	1	9	9	9	9	9	9	9	9	9	9	9	9	2	9	1	9	3	15	3	3	11103105	1	7	4388.343339		99	2	0	2	1	2	2	3	3	0	2	1	999	1	40026	1	3	3
1534	1	9	9	9	1	3	9	9	9	9	9	9	9	9	9	9	9	9	9	9	9	9	9	0	9	9	11103790	1	10	5445.058002		1	1	0	2	2	1	1	5	3	1	1	99	50	0	40047	2	1	1
1535	4	4	2	9	1	9	9	9	9	9	9	9	9	9	9	9	9	9	9	9	9	9	9	0	9	9	11105572	1	10	600.9154458		1	2	1	2	2	2	1	7	4	1	1	2	999	1	40006	2	1	1
1537	2	9	9	4	2	3	9	9	9	9	9	9	9	9	9	9	9	9	9	9	9	9	2	93	9	9	11107766	1	5	160.0542121		1	2	1	2	2	2	1	1	2	0	1	2	999	0	40047	2	1	1
1539	9	9	9	9	3	9	9	9	9	9	9	9	9	9	9	9	9	9	9	9	9	9	9	93	9	9	11109102	1	10	3181.05001		1	2	1	2	2	2	1	1	4	0	1	99	30	1	40031	2	1	1
1540	9	9	9	9	1	9	9	9	9	9	9	9	9	9	9	9	9	9	9	9	9	9	9	1	9	9	11109627	1	5	242.6736809		99	2	0	2	1	2	2	3	3	0	2	2	999	1	40002	1	1	1
1541	3	9	2	9	2	9	9	9	9	9	9	9	9	9	9	9	9	9	9	9	9	9	2	93	9	2	11109657	1	4	35.8630911		99	2	0	2	2	2	1	1	2	1	6	99	8	0	40007	2	1	1
1542	3	9	9	9	9	9	9	9	9	9	9	9	9	9	9	9	9	9	9	9	9	9	9	91	9	9	11110028	2	9	396.1751902		1	2	1	2	2	2	2	5	1	1	7	99	50	1	40022	1	1	1
1543	1	3	1	3	1	3	3	9	9	9	9	9	9	9	9	9	9	9	3	9	9	9	3	0	9	9	11110185	1	8	807.0975918		1	1	1	2	2	1	1	4	2	1	1	99	40	0	40045	1	1	1
1544	9	9	9	9	9	9	9	9	9	9	9	9	9	9	9	9	9	9	9	9	9	9	9	91	9	9	11110836	1	8	2851.427586		1	2	1	2	1	2	1	4	4	0	1	1	999	1	40013	1	1	1
1545	4	4	2	4	1	1	9	9	9	3	3	9	9	9	9	9	9	9	9	9	9	9	9	0	2	9	11111155	1	9	87.71805805		1	2	1	2	2	2	1	2	1	1	1	99	30	1	40034	2	1	1
1547	4	4	2	9	1	3	3	9	3	3	3	3	9	9	9	9	9	3	9	9	9	9	9	1	9	9	11112880	1	11	17114.13318		1	1	0	1	2	1	1	4	3	1	1	2	999	1	40029	1	1	1
1548	2	9	9	9	1	1	9	9	9	9	9	9	9	9	9	9	9	9	9	9	9	9	9	1	9	9	11114014	1	5	390.2433304		99	2	0	2	1	2	2	2	2	1	7	2	999	1	40041	1	1	1
1549	9	9	9	9	1	9	9	9	9	9	9	9	9	9	9	9	9	9	9	9	9	9	9	0	9	9	11114092	1	5	57.98497224		99	2	0	2	2	2	1	1	3	0	7	99	20	0	40014	2	6	1
1551	9	9	9	9	1	9	9	9	9	9	9	9	9	9	9	9	9	9	9	9	9	9	9	8	9	9	11115297	1	10	2601.376975		1	2	1	2	2	2	1	4	1	0	1	99	37	0	40047	2	1	1
1552	4	4	2	4	1	3	9	9	9	9	9	9	9	9	9	9	3	9	9	9	9	9	1	0	9	9	11116130	1	9	2684.687223		1	2	1	2	2	2	1	7	2	1	1	99	61	0	40032	2	1	1
1553	1	9	9	9	1	3	9	9	9	9	9	9	9	9	9	9	3	9	9	9	9	9	9	20	9	9	11117050	1	7	1055.362137		1	2	1	2	2	2	2	5	1	1	1	99	61	1	40025	1	1	1
1554	9	9	9	9	1	9	9	9	9	9	9	9	9	9	9	9	9	9	9	9	9	9	9	0	9	9	11117599	1	9	194.0511528		1	2	0	2	2	2	2	7	4	1	1	99	40	1	40047	1	1	1
1555	2	9	9	9	1	9	9	9	9	9	9	9	9	9	9	9	9	9	9	9	9	9	9	0	9	9	11118244	1	8	211.8407354		1	2	1	2	2	2	2	6	4	1	5	99	40	1	40033	2	1	1
1556	4	9	2	9	3	3	3	9	9	3	3	3	9	9	9	9	3	9	9	9	9	9	9	93	9	9	11118786	1	10	5007.045944		1	2	0	1	1	2	2	3	2	0	1	2	999	1	40032	1	1	1
1557	9	1	2	9	3	2	3	9	9	3	3	9	9	9	9	9	9	9	3	9	3	9	9	93	9	9	11118853	1	9	810.8169569		1	2	0	2	2	2	1	6	3	1	1	99	40	0	40041	1	1	1
1558	1	9	9	9	1	3	9	9	9	9	9	9	9	9	9	9	9	9	9	9	9	9	9	0	9	9	11120817	1	10	4698.312247		2	1	0	1	1	2	2	1	1	1	1	2	999	0	40016	2	1	1
1559	1	9	9	9	1	1	1	2	9	9	9	9	9	9	9	9	9	9	9	9	9	9	1	3	9	9	11121925	1	10	1736.601763		99	2	0	1	1	2	1	1	1	1	2	99	3	1	40012	1	1	1
1561	1	9	9	9	2	9	9	9	9	9	9	9	9	9	9	9	9	9	3	3	9	9	3	93	9	9	11122223	1	10	17138.38393		1	2	1	2	1	2	2	1	2	0	1	2	999	0	40014	1	1	1
1563	4	1	9	9	1	2	9	9	9	9	9	9	9	9	9	9	9	9	9	9	9	9	9	0	9	9	11126708	1	6	404.5602454		99	2	0	2	1	2	1	3	2	0	2	99	25	1	40002	1	2	1
1564	9	2	9	9	1	2	9	9	9	9	9	9	9	9	9	9	9	9	9	9	9	9	3	1	3	9	11126860	1	5	557.5766552		99	2	0	2	2	2	1	4	2	1	1	94	999	1	40008	1	1	1
1565	3	2	9	9	1	1	2	9	9	2	3	9	2	9	3	9	3	9	9	9	2	9	9	1	1	9	11127612	1	6	56.64512624		99	2	0	2	1	2	2	3	3	1	7	99	6	1	40018	2	4	2
1567	1	9	9	9	1	3	9	9	9	9	9	9	9	9	9	9	9	9	9	9	9	9	9	0	9	9	11129124	1	6	2420.938229		99	2	0	2	2	1	2	2	3	0	7	1	999	1	40025	2	1	1
1568	9	2	9	9	2	1	3	3	2	3	3	9	3	9	9	9	9	9	1	2	9	9	9	93	9	9	11129486	1	8	3942.190837		99	2	0	2	2	2	2	2	3	1	3	99	40	0	40028	1	1	1
1569	2	9	9	9	1	9	9	9	9	9	9	9	9	9	9	9	9	9	9	9	9	9	9	2	9	9	11130774	1	7	554.8118883		99	2	0	2	2	2	2	2	2	0	2	1	999	1	40013	2	1	1
1570	9	9	9	9	1	1	9	9	9	9	9	9	9	9	9	9	9	9	9	9	9	9	9	0	9	9	11131093	1	8	247.4664717		2	2	1	2	2	2	1	7	4	0	1	99	10	1	40049	1	3	3
1571	1	9	9	9	1	1	3	9	9	9	9	9	9	9	9	9	9	9	9	9	9	9	9	0	9	9	11131615	1	9	384.4951397		99	2	0	2	1	2	2	2	3	0	1	99	24	0	40004	1	1	1
1573	9	9	9	9	9	2	9	9	9	9	9	9	9	9	9	9	9	9	9	9	9	9	2	91	2	2	11133362	1	4	902.3860493		99	2	0	2	1	2	2	1	1	0	7	99	12	1	40045	1	1	1
1575	9	2	9	9	1	1	9	9	9	9	9	9	9	9	9	9	9	9	9	9	9	9	9	4	9	9	11133727	1	9	1665.426558		2	2	0	2	2	2	1	2	1	1	2	99	54	1	40001	2	1	1
1576	9	9	9	9	9	9	9	9	9	9	9	9	9	9	9	9	9	9	9	9	9	9	9	91	9	9	11135429	1	5	230.5902896		99	2	0	2	2	2	1	1	3	0	1	2	999	1	40033	1	1	1
1577	9	9	9	9	9	9	9	9	9	9	9	9	9	9	9	9	9	9	9	9	9	9	9	91	9	9	11136647	1	8	4536.33319		1	2	1	2	2	2	1	5	4	1	5	1	999	1	40012	1	1	1
1580	9	9	9	9	1	9	9	9	9	9	9	9	9	9	9	9	9	9	9	9	9	9	9	0	9	9	11138945	1	4	483.3195307		99	2	0	2	2	2	2	3	2	1	6	2	999	1	40005	1	1	1
1581	4	4	2	4	3	9	9	9	9	9	9	9	9	9	9	9	9	9	9	9	9	9	9	93	9	9	11139122	1	11	3734.630306		1	2	1	1	2	2	1	3	3	1	1	2	999	1	40047	2	1	1
1582	4	4	2	9	1	9	9	9	9	9	9	9	9	9	9	9	9	9	9	9	9	9	9	30	9	9	11140166	1	11	1199.389552		2	1	1	1	2	2	1	5	4	1	1	2	999	1	40011	1	1	1
1583	9	9	9	9	9	9	9	9	9	9	9	9	9	9	9	9	9	9	9	9	9	9	9	91	9	9	11140874	1	8	91.75926408		2	2	0	2	1	2	2	1	3	0	7	2	999	1	40015	1	2	3
1584	9	9	9	9	9	9	9	9	9	9	9	9	9	9	9	9	9	9	9	9	9	9	9	91	9	9	11141071	1	9	285.6318168		1	2	0	2	2	2	1	7	4	0	5	99	50	1	40033	1	1	1
1585	3	3	9	9	1	9	9	9	9	9	9	9	9	9	9	9	9	9	9	9	9	9	9	0	9	9	11141369	1	6	345.7202954		1	2	1	2	2	2	1	3	2	1	1	99	40	1	40046	2	1	1
1586	4	4	9	4	1	2	3	3	3	3	3	3	3	3	9	9	3	3	3	3	9	9	3	0	3	9	11141790	1	11	1532.574503		1	1	1	1	2	1	2	6	4	1	6	98	998	1	40021	2	1	1
1587	9	9	9	9	9	9	9	9	9	9	9	9	9	9	9	9	9	9	9	9	9	9	9	91	9	9	11141799	1	4	708.1493645		99	2	0	2	2	2	1	1	3	1	1	2	999	0	40008	1	1	1
1588	9	9	9	9	1	9	9	9	9	9	9	9	9	9	9	9	9	9	9	9	9	9	9	0	9	9	11142179	1	5	5203.307144		99	2	0	2	1	2	2	2	2	0	2	99	40	1	40006	1	1	1
1590	4	9	9	9	2	3	9	9	9	9	9	9	9	9	9	9	9	9	9	9	9	9	9	93	9	9	11143451	1	5	263.6946498		99	2	0	2	2	2	1	1	2	1	1	1	999	1	40014	2	1	1
1591	4	9	9	9	1	3	9	9	9	9	9	9	9	9	9	9	9	9	9	9	9	9	9	0	9	9	11144391	1	9	464.6785084		1	2	0	2	1	2	2	2	3	0	1	2	999	0	40010	2	1	1
1592	4	9	9	9	3	3	3	9	9	9	9	9	9	9	9	9	9	3	9	9	9	9	9	93	9	9	11145126	1	9	352.6269802		2	2	0	2	1	2	2	1	2	1	7	2	999	1	40022	2	1	1
1593	1	9	9	9	1	1	3	9	9	3	3	9	3	9	3	9	9	9	9	9	9	9	9	2	9	9	11145214	1	7	901.0890609		99	2	0	2	1	2	2	3	2	0	1	99	35	1	40001	1	1	1
1594	4	9	1	9	1	3	9	9	9	9	9	9	9	9	9	9	9	9	9	9	9	9	9	12	9	9	11145566	1	8	6764.318273		1	2	1	2	2	2	1	6	3	1	7	99	60	1	40018	1	1	1
1596	9	9	9	9	1	3	9	9	9	9	9	9	9	9	9	9	9	9	2	2	9	9	9	0	9	9	11146563	1	9	5716.275699		1	2	1	2	2	2	1	7	4	0	2	99	32	1	40039	2	1	1
1597	4	9	9	9	2	3	9	9	9	3	9	9	3	9	9	9	9	9	9	9	9	9	9	93	9	9	11146574	1	9	3704.910532		1	2	1	2	2	2	1	7	3	0	1	99	35	0	40043	2	1	1
1598	2	2	9	3	1	1	3	3	9	3	3	9	3	3	9	9	3	3	9	9	9	9	9	2	9	9	11148201	1	9	720.3991286		1	2	1	2	1	2	2	4	4	1	1	99	3	1	40043	2	1	1
1599	1	9	9	4	1	1	2	2	9	2	3	9	2	9	9	3	9	1	2	2	3	9	9	15	9	9	11149115	1	10	3344.307773		99	1	0	2	1	2	2	1	2	1	2	2	999	1	40001	1	1	1
1601	9	9	9	9	1	1	9	9	9	9	9	9	9	9	9	9	9	9	9	9	9	9	9	1	9	9	11151317	1	5	36.31994782		99	2	0	2	2	2	1	4	2	1	7	99	40	1	40013	1	1	1
1602	1	9	2	9	1	1	9	9	9	2	3	9	9	9	9	9	9	9	9	9	9	9	3	0	1	9	11153810	1	4	661.7013817		99	2	0	2	2	2	1	1	2	0	1	99	5	1	40049	1	4	2
1604	9	9	9	9	9	9	9	9	9	9	9	9	9	9	9	9	9	9	9	9	9	9	9	91	9	9	11154795	1	4	1173.955691		99	2	0	2	1	2	2	1	3	0	7	2	999	1	40029	2	2	1
1605	9	9	2	9	1	9	9	9	9	9	9	9	9	9	9	9	9	9	9	9	9	9	9	0	9	9	11157158	1	11	377.8311488		1	2	0	1	2	2	1	4	4	0	1	99	8	1	40023	2	1	1
1607	9	9	9	9	1	9	9	9	9	9	9	9	9	9	9	9	9	9	9	9	9	9	9	0	9	9	11158184	1	9	12595.97191		1	2	1	2	2	2	1	4	3	0	7	99	40	1	40020	2	1	1
1609	9	9	9	9	1	9	9	9	9	9	9	9	9	9	9	9	9	9	9	9	9	9	9	0	9	9	11158800	1	5	556.0373499		99	2	0	2	2	2	1	2	3	1	1	99	12	1	40013	2	1	1
1610	9	4	9	9	1	3	9	9	9	9	9	9	9	9	9	9	9	9	9	9	9	9	9	0	9	9	11159322	1	9	4177.569263		99	2	0	2	2	2	1	6	3	0	2	99	40	1	40039	1	1	1
1612	4	9	9	9	9	9	9	9	9	9	9	9	9	9	9	9	9	9	9	9	9	9	9	91	9	9	11161210	1	11	10168.2094		1	2	0	1	2	2	1	5	3	0	1	2	999	1	40035	2	3	1
1613	1	1	9	9	9	1	9	9	9	9	9	9	9	9	9	9	9	9	9	9	9	9	9	91	9	9	11161282	1	9	116.0384491		1	2	1	2	1	2	2	1	1	1	2	2	999	1	40030	2	1	1
1616	9	9	9	9	9	9	9	9	9	9	9	9	9	9	9	9	9	9	9	9	9	9	9	91	9	9	11162305	1	7	12941.01746		1	2	1	2	2	2	1	7	4	0	5	99	28	1	40022	2	1	1
1619	4	4	9	4	2	1	9	9	9	2	2	9	2	9	9	9	9	9	9	9	9	9	3	93	2	9	11162955	1	7	303.8117219		1	2	1	2	2	2	1	4	3	0	1	2	999	1	40003	2	3	3
1620	9	9	9	9	9	9	9	9	9	9	9	9	9	9	9	9	9	9	9	9	9	9	9	91	9	9	11163777	2	5	104.1490306		99	2	0	2	2	2	2	1	1	0	7	2	999	1	40036	1	1	1
1621	2	9	9	9	1	1	9	9	9	9	9	9	9	9	9	9	9	9	9	9	2	9	1	1	9	9	11165076	1	5	113.7439039		99	2	0	2	2	2	1	2	4	1	5	99	40	1	40050	1	1	1
1622	9	9	9	9	9	9	9	9	9	9	9	9	9	9	9	9	9	9	9	9	9	9	9	91	9	9	11165167	1	11	365.6655527		2	2	1	1	2	2	2	4	4	0	1	99	40	1	40022	2	1	1
1623	9	9	9	9	1	2	9	9	9	3	9	9	9	9	9	9	9	9	9	9	9	9	2	2	2	3	11165357	1	6	495.5944433		99	2	0	2	2	2	1	3	4	1	5	99	26	1	40020	1	1	1
1624	9	9	9	9	1	3	9	9	9	9	9	9	9	9	9	9	9	9	9	9	9	9	9	0	9	9	11166937	1	8	630.938247		1	2	1	2	2	2	1	7	4	0	1	99	50	1	40004	2	1	1
1625	9	9	9	9	1	3	9	9	9	9	9	9	9	9	9	9	3	9	9	9	9	9	9	0	9	9	11168177	1	5	229.1822127		1	2	1	2	2	1	2	2	3	0	7	2	999	1	40028	1	1	1
1627	4	9	2	9	3	9	9	9	9	9	9	9	9	9	9	9	9	9	9	9	9	9	9	93	9	9	11169454	1	11	167.5405499		1	1	1	1	2	2	2	6	3	1	4	2	999	0	40023	2	1	1
1629	9	9	9	1	3	9	9	9	9	9	9	9	9	9	9	9	9	9	9	9	9	9	1	93	9	1	11170802	1	8	7079.309391		99	2	0	2	1	2	2	1	1	0	1	99	25	1	40015	1	1	1
1631	9	9	9	9	3	3	9	9	9	9	9	9	9	9	9	9	9	9	9	9	9	9	9	93	9	9	11173412	1	5	97.99106401		99	2	0	2	1	2	2	1	3	1	6	2	999	0	40011	1	1	1
1633	9	9	9	9	9	9	9	9	9	9	9	9	9	9	9	9	9	9	9	9	9	9	9	91	9	9	11174342	1	4	895.1343597		99	2	0	2	2	2	1	2	2	1	7	2	999	1	40021	2	1	1
1634	1	9	9	9	1	3	9	9	9	9	9	9	9	9	9	9	9	9	9	9	9	9	9	0	9	9	11174618	1	11	32227.42019		1	2	1	1	2	2	2	2	3	0	1	2	999	1	40027	2	1	1
1635	9	9	9	9	1	3	9	9	9	9	9	9	9	9	9	9	9	9	9	9	9	9	9	0	9	9	11174978	1	5	2061.353773		99	2	0	2	2	2	1	1	3	1	1	2	999	1	40006	2	1	1
1636	1	9	9	9	1	1	9	9	9	3	3	9	9	9	9	9	9	9	9	9	1	9	1	5	9	9	11175132	1	5	233.8279127		99	2	0	2	2	2	1	1	4	0	5	99	40	1	40033	1	4	3
1637	4	9	9	9	3	9	9	9	9	9	9	9	9	9	9	9	9	9	9	9	9	9	3	93	9	3	11175790	1	9	1470.238746		1	2	1	2	2	2	1	7	4	0	1	99	20	1	40003	2	2	1
1643	9	1	9	9	3	1	9	9	9	9	9	9	9	9	9	9	9	9	9	9	9	9	9	93	9	9	11180665	1	5	1714.388389		99	2	0	2	2	2	2	6	1	0	1	2	999	1	40020	2	1	1
1644	9	9	9	9	1	9	9	9	9	9	9	9	9	9	9	9	9	9	9	9	9	9	9	0	9	9	11182163	1	7	6703.149775		99	2	0	2	2	2	1	4	3	1	1	2	999	1	40036	2	1	1
1645	4	4	9	4	1	2	3	9	9	3	3	9	9	3	9	9	9	9	2	9	3	9	3	2	3	9	11182318	1	9	2727.023008		1	2	1	2	2	2	1	7	4	1	1	99	55	1	40043	2	2	3
1649	3	2	9	9	1	9	9	9	9	9	9	9	9	9	9	9	9	9	2	9	9	9	3	0	9	3	11186169	1	5	1482.563926		99	1	0	2	2	1	2	1	3	1	5	99	20	1	40025	2	2	1
1650	9	9	9	9	1	9	9	9	9	9	9	9	9	9	9	9	9	9	9	9	9	9	9	2	9	9	11186410	1	6	1799.226025		99	2	0	2	2	2	1	7	4	1	1	99	40	1	40020	1	1	1
1651	9	9	9	9	3	9	9	9	9	9	9	9	9	9	9	9	9	9	9	9	9	9	9	93	9	9	11187818	1	6	1860.037651		1	2	1	2	2	2	1	3	2	1	1	99	36	1	40006	1	1	1
1652	9	4	9	9	1	9	9	9	9	9	9	9	9	9	9	9	9	9	9	9	9	9	9	0	9	9	11187847	1	10	958.8228405		1	1	1	2	2	1	2	7	4	1	1	99	40	1	40019	1	1	1
1653	9	9	9	9	9	9	9	9	9	9	9	9	9	9	9	9	9	9	9	9	9	9	9	91	9	9	11187963	1	5	1107.368073		99	2	0	2	2	2	1	2	2	1	1	99	5	1	40047	2	1	1
1654	9	9	9	9	1	3	9	9	9	9	9	9	9	9	9	9	9	9	9	9	9	9	9	1	9	9	11188394	1	7	258.1149654		99	2	0	2	2	2	1	5	4	0	1	99	32	1	40016	2	2	1
1655	9	9	9	9	2	3	3	3	9	9	9	9	9	9	9	9	9	9	9	9	9	9	9	93	9	9	11189006	1	10	1705.323933		99	2	0	2	1	2	2	1	1	1	2	2	999	1	40013	2	1	1
1656	1	9	9	9	9	9	9	9	9	9	9	9	9	9	9	9	9	9	9	9	9	9	9	91	9	9	11189152	1	10	40581.9095		1	2	0	2	2	2	2	1	1	1	7	2	999	1	40025	1	1	1
1659	2	2	9	9	1	1	9	9	9	2	2	9	9	9	9	9	9	9	9	9	9	9	9	2	9	9	11192275	1	4	3802.149217		99	2	0	2	2	2	2	2	1	1	7	2	999	1	40046	1	2	3
1666	4	4	9	9	1	3	3	9	9	3	9	9	3	3	9	9	9	9	9	9	9	9	9	0	9	9	11198650	1	10	587.3925995		2	2	1	2	2	2	1	4	3	0	7	99	40	1	40038	1	2	1
1667	2	4	9	9	1	9	9	9	9	9	9	9	9	9	9	9	9	9	9	9	9	9	2	1	9	9	11198667	1	7	6242.72691		99	1	0	2	2	1	2	2	3	1	1	99	35	1	40010	2	1	1
1668	1	9	2	9	3	2	9	9	9	9	9	9	9	9	9	9	9	9	9	9	9	9	9	93	9	9	11198767	1	9	1291.413502		99	1	0	1	2	2	2	2	2	1	1	2	999	1	40042	2	1	1
1669	1	4	9	9	3	3	3	3	2	3	9	9	3	3	3	9	9	3	2	9	9	9	9	93	9	9	11200648	1	5	374.9779877		1	2	1	2	1	2	2	2	2	0	1	99	20	1	40034	1	1	1
1670	9	9	9	9	1	9	9	9	9	9	9	9	9	9	9	9	9	9	9	9	9	9	9	2	9	9	11201968	2	8	1771.778622		1	2	0	2	1	2	2	1	2	1	7	1	999	1	40018	2	1	1
1671	9	9	9	9	2	9	9	9	9	9	9	9	9	9	9	9	9	9	9	9	9	9	9	93	9	9	11203006	1	6	3169.953639		99	2	0	2	2	2	2	2	3	0	7	99	11	1	40035	2	2	1
1672	1	4	2	2	2	1	3	3	1	2	3	9	2	9	9	9	3	1	1	1	2	2	2	93	2	9	11203169	1	8	532.6453879		99	2	0	2	1	2	2	1	3	0	1	2	999	0	40042	1	1	1
1674	4	9	9	9	3	9	9	9	9	9	9	9	9	9	9	9	9	9	9	9	9	9	9	93	9	9	11204333	1	9	215.1196965		99	2	0	2	2	2	1	7	4	0	2	99	40	1	40035	2	1	1
1677	4	4	9	4	2	3	9	9	9	9	9	9	9	9	9	9	9	9	9	9	9	9	3	93	9	3	11206274	1	6	449.7692652		99	2	0	2	2	2	1	4	3	1	1	99	40	0	40006	1	1	1
1679	1	9	9	9	3	3	9	9	9	9	9	9	9	9	9	9	9	9	9	9	9	9	9	93	9	9	11206506	1	9	2149.200165		99	2	0	2	2	2	1	1	2	0	7	1	999	1	40018	1	1	1
1680	4	9	9	9	1	3	9	9	9	9	9	9	9	9	9	9	9	9	9	9	9	9	9	1	9	9	11210285	1	7	1579.324102		99	2	0	2	2	2	1	2	3	0	7	2	999	1	40029	2	3	3
1681	4	9	9	9	3	9	9	9	9	9	9	9	9	9	9	9	9	9	9	9	9	9	9	93	9	9	11210701	1	11	214.5071763		2	2	0	2	2	2	1	4	3	0	1	2	999	1	40047	1	1	1
1682	3	9	9	9	1	2	3	9	9	9	9	9	9	9	9	9	9	9	9	9	9	9	9	12	9	9	11211575	1	10	415.2232419		2	2	1	2	2	2	1	4	3	0	1	2	999	1	40004	1	1	1
1684	4	4	2	4	2	3	3	3	9	3	3	9	9	9	9	9	3	3	3	9	9	3	9	93	9	9	11211891	1	10	8771.432886		1	2	1	2	2	2	1	6	2	1	1	99	40	1	40030	1	1	1
1685	4	9	9	9	3	3	9	9	9	2	3	9	9	9	9	9	9	9	9	9	9	9	9	93	3	9	11212069	1	7	725.3900465		1	2	0	2	2	2	1	5	3	0	7	99	40	1	40015	1	2	3
1686	9	9	9	9	9	9	9	9	9	9	9	9	9	9	9	9	9	9	9	9	9	9	9	91	9	9	11212179	2	4	1590.27517		99	2	0	2	2	2	2	2	2	0	7	2	999	1	40038	2	1	1
1687	4	9	9	9	3	9	9	9	9	9	9	9	9	9	9	9	9	9	9	9	9	9	9	93	9	9	11213178	2	11	19655.14451		99	2	0	1	2	2	2	2	1	1	7	2	999	1	40021	1	1	1
1688	9	9	9	9	9	9	9	9	9	9	9	9	9	9	9	9	9	9	9	9	9	9	9	91	9	9	11213303	1	9	176.3587701		1	2	1	2	2	2	1	3	4	0	2	2	999	1	40036	2	1	1
1689	4	9	9	9	1	9	9	9	9	9	9	9	9	9	9	9	9	9	9	9	9	9	9	0	9	9	11213672	1	9	2288.419257		1	2	1	2	2	2	1	6	4	1	7	99	40	1	40027	1	1	1
1691	9	9	9	9	9	9	9	9	9	9	9	9	9	9	9	9	9	9	9	9	9	9	9	91	9	9	11214399	1	6	2040.901036		99	2	0	2	2	2	1	2	3	1	1	99	20	1	40032	2	1	1
1692	1	3	9	9	3	9	9	9	9	9	9	9	9	9	9	9	9	9	9	9	9	9	9	93	9	9	11216663	1	9	3686.125015		1	2	1	2	2	2	1	1	2	0	1	2	999	1	40002	2	1	1
1693	9	9	9	9	1	9	9	9	9	9	9	9	9	9	9	9	9	9	9	9	9	9	9	0	9	9	11217074	1	9	226.2956928		2	2	0	2	2	2	2	6	3	0	2	2	999	1	40003	2	1	1
1694	9	3	9	9	2	1	9	9	9	3	9	9	9	9	9	3	9	9	9	9	9	9	9	93	1	9	11218192	1	5	6897.824454		99	2	0	2	2	2	1	4	3	1	1	99	40	1	40031	1	2	1
1695	4	9	9	9	2	3	9	9	9	9	9	9	9	9	9	9	9	9	3	9	9	9	9	93	9	9	11218656	1	11	13482.32034		1	2	1	1	2	2	2	6	4	0	1	99	48	1	40029	2	1	1
1696	9	9	9	9	9	9	9	9	9	9	9	9	9	9	9	9	9	9	9	9	9	9	9	91	9	9	11219033	1	11	3180.17792		1	1	1	1	2	1	2	7	4	1	1	2	999	1	40026	1	1	1
1698	9	9	9	9	9	9	9	9	9	9	9	9	9	9	9	9	9	9	9	9	9	9	9	91	9	9	11220623	1	7	3136.11866		99	2	0	2	2	2	2	1	3	1	1	1	999	1	40021	1	1	1
1699	3	3	9	9	1	2	3	9	9	9	9	9	9	9	9	9	9	9	3	9	9	9	2	1	2	3	11220741	1	6	1485.214548		99	2	0	2	2	2	1	3	4	1	1	99	50	1	40001	1	1	1
1702	4	4	9	9	1	1	3	9	9	3	9	9	3	9	9	9	3	9	1	3	9	9	9	6	1	9	11221314	1	9	1650.786327		1	2	1	2	2	2	1	4	4	0	1	99	40	1	40039	1	1	1
1704	1	9	9	9	3	2	1	1	1	9	9	9	9	9	9	9	9	9	9	9	9	9	9	93	9	9	11221592	1	9	164.9594059		2	2	1	2	1	2	2	1	1	1	7	99	30	1	40015	1	1	1
1706	1	9	9	9	1	3	3	9	9	9	9	9	9	9	9	9	9	9	9	9	9	9	2	1	9	9	11223425	1	9	863.6703578		2	2	1	2	1	2	1	1	3	0	1	2	999	1	40028	2	1	1
1707	9	9	9	9	2	9	9	9	9	9	9	9	9	9	9	9	9	9	9	9	9	9	9	93	9	9	11225253	1	11	6762.274604		1	2	1	1	2	2	2	4	4	0	1	2	999	0	40043	2	1	1
1708	1	4	9	1	1	3	2	9	9	3	9	9	3	9	9	9	9	9	2	9	2	9	2	4	9	2	11226015	1	8	779.2545725		1	2	0	2	2	2	1	4	2	1	7	99	40	1	40026	2	2	3
1709	9	9	9	9	9	9	9	9	9	9	9	9	9	9	9	9	9	9	9	2	9	9	9	91	9	9	11226507	1	10	1640.401658		99	2	0	2	2	2	1	6	3	1	1	99	60	1	40002	2	3	3
1710	9	9	9	9	2	3	9	9	9	9	9	9	9	9	9	9	9	9	9	9	9	9	9	93	9	9	11227802	1	5	384.4663568		1	2	1	2	2	2	1	2	3	0	1	99	15	1	40003	1	1	1
1712	4	3	9	9	1	3	9	9	9	9	9	9	9	9	9	9	9	3	9	9	9	9	9	1	9	9	11228748	1	9	3390.716145		1	2	0	2	2	2	2	3	2	1	7	99	24	1	40025	2	1	1
1714	9	9	9	9	9	9	9	9	9	9	9	9	9	9	9	9	9	9	9	9	9	9	9	91	9	9	11230897	1	4	203.0626132		99	2	0	2	1	2	2	1	1	0	2	99	10	1	40009	1	1	1
1715	9	9	9	9	3	9	9	9	9	9	9	9	9	9	9	9	9	9	9	9	9	9	9	93	9	9	11231021	1	4	131.3309721		99	2	0	2	2	2	1	1	2	1	2	99	1	1	40036	1	6	1
1716	9	9	9	9	2	9	9	9	9	9	9	9	9	9	9	9	9	9	9	9	9	9	9	93	9	9	11231521	1	8	1697.095803		1	2	1	2	2	2	2	3	3	0	5	99	10	1	40013	2	1	1
1717	4	3	2	9	1	1	3	9	9	9	9	9	9	9	9	9	3	9	3	9	9	9	9	1	9	9	11232855	1	9	3117.129742		1	2	1	2	2	2	1	7	4	1	1	99	60	1	40012	1	1	1
1718	9	9	9	9	1	9	9	9	9	9	9	9	9	9	9	9	9	9	9	9	9	9	9	0	9	9	11233946	1	4	12.22651329		99	2	0	2	2	2	2	2	3	0	7	99	40	1	40016	2	2	3
1719	4	9	9	9	1	3	9	9	9	9	9	9	9	9	9	9	9	9	9	9	9	9	9	10	9	9	11234296	1	10	12770.61783		1	2	1	2	2	2	1	7	2	1	1	99	45	1	40021	2	1	1
1720	4	9	9	9	2	9	9	9	9	9	9	9	9	9	9	9	9	9	9	9	9	9	9	93	9	9	11236318	1	9	2295.868129		1	2	1	2	2	2	1	7	4	0	1	99	40	1	40028	1	1	1
1722	4	4	9	9	1	9	9	9	9	9	9	9	9	9	9	9	9	9	9	9	9	9	9	0	9	9	11238337	1	8	1489.890239		99	2	0	2	2	2	1	7	4	0	1	99	8	1	40025	1	2	1
1723	9	9	9	9	1	9	9	9	9	9	9	9	9	9	9	9	9	9	9	9	9	9	9	0	9	9	11239159	1	9	16452.93581		99	2	0	2	2	2	1	5	3	0	5	99	40	1	40020	1	1	1
1724	4	3	2	4	2	3	9	9	9	3	3	9	9	9	9	9	9	9	9	9	9	9	2	93	3	2	11239363	1	6	698.2383767		99	2	0	2	2	2	1	2	3	1	1	2	999	1	40014	2	1	1
1725	1	9	9	9	9	9	9	9	9	9	9	9	9	9	9	9	9	9	9	9	9	9	9	91	9	9	11239734	1	9	2173.419507		2	2	0	2	2	2	2	7	1	0	1	2	999	0	40044	1	1	1
1726	4	4	2	9	1	9	9	9	9	9	9	9	9	9	9	9	9	9	9	9	9	9	9	6	9	9	11240482	1	11	4746.550113		1	2	1	1	2	2	1	3	4	0	1	2	999	1	40030	2	1	1
1727	1	4	9	4	1	2	3	9	9	3	3	9	3	9	9	9	9	9	9	9	9	9	2	7	3	9	11241696	1	6	770.3725369		99	2	0	2	2	2	1	4	2	1	1	99	40	1	40003	2	2	1
1729	2	9	9	9	1	3	9	9	9	9	9	9	9	9	9	9	3	9	9	9	9	9	3	3	9	3	11242483	1	9	57.18155457		1	2	1	2	2	2	1	2	3	0	1	99	40	1	40007	2	1	1
1730	9	9	9	9	1	9	9	9	9	9	9	9	9	9	9	9	9	9	9	9	9	9	2	1	9	9	11242612	1	5	536.7417345		99	2	0	2	2	2	2	1	2	0	7	99	48	1	40031	1	1	1
1731	4	9	9	9	1	3	9	9	9	9	9	9	9	9	9	9	9	9	9	9	9	9	9	0	9	9	11242686	1	9	1569.324074		1	2	0	2	1	2	1	3	4	0	1	99	40	1	40032	1	2	1
1732	1	3	9	9	2	2	9	9	9	9	9	9	9	9	9	9	9	9	9	9	9	9	9	93	9	9	11243500	1	5	1072.607705		1	2	0	2	1	2	2	5	2	0	1	99	994	0	40042	1	3	3
1733	9	9	9	9	1	1	9	9	9	9	9	9	9	9	9	9	9	9	9	9	9	9	9	0	9	9	11243847	1	4	832.0722916		99	2	0	2	2	2	1	1	2	0	2	99	61	1	40039	1	3	3
1734	9	9	9	9	1	1	9	9	9	9	9	9	9	9	9	9	9	9	9	9	9	9	9	0	9	9	11243978	1	11	508.9379611		1	2	1	1	2	2	1	5	4	0	1	2	999	1	40004	2	1	1
1735	4	2	2	4	1	9	9	9	9	9	9	9	9	9	9	9	9	9	9	9	9	9	3	0	9	9	11245266	1	9	516.2204539		1	1	1	2	2	1	2	7	4	1	1	99	50	1	40016	1	1	1
1736	4	9	9	9	1	1	3	9	9	3	3	9	3	3	9	9	3	9	9	9	9	9	9	0	9	9	11245684	1	9	718.9874614		99	2	0	2	2	2	2	2	4	0	1	99	36	1	40050	2	1	1
1738	1	4	9	9	2	2	3	9	9	3	3	9	9	9	9	9	9	3	9	9	9	9	3	93	9	9	11247219	1	10	4582.683537		2	2	1	2	2	2	1	4	4	0	1	99	43	0	40040	1	1	1
1739	9	9	9	9	9	9	9	9	9	9	9	9	9	9	9	9	9	9	3	2	9	9	9	91	9	9	11249119	1	5	255.430585		1	2	1	2	2	2	1	2	3	0	1	99	10	1	40023	2	1	1
1740	9	9	9	9	2	9	9	9	9	9	9	9	9	9	9	9	9	9	9	9	9	9	9	93	9	9	11251512	1	7	3594.586021		99	2	0	2	2	2	1	5	2	0	7	2	999	1	40020	2	1	1
1742	9	9	9	9	9	2	9	9	9	9	9	9	9	9	9	9	9	9	9	9	9	9	9	91	9	9	11252334	1	4	3384.046113		99	2	0	2	2	2	1	2	1	0	2	99	30	1	40045	2	1	1
1743	9	4	9	9	1	3	9	9	9	9	9	9	9	9	9	9	9	9	9	9	9	9	9	1	9	9	11253119	1	9	143.5789785		99	2	0	2	2	2	1	6	4	1	1	99	40	1	40004	1	1	1
1744	1	9	2	9	1	2	1	9	9	2	9	9	3	9	9	9	9	9	2	3	2	9	1	2	3	9	11253948	1	5	5333.00857		99	2	0	2	2	2	1	2	3	0	1	99	15	1	40022	2	3	3
1745	4	3	9	9	1	1	9	9	9	9	9	9	9	9	9	9	9	9	3	9	9	9	9	1	9	9	11254884	1	8	1345.173658		1	2	0	2	2	2	1	7	3	1	6	99	36	1	40023	2	1	1
1747	4	4	2	9	3	9	9	9	9	9	9	9	9	9	9	9	9	9	9	9	9	9	9	93	9	9	11255171	1	11	5140.583303		1	1	0	1	2	2	1	5	2	1	1	2	999	0	40014	1	1	1
1748	4	4	2	2	2	2	3	9	9	3	9	9	9	9	9	3	9	9	3	9	2	9	3	93	3	3	11256025	1	7	1543.654366		1	1	1	2	2	2	2	4	3	1	1	99	50	1	40003	2	1	1
1749	4	9	9	9	1	3	3	9	9	9	9	9	9	9	9	9	9	9	2	9	9	9	9	20	9	9	11256051	1	10	2204.729164		1	2	0	2	2	2	2	4	3	0	1	99	40	1	40041	2	1	1
1751	9	9	2	9	1	9	9	9	9	9	9	9	9	9	9	9	9	9	9	9	9	9	9	0	9	9	11256723	1	6	39.32057739		99	2	0	2	1	2	2	3	4	1	1	1	999	1	40030	2	2	1
1752	9	9	9	9	2	9	9	9	9	9	9	9	9	9	9	9	9	9	9	9	9	9	9	93	9	9	11256911	2	11	3582.328814		1	2	1	1	1	2	2	1	3	1	7	2	999	1	40039	1	1	1
1753	9	9	9	9	9	9	9	9	9	9	9	9	9	9	9	9	9	9	9	9	9	9	9	91	9	9	11257394	2	5	1830.985477		99	2	0	2	2	2	2	1	3	0	7	2	999	1	40039	2	1	1
1756	1	3	9	9	1	2	3	9	9	9	9	9	9	9	9	9	9	9	9	9	9	9	9	0	9	9	11262011	1	8	475.8755139		99	2	0	2	2	2	2	6	4	1	1	99	45	0	40004	1	1	1
1757	9	2	9	9	9	9	9	9	9	9	9	9	9	9	9	9	9	9	9	9	9	9	3	91	9	3	11265170	1	4	118.1059892		99	2	0	2	1	2	2	2	2	0	6	2	999	1	40002	1	1	1
1758	4	9	9	9	2	9	9	9	9	9	9	9	9	9	9	9	9	9	9	9	9	9	9	93	9	9	11265838	1	11	422.8066363		99	2	0	1	2	2	2	7	4	0	1	2	999	1	40042	1	1	1
1760	4	9	9	9	3	9	9	9	9	9	9	9	9	9	9	9	9	9	9	9	9	9	9	93	9	9	11268820	1	11	4597.450536		1	2	0	1	2	2	1	2	1	0	7	2	999	1	40039	1	1	1
1761	9	9	9	9	9	9	9	9	9	9	9	9	9	9	9	9	3	9	9	9	9	2	9	91	9	9	11269638	1	9	35.03885281		1	2	1	2	2	2	2	2	4	0	3	4	999	1	40033	1	6	4
1762	4	9	9	9	1	9	9	9	9	9	9	9	9	9	9	9	9	9	9	9	9	9	9	0	9	9	11272436	1	11	853.3832779		2	2	0	1	2	2	2	6	4	0	1	2	999	1	40003	1	1	1
1763	9	9	9	9	2	9	9	9	9	9	9	9	9	9	9	9	9	9	9	9	9	9	9	93	9	9	11272490	1	9	3229.402319		1	2	1	2	2	2	1	7	4	0	5	99	40	1	40018	1	2	1
1764	9	9	9	9	2	9	9	9	9	9	9	9	9	9	9	9	9	9	9	9	9	9	9	93	9	9	11272743	2	9	5329.905206		97	2	1	2	2	2	2	6	2	1	7	99	8	1	40020	2	1	1
1765	9	9	9	9	1	3	9	9	9	9	9	9	9	9	9	9	9	9	9	9	9	9	9	0	9	9	11273245	1	9	1658.904128		1	2	0	2	2	2	2	7	4	0	6	99	44	1	40038	2	1	1
1766	9	9	9	9	9	9	9	9	9	9	9	9	9	9	9	9	9	9	9	9	9	9	9	91	9	9	11273857	1	9	10730.74407		99	2	0	2	2	2	2	4	1	1	2	99	40	1	40038	1	1	1
1768	1	4	9	9	2	3	9	9	9	3	9	9	3	9	9	3	9	9	9	9	9	9	1	93	9	9	11274130	1	9	1812.56202		1	2	1	2	2	2	1	3	3	1	1	99	40	1	40047	2	2	1
1769	9	9	9	9	3	9	9	9	9	9	9	9	9	9	9	9	9	9	9	9	9	9	9	93	9	9	11274278	1	8	148.4900473		1	2	1	2	2	2	2	7	2	1	1	99	60	1	40037	1	1	1
1770	3	3	2	9	2	9	9	9	9	9	9	9	9	9	9	9	9	9	9	9	9	9	9	93	9	9	11274851	1	4	1475.347559		99	2	0	2	1	2	2	1	3	1	5	2	999	1	40005	1	1	1
1772	9	4	9	9	1	3	9	9	9	9	9	9	9	9	9	9	9	9	9	9	9	9	9	2	9	9	11275910	1	7	1152.274014		1	2	1	2	2	2	1	6	4	1	1	99	40	1	40040	2	1	1
1773	9	9	9	9	1	2	9	9	9	9	9	9	9	9	9	9	9	9	9	9	9	9	9	3	2	9	11276174	1	6	564.2038795		1	2	1	2	1	2	2	5	3	0	7	99	61	0	40011	1	2	1
1774	4	9	9	9	1	9	9	9	9	9	9	9	9	9	9	9	9	9	9	9	9	9	9	0	9	9	11276361	1	11	3503.278091		1	2	1	1	2	2	2	7	4	0	1	99	8	1	40018	1	1	1
1775	1	9	9	9	1	1	9	9	9	9	9	9	9	9	9	9	9	9	9	9	9	9	9	0	9	9	11276927	1	6	2433.248453		99	2	0	2	2	2	1	3	2	1	7	99	40	1	40020	2	1	1
1777	2	9	9	9	1	9	9	9	9	9	9	9	9	9	9	9	9	9	9	9	9	9	9	1	9	9	11277725	2	9	3263.196134		1	2	0	2	2	2	2	2	1	0	7	2	999	1	40041	2	1	1
1778	1	9	9	9	2	9	9	9	9	3	9	9	9	9	9	9	9	3	9	9	9	9	9	93	9	9	11277843	2	9	2579.904091		1	2	1	2	2	2	1	5	1	1	7	1	999	1	40021	1	1	1
1779	4	1	9	9	3	3	3	9	3	3	9	9	3	9	9	9	9	3	9	9	9	9	9	93	9	9	11277868	1	10	137.2415242		1	2	1	2	2	2	2	4	2	1	5	99	50	1	40036	2	1	1
1780	9	9	9	9	9	9	9	9	9	9	9	9	9	9	9	9	9	9	9	9	9	9	9	91	9	9	11277962	1	11	1049.672504		1	2	1	2	2	2	1	2	3	0	1	2	999	1	40022	2	1	1
1781	1	9	9	4	1	1	9	9	9	9	9	9	9	9	9	9	9	9	9	9	9	9	9	15	9	9	11278928	1	6	44.07405196		99	2	0	2	1	2	2	2	2	0	3	2	999	0	40011	1	1	1
1782	9	4	9	9	1	9	9	9	9	9	9	9	9	9	9	9	9	9	9	9	9	9	9	0	9	9	11280776	1	9	251.1023256		1	2	1	2	2	2	1	7	4	1	1	99	40	1	40037	1	1	1
1783	9	9	9	9	9	9	9	9	9	9	9	9	9	9	9	9	9	9	9	9	9	9	9	91	9	9	11280787	1	9	438.5751142		99	2	0	1	2	2	2	1	4	0	7	2	999	1	40037	2	1	1
1784	9	4	9	9	1	3	9	9	9	9	9	9	9	9	9	9	9	9	9	9	9	9	9	3	9	9	11282485	1	9	162.5303472		1	1	1	2	2	2	1	7	4	1	1	99	50	1	40007	1	1	1
1785	9	9	9	9	9	9	9	9	9	9	9	9	9	9	9	9	9	9	9	9	9	9	9	91	9	9	11283083	1	8	899.9295327		1	2	1	2	2	2	1	7	3	1	1	99	50	1	40040	1	1	1
1786	9	9	9	9	3	9	9	9	9	9	9	9	9	9	9	9	9	9	9	9	9	9	9	93	9	9	11283359	1	11	5769.480066		2	2	0	1	2	2	2	3	2	0	1	2	999	1	40029	1	1	1
1787	9	9	9	9	3	3	3	3	9	9	9	9	9	9	9	9	9	9	9	9	9	9	9	93	9	9	11283800	1	10	1542.308749		1	1	0	1	2	1	2	7	2	1	2	2	999	0	40034	1	1	1
1788	4	9	9	9	3	3	9	9	9	9	9	9	9	9	9	9	9	9	9	9	9	9	9	93	9	9	11284395	1	9	2648.336608		99	2	0	2	2	2	2	1	2	0	6	2	999	0	40012	1	6	2
1789	2	3	1	9	1	1	3	9	9	1	1	9	3	9	9	9	3	9	9	9	2	9	1	3	1	9	11284593	1	5	522.6685586		99	2	0	2	2	2	1	5	4	0	7	99	20	1	40040	2	1	1
1790	2	3	9	9	1	1	3	9	9	2	3	9	9	9	9	9	3	3	9	9	9	9	1	0	1	3	11287019	1	5	30.39281047		99	2	0	2	2	2	2	1	2	1	7	99	18	1	40036	2	1	1
1791	9	9	9	9	9	9	9	9	9	9	9	9	9	9	9	9	9	9	9	9	9	9	9	91	9	9	11287501	1	10	8310.943553		1	2	1	2	2	2	1	6	4	0	1	99	40	0	40027	1	1	1
1792	4	4	9	4	1	3	3	9	9	3	3	9	3	9	9	9	9	3	9	9	9	9	9	23	9	9	11287957	1	9	165.8537378		1	2	0	2	2	2	1	6	4	0	1	99	50	1	40024	2	2	1
1793	9	9	9	9	2	3	9	9	9	9	9	9	9	9	9	9	9	9	9	9	9	9	9	93	9	9	11288511	1	9	1530.566427		1	2	0	2	2	2	2	6	4	0	1	4	999	1	40041	1	2	1
1794	4	4	9	9	3	9	9	9	9	9	9	9	9	9	9	9	9	9	9	9	9	9	9	93	9	9	11290324	1	9	3366.38645		1	2	1	2	2	2	1	4	3	1	1	99	61	0	40043	2	1	1
1795	4	4	2	9	3	9	9	9	9	9	9	9	9	9	9	9	9	9	9	9	9	9	9	93	9	9	11292177	1	11	4397.024765		2	2	0	1	1	2	1	3	1	1	1	2	999	0	40045	1	1	1
1800	9	9	9	9	2	3	9	9	9	3	3	9	9	9	9	9	3	9	9	9	9	9	9	93	9	9	11293348	1	9	2298.551802		1	2	1	2	2	1	2	1	4	0	1	2	999	0	40001	1	1	1
1802	1	3	9	9	2	1	9	9	9	9	9	9	9	9	9	9	3	9	9	9	9	9	1	93	3	9	11294876	1	6	1081.036753		99	2	0	2	1	2	2	2	2	0	1	1	999	1	40044	2	1	1
1803	9	9	9	9	3	9	9	9	9	9	9	9	9	9	9	9	9	9	9	9	9	9	9	93	9	9	11294980	1	11	1038.057448		1	2	1	1	2	2	1	7	4	1	1	99	20	1	40047	1	1	1
1805	4	4	9	9	1	9	9	9	9	9	9	9	9	9	9	9	9	9	9	9	9	9	9	1	9	9	11296543	2	5	1316.571753		99	2	0	2	2	2	2	2	3	0	7	99	40	1	40038	1	1	1
1806	2	3	9	1	1	1	9	9	9	9	9	9	9	9	9	9	9	9	9	9	9	9	2	2	1	3	11298135	1	8	2241.027506		1	2	1	2	2	2	1	5	2	1	1	99	49	1	40002	1	1	1
1807	9	9	9	9	1	9	9	9	9	9	9	9	9	9	9	9	9	9	9	9	9	9	9	0	9	9	11298336	1	9	185.4803214		1	2	1	2	2	2	1	7	4	1	5	99	40	1	40033	2	1	1
1808	9	9	9	9	2	9	9	9	9	9	9	9	9	9	9	9	9	9	9	9	9	9	9	93	9	9	11299150	1	6	225.4490571		1	2	1	2	2	2	1	3	3	0	1	99	24	0	40044	2	1	1
1809	9	9	9	9	9	9	9	9	9	9	9	9	9	9	9	9	9	9	9	9	9	9	9	91	9	9	11300682	1	4	2280.142595		99	2	0	94	1	2	2	1	3	1	7	99	8	1	40025	1	1	1
1810	1	4	9	4	1	1	2	9	9	9	9	9	9	9	9	9	9	3	9	2	1	9	9	4	9	9	11300768	1	6	822.8775103		99	2	0	2	1	2	2	1	3	0	1	99	30	1	40009	2	2	1
1812	2	9	9	9	1	3	9	9	9	9	9	9	9	9	9	9	9	9	9	9	9	9	1	0	9	9	11300986	1	9	540.1614697		1	2	0	2	2	2	1	7	4	0	1	99	36	1	40002	2	1	1
1813	4	4	9	4	2	3	9	9	9	9	9	9	9	9	9	9	9	9	9	9	9	9	1	93	9	1	11301642	1	10	1032.400022		1	2	1	2	2	2	2	3	3	1	3	99	60	1	40030	1	1	1
1816	9	9	9	9	2	9	9	9	9	9	9	9	9	9	9	9	9	9	9	9	9	9	9	93	9	9	11303436	1	7	1438.560288		99	2	0	2	1	2	2	2	2	1	7	99	50	1	40005	1	1	1
1818	9	9	9	9	9	9	9	9	9	9	9	9	9	9	9	9	9	9	9	9	9	9	9	91	9	9	11304863	1	5	489.689444		99	2	0	2	2	2	1	1	2	0	1	2	999	1	40017	1	1	1
1819	9	9	9	9	1	2	9	9	9	2	2	9	9	9	9	9	9	9	9	9	9	9	9	1	9	9	11304877	1	4	2751.314287		99	2	0	2	1	2	2	2	2	0	7	99	30	1	40031	1	1	1
1820	4	4	9	9	1	9	9	9	9	9	9	9	9	9	9	9	9	9	9	9	9	9	9	1	9	9	11305171	1	9	398.9764949		1	2	1	2	2	2	1	6	4	0	1	2	999	1	40045	1	2	3
1821	4	9	9	9	2	1	3	9	9	9	9	9	9	9	9	9	9	9	9	9	9	9	9	93	9	9	11305458	1	8	2379.589988		1	2	1	2	2	2	1	7	3	0	1	99	40	1	40017	2	3	3
1822	9	9	9	9	9	9	9	9	9	9	9	9	9	9	9	9	9	9	9	9	9	9	9	91	9	9	11305467	1	8	80.89992813		99	2	0	1	2	2	2	1	2	0	7	1	999	1	40030	2	1	1
1824	1	3	9	1	3	2	3	9	1	3	3	9	3	9	9	9	3	2	2	2	3	9	1	93	2	9	11309570	1	7	1308.126259		99	2	0	2	2	2	2	2	3	1	1	2	999	0	40024	2	1	1
1825	3	1	9	4	1	3	9	9	9	9	9	9	9	9	9	9	9	9	9	9	9	9	9	0	9	9	11310064	1	7	10874.4011		99	2	0	2	2	2	2	2	3	1	2	2	999	1	40039	1	1	1
1826	9	9	9	9	1	9	9	9	9	9	9	9	9	9	9	9	9	9	9	9	9	9	9	0	9	9	11310093	1	4	50.87574893		99	2	0	2	2	2	2	1	3	1	1	2	999	1	40033	1	2	1
1827	4	9	9	9	1	9	9	9	9	9	9	9	9	9	9	9	9	9	2	9	2	9	9	0	9	9	11310336	1	10	110.0172267		2	2	1	2	2	2	1	6	3	0	1	99	15	1	40033	1	1	1
1829	9	9	9	9	2	9	9	9	9	9	9	9	9	9	9	9	9	9	9	9	9	9	9	93	9	9	11312725	1	6	1832.242826		99	2	0	2	2	2	1	3	2	0	7	99	40	1	40038	1	1	1
1830	9	4	2	9	1	2	9	9	9	9	9	9	9	9	9	9	3	9	3	3	9	9	9	0	9	9	11314918	1	9	388.7150669		1	2	1	2	2	2	1	7	4	0	1	2	999	1	40003	1	2	3
1831	4	9	9	9	2	9	9	9	9	9	9	9	9	9	9	9	9	9	9	9	9	9	9	93	9	9	11315713	1	9	1070.48952		99	2	0	2	2	2	1	4	4	0	7	99	40	1	40039	1	1	1
1833	2	9	9	9	1	3	9	9	9	9	9	9	9	9	9	9	9	9	9	9	9	9	9	2	9	9	11316459	2	6	3705.904608		99	2	0	2	2	2	2	4	2	1	7	99	8	1	40018	1	1	1
1834	4	9	2	2	1	1	3	9	9	3	3	9	9	9	9	3	9	9	3	9	9	9	2	1	2	9	11317530	1	6	6985.568267		99	2	0	2	1	2	2	2	2	1	7	99	40	1	40022	2	1	1
1835	4	1	2	4	1	1	3	9	9	3	3	3	9	9	9	9	3	3	9	9	3	3	9	2	9	9	11318740	1	10	222.2843231		1	2	1	2	2	2	1	7	4	1	1	2	999	0	40004	2	1	1
1837	9	9	9	9	1	3	9	9	9	9	9	9	9	9	9	9	9	9	9	9	9	9	9	0	9	3	11320246	1	7	4985.894419		99	2	0	2	2	2	1	3	3	0	1	99	30	1	40035	1	4	3
1838	4	4	2	9	1	1	3	9	9	3	9	9	9	9	9	9	9	9	9	9	9	9	9	0	2	9	11322315	1	11	272.8319691		2	2	1	1	2	2	1	7	4	1	2	99	60	1	40007	2	1	1
1839	1	4	2	4	3	3	9	9	9	9	9	9	9	9	9	9	9	9	9	9	9	9	3	93	9	9	11323313	1	11	3315.684206		2	2	1	1	2	2	94	4	3	1	3	2	999	1	40049	1	1	1
1840	3	9	9	9	9	9	9	9	9	9	9	9	9	9	9	9	9	9	9	9	9	9	9	91	9	9	11324034	1	6	635.3907075		99	2	0	1	1	2	2	1	3	0	2	2	999	1	40001	1	1	1
1842	9	9	9	9	1	9	9	9	9	9	9	9	9	9	9	9	9	9	9	9	9	9	9	0	9	9	11327508	1	9	826.3764745		1	2	0	2	1	2	2	4	2	0	1	2	999	1	40013	2	1	1
1844	1	2	9	9	3	3	9	9	9	9	9	9	9	9	9	9	9	9	9	9	9	9	3	93	9	9	11328041	1	10	1993.620022		2	2	0	2	1	2	2	1	3	0	2	2	999	1	40013	2	2	1
1845	9	9	9	9	1	3	3	9	9	3	9	9	9	9	9	9	9	9	9	9	9	9	9	1	9	9	11328436	1	7	2371.311819		99	2	0	2	1	2	2	1	3	0	1	2	999	1	40040	1	2	3
1848	4	9	9	9	1	9	9	9	9	9	9	9	9	9	9	9	9	9	9	9	9	9	9	0	9	9	11330151	1	10	3783.453228		1	2	1	2	2	2	1	7	3	0	1	99	40	1	40025	1	1	1
1849	9	9	9	9	9	9	9	9	9	9	9	9	9	9	9	9	9	9	9	9	9	9	9	91	9	9	11331158	1	5	730.984484		99	2	0	2	2	2	1	2	3	0	1	99	13	1	40023	1	2	3
1850	9	9	9	9	1	1	9	9	9	9	9	9	9	9	9	9	9	9	9	9	9	9	9	2	9	9	11331929	1	4	1062.14973		99	2	0	2	2	2	1	2	2	0	7	2	999	1	40030	1	3	3
1851	9	9	9	9	3	9	9	9	9	9	9	9	9	9	9	9	9	9	9	9	9	9	9	93	9	9	11333015	1	9	1128.821597		1	2	1	2	2	2	1	3	3	0	1	99	30	1	40005	2	1	1
1852	1	2	2	9	9	1	9	9	9	9	9	9	9	9	9	9	9	9	9	9	9	9	9	91	9	9	11333243	1	4	358.7715409		99	2	0	2	1	2	2	1	1	0	1	94	999	1	40042	2	3	3
1853	1	9	9	4	3	9	9	9	9	9	9	9	9	9	9	9	9	9	9	9	9	9	9	93	9	9	11333558	1	9	1344.353458		1	2	1	2	1	2	2	4	2	0	1	99	994	1	40001	1	1	1
1854	4	9	9	9	1	3	3	9	9	9	9	9	9	9	9	9	3	9	9	9	9	9	9	1	3	9	11334599	1	9	56.45574466		2	2	1	2	2	2	1	4	3	0	5	99	30	0	40004	2	1	1
1855	4	9	9	9	1	3	9	9	9	9	9	9	9	9	9	9	9	9	9	9	9	9	9	1	9	9	11334939	1	10	13086.818		1	2	0	2	2	2	1	7	4	0	1	99	40	1	40014	1	1	1
1857	4	3	9	9	1	1	9	9	9	9	9	9	9	9	9	9	9	9	9	9	9	9	2	0	9	2	11335788	1	9	6960.912404		1	2	0	2	2	2	2	7	3	0	2	99	50	1	40001	2	3	3
1861	4	9	9	4	1	9	9	9	9	9	9	9	9	9	9	9	9	9	9	9	9	9	9	4	9	9	11340535	1	9	3327.274402		1	2	1	2	2	2	2	7	4	1	1	99	50	1	40036	1	1	1
1864	9	9	9	9	9	9	9	9	9	9	9	9	9	9	9	9	9	9	9	9	9	9	9	91	9	9	11344050	1	4	500.403173		99	2	0	2	1	2	2	1	3	0	1	99	20	1	40040	1	1	1
1865	1	9	9	3	1	9	9	9	9	9	9	9	9	9	9	9	9	9	9	9	9	9	2	0	9	2	11344482	1	11	10015.74997		1	2	1	1	2	2	2	3	3	0	1	99	50	1	40013	1	1	1
1866	9	9	9	9	9	9	9	9	9	9	9	9	9	9	9	9	9	9	9	9	9	9	9	91	9	9	11345045	1	11	800.1068036		2	2	1	1	2	1	2	2	4	0	2	2	999	1	40048	2	1	1
1867	1	9	9	9	1	3	9	9	9	3	9	9	3	9	9	9	9	9	9	9	9	9	9	0	9	9	11345339	1	9	438.8657714		1	2	1	2	2	2	1	4	3	1	7	99	40	1	40003	1	4	2
1868	2	9	9	9	1	1	9	9	9	2	3	9	3	9	9	9	1	9	9	9	3	9	1	7	1	9	11345365	1	4	2739.951421		99	2	0	2	2	2	1	2	3	1	1	99	25	1	40045	1	5	2
1870	9	2	9	3	1	1	9	9	9	9	9	9	9	9	9	9	9	9	9	9	9	9	9	0	9	9	11346212	1	4	374.7916971		99	2	0	2	2	2	2	3	2	1	1	99	25	1	40008	1	1	1
1872	4	4	9	9	1	9	9	9	9	9	9	9	9	9	9	9	9	9	9	9	9	9	9	0	9	9	11347646	1	9	432.9140219		1	2	1	2	2	2	1	7	4	1	1	99	50	1	40009	2	1	1
1873	9	9	9	9	1	3	9	9	9	9	9	9	9	9	9	9	9	9	9	9	9	9	9	0	9	9	11349153	1	5	59.80772914		1	2	1	2	2	2	1	2	4	0	1	99	36	0	40014	2	1	1
1874	9	9	9	9	1	9	9	9	9	9	9	9	9	9	9	9	9	9	9	9	9	9	9	2	9	9	11349743	1	5	3794.003552		99	2	0	2	2	2	2	2	2	0	7	97	997	1	40038	2	2	1
1875	9	9	9	9	9	9	9	9	9	9	9	9	9	9	9	9	9	9	9	9	9	9	9	91	9	9	11349968	1	11	397.2237624		1	1	1	1	2	1	2	3	2	1	2	2	999	1	40027	2	1	3
1877	1	4	2	4	3	1	3	3	9	1	3	9	9	9	9	9	3	3	9	9	9	9	9	93	3	9	11350258	1	10	537.7413244		99	2	0	2	2	2	2	1	4	1	6	2	999	0	40011	1	1	1
1878	9	1	2	9	1	9	9	9	9	9	9	9	9	9	9	9	9	9	9	9	9	9	9	1	9	9	11351009	1	6	262.8474206		1	2	1	2	2	2	1	6	4	1	1	99	40	1	40006	1	1	1
1879	9	9	9	9	2	9	9	9	9	9	9	9	9	9	9	9	9	9	9	9	9	9	9	93	9	9	11352519	1	11	5228.470234		1	2	1	1	2	2	1	1	4	0	1	2	999	1	40016	1	1	1
1881	4	4	9	9	1	3	9	9	9	9	9	9	9	9	9	9	3	9	9	9	9	9	9	0	9	9	11352597	1	9	90.56238471		1	1	1	2	2	2	1	7	4	1	2	99	35	1	40011	1	2	1
1882	1	4	9	4	1	1	2	2	9	3	3	3	9	9	9	9	9	2	9	9	9	9	1	0	3	9	11352705	1	9	574.031459		99	2	0	2	2	2	2	2	2	1	1	2	999	1	40033	2	1	1
1883	1	9	9	9	1	1	3	9	9	9	9	9	9	9	9	9	3	9	9	9	9	9	9	1	9	9	11353186	1	9	1274.632028		2	2	0	1	1	2	2	1	3	0	7	2	999	1	40042	1	1	1
1884	9	9	9	9	1	3	9	9	9	9	9	9	9	9	9	9	9	9	9	9	9	9	9	1	9	9	11353247	2	9	14630.71762		99	2	0	2	1	2	2	1	1	0	7	2	999	1	40049	1	1	1
1885	4	9	9	9	1	3	3	9	9	9	9	9	9	9	9	9	9	9	9	9	9	9	3	5	9	9	11353483	1	10	38040.19393		2	2	1	2	2	2	1	1	2	0	1	2	999	1	40050	1	1	1
1886	9	9	9	9	3	9	9	9	9	9	9	9	9	9	9	9	9	9	9	9	9	9	9	93	9	9	11354098	1	9	2964.690693		99	2	0	2	1	2	2	3	3	1	2	99	38	1	40013	1	1	1
1888	9	4	9	9	2	3	9	9	9	9	9	9	9	9	9	9	9	9	9	9	9	9	9	93	9	9	11354909	1	8	1624.177232		1	2	1	2	2	2	1	7	4	1	2	99	50	1	40050	1	1	1
1889	9	9	9	9	2	2	9	9	9	9	9	9	9	9	9	9	3	9	9	9	9	9	9	93	9	9	11355481	1	7	872.3207684		1	2	1	2	2	2	1	4	3	0	7	99	40	1	40041	1	1	1
1890	9	9	9	9	1	9	9	9	9	9	9	9	9	9	9	9	9	9	9	9	9	9	9	0	9	9	11355539	1	10	2020.897032		1	2	1	2	1	2	1	5	4	1	6	99	55	1	40003	1	1	1
1891	9	4	9	9	1	3	9	9	9	3	3	9	9	9	9	9	3	9	9	9	9	9	9	0	9	9	11356753	1	7	7282.767377		1	2	1	2	2	2	1	6	4	0	1	99	40	1	40027	1	2	1
1892	4	9	9	9	1	9	9	9	9	9	9	9	9	9	9	9	9	9	9	9	9	9	9	0	9	9	11357978	1	11	2920.247247		1	2	0	1	2	2	2	3	3	0	1	2	999	1	40045	2	2	1
1894	1	9	9	9	3	3	9	9	9	3	9	9	3	9	9	9	9	9	9	9	9	9	3	93	9	3	11359897	1	9	7518.749631		1	2	0	2	2	2	1	1	3	0	1	2	999	1	40001	2	1	1
1895	1	9	2	4	1	1	3	9	9	3	9	9	3	9	9	9	9	9	9	9	9	9	9	0	9	9	11360036	1	9	5143.16811		1	1	1	2	1	2	2	1	3	1	2	99	40	1	40006	1	1	1
1896	2	9	9	9	1	1	9	9	9	9	9	9	9	9	9	9	9	9	9	9	9	9	9	4	9	9	11362383	1	7	4721.488077		99	1	0	2	2	2	1	2	2	1	2	2	999	1	40044	1	1	1
1897	9	9	9	9	1	1	3	9	9	9	9	9	9	9	9	9	9	9	9	9	9	9	9	3	9	9	11362877	1	9	5492.147562		99	2	0	2	1	2	2	1	3	0	1	2	999	1	40030	1	1	1
1898	4	4	9	4	2	3	9	9	9	9	9	9	9	9	9	9	9	9	9	9	9	9	9	93	9	9	11363595	1	9	375.0667078		1	2	1	2	2	2	1	7	3	1	1	99	40	1	40002	2	1	1
1899	4	4	2	4	1	3	9	9	9	3	9	9	9	9	9	9	3	9	9	9	9	9	9	3	9	9	11364285	1	9	1302.918241		1	2	1	2	2	2	1	7	4	0	1	99	30	0	40017	1	1	1
1900	3	3	9	3	2	3	9	9	9	9	9	9	9	9	9	9	9	9	3	2	9	9	9	93	9	9	11364306	1	4	521.2022511		99	2	0	2	2	2	2	1	1	0	7	2	999	1	40013	1	3	3
1901	3	9	9	9	1	3	3	9	9	9	9	9	9	9	9	9	9	9	9	9	2	9	1	0	9	9	11364662	1	7	1541.823606		99	2	0	2	2	2	1	5	2	0	1	2	999	1	40038	2	1	1
1902	1	4	9	9	2	1	3	9	9	3	9	9	3	9	9	9	9	9	9	9	9	9	3	93	9	9	11365699	1	9	10355.26499		99	2	0	2	2	2	1	6	3	0	1	99	40	1	40015	1	1	1
1903	9	9	9	4	3	9	9	9	9	9	9	9	9	9	9	9	9	9	3	9	9	9	9	93	9	9	11366950	1	11	3764.156829		2	2	1	1	2	2	2	2	3	1	1	2	999	0	40025	1	1	1
1904	4	1	9	1	1	9	9	9	9	9	9	9	9	9	9	9	9	9	9	9	9	9	9	0	9	9	11368149	1	6	103.2515687		1	2	1	2	2	2	1	6	2	1	1	99	40	1	40048	2	1	1
1905	9	9	9	9	1	9	9	9	9	3	9	9	9	9	9	9	9	9	9	9	9	9	9	0	9	9	11368270	1	6	508.3917741		99	2	0	2	2	2	1	3	2	0	1	99	40	1	40007	1	1	1
1906	9	9	9	9	9	9	9	9	9	9	9	9	9	9	9	9	9	9	9	9	9	9	9	91	9	9	11369088	1	8	814.6729534		1	2	1	2	2	2	2	7	2	1	1	99	32	1	40031	2	1	1
1907	1	9	9	9	1	3	9	9	9	9	9	9	9	9	9	9	9	9	9	9	9	9	9	1	9	9	11369291	1	10	7333.639506		1	2	0	2	1	2	2	1	4	0	2	2	999	1	40029	2	1	1
1909	1	3	9	9	2	2	3	3	9	9	9	9	9	9	9	9	9	9	9	9	9	9	9	93	9	9	11370060	1	10	13115.00437		2	2	1	2	2	2	1	1	3	0	1	2	999	0	40010	1	1	1
1910	9	9	9	1	9	9	9	9	9	9	9	9	9	9	9	9	9	9	9	9	9	9	9	91	9	9	11370810	1	4	4199.786681		99	2	0	2	1	2	2	2	2	1	2	99	52	1	40039	1	1	1
1911	9	9	9	9	9	9	9	9	9	9	9	9	9	9	9	9	9	9	9	9	9	9	9	91	9	9	11371585	1	8	4347.904587		1	2	1	2	2	2	1	7	4	1	5	99	40	1	40040	1	1	1
1912	4	9	9	9	1	3	9	9	9	9	9	9	9	9	9	9	9	9	9	9	9	9	9	0	9	9	11373713	1	10	2210.743502		1	2	0	2	2	2	1	2	2	0	2	99	40	0	40028	2	1	1
1913	3	2	9	4	1	1	9	9	9	9	9	9	9	9	9	9	3	9	9	9	9	9	3	3	3	3	11373993	1	8	2145.346863		99	2	0	2	1	2	2	4	3	1	7	99	60	1	40011	1	1	1
1915	9	3	9	3	1	9	9	9	9	9	9	9	9	9	9	9	9	9	9	9	9	9	9	0	9	9	11375979	1	6	959.5856914		99	2	0	2	2	2	1	7	4	1	1	99	40	1	40013	2	1	1
1916	9	9	9	9	2	3	9	9	9	9	9	9	9	9	9	9	9	9	9	9	9	9	9	93	9	9	11377167	1	5	853.1286412		99	2	0	2	2	2	1	1	2	0	7	1	999	1	40023	2	1	1
1918	9	9	9	9	1	9	9	9	9	9	9	9	9	9	9	9	9	9	9	9	9	9	9	0	9	9	11378530	1	11	9254.772974		1	2	1	1	2	2	2	2	4	1	5	99	20	1	40041	1	1	1
1919	4	4	9	9	2	3	9	9	9	9	9	9	9	9	9	9	9	9	9	3	9	2	9	93	9	9	11378863	1	10	3835.184351		99	1	0	1	1	2	2	1	3	1	2	97	997	1	40027	1	5	2
1920	1	1	9	9	1	3	3	9	3	3	3	9	9	9	3	9	9	9	9	9	9	9	9	0	9	9	11379686	1	9	5484.586045		99	2	0	2	2	2	1	6	3	1	3	99	60	1	40035	1	1	1
1921	9	9	9	9	9	9	9	9	9	9	9	9	9	9	9	9	9	9	9	9	9	9	9	91	9	9	11380317	2	4	147.7201619		1	2	1	2	2	2	2	1	2	0	7	2	999	1	40036	1	1	1
1922	9	9	9	9	9	9	9	9	9	9	9	9	9	9	9	9	9	9	9	9	9	9	9	91	9	9	11380412	1	6	331.3237186		99	2	0	2	1	2	2	5	2	1	2	99	61	1	40002	1	1	1
1923	9	9	9	9	3	9	9	9	9	9	9	9	9	9	9	9	9	9	9	9	9	9	9	93	9	9	11381151	1	11	1380.796156		1	2	1	1	2	2	1	7	4	1	5	2	999	1	40049	2	1	1
1924	9	9	9	9	9	9	9	9	9	9	9	9	9	9	9	9	9	9	9	9	9	9	9	91	9	9	11382710	1	4	93.99005654		99	2	0	2	1	2	2	1	2	0	2	2	999	1	40023	2	2	1
1929	4	9	9	9	3	3	9	9	9	9	9	9	9	9	9	9	9	9	9	9	9	9	9	93	9	9	11386902	1	9	154.8553901		1	2	1	2	1	2	2	2	1	0	1	2	999	1	40004	2	1	1
1930	9	9	9	9	1	2	9	9	9	9	9	9	9	9	9	9	3	9	9	2	2	9	9	0	3	3	11387300	1	7	1803.759372		99	2	0	2	2	2	1	4	4	0	1	99	30	1	40025	2	2	1
1931	9	9	9	9	9	9	9	9	9	9	9	9	9	9	9	9	9	9	9	9	9	9	9	91	9	9	11388580	1	10	2680.724603		1	2	1	2	2	2	1	5	2	1	1	99	40	1	40036	1	1	1
1933	4	4	9	9	1	1	9	9	9	3	9	9	3	9	9	9	9	9	9	9	9	9	9	1	1	9	11389046	1	8	2928.187435		1	2	1	2	2	2	1	1	4	1	7	99	40	1	40025	1	2	1
1934	1	9	9	9	1	1	9	9	9	9	9	9	9	9	9	9	3	9	9	9	9	9	9	2	9	9	11389762	1	5	141.3263898		1	2	1	2	1	2	2	1	1	1	7	2	999	1	40033	1	1	1
1936	9	9	9	9	1	3	9	9	9	9	9	9	9	9	9	9	9	9	9	9	9	9	9	0	9	9	11390418	1	9	788.4007579		1	2	0	2	2	2	1	7	4	0	1	99	45	1	40049	1	1	1
1937	9	9	9	9	2	9	9	9	9	9	9	9	9	9	9	9	9	9	9	9	9	9	9	93	9	9	11391007	1	4	393.6246237		99	2	0	2	1	2	2	1	1	0	1	2	999	0	40025	2	3	3
1939	9	9	9	9	9	9	9	9	9	9	9	9	9	9	9	9	9	9	9	9	9	9	9	91	9	9	11392089	1	10	22067.75034		1	2	1	2	2	1	2	2	2	1	5	2	999	1	40021	1	1	1
1940	9	9	9	9	9	9	9	9	9	9	9	9	9	9	9	9	9	9	9	9	9	9	9	91	9	9	11392140	1	10	1758.910385		1	2	0	2	2	2	1	5	4	1	1	1	999	1	40020	2	2	1
1942	4	9	9	9	1	9	9	9	9	9	9	9	9	9	9	9	3	9	9	9	9	9	9	1	9	9	11392868	1	9	4290.874458		1	2	1	2	2	1	2	6	4	0	1	99	45	1	40040	1	1	1
1943	2	9	9	1	1	2	9	9	9	9	9	9	9	9	9	9	9	9	9	9	9	9	1	7	3	3	11393125	1	4	1803.507254		99	2	0	2	2	2	1	1	3	1	1	99	12	1	40006	1	1	1
1944	3	1	9	9	1	1	2	9	9	2	9	9	2	9	9	9	9	9	3	9	9	9	1	5	1	1	11394189	1	4	3683.929033		99	2	0	2	1	2	1	1	3	0	1	2	999	1	40031	2	2	1
1946	4	9	9	9	1	3	9	9	9	9	9	9	9	9	9	9	9	9	9	9	9	9	9	2	9	9	11394412	1	9	916.8908326		2	2	1	2	2	2	1	7	4	0	1	99	45	1	40013	2	1	1
1947	3	4	9	4	1	3	3	9	9	3	3	9	3	9	9	9	3	9	9	9	9	9	3	0	3	9	11396446	1	9	824.2607321		1	2	0	2	2	2	1	6	4	0	1	99	40	1	40008	1	2	1
1948	9	9	9	9	3	9	9	9	9	9	9	9	9	9	9	9	9	9	9	9	9	9	9	93	9	9	11396538	1	10	5271.846326		99	1	0	2	2	2	1	3	2	1	1	2	999	1	40026	1	1	1
1949	4	9	9	9	3	3	9	9	9	9	9	9	9	9	9	9	9	9	9	9	9	9	9	93	9	9	11396788	1	11	1046.694714		1	2	1	1	2	2	2	4	4	0	1	2	999	1	40003	1	1	1
1950	9	9	9	9	9	9	9	9	9	9	9	9	9	9	9	9	9	9	9	9	9	9	9	91	9	9	11397620	2	9	4556.00671		1	2	1	2	2	2	2	1	1	0	7	2	999	1	40025	2	1	1
1951	9	9	9	9	9	9	9	9	9	9	9	9	9	9	9	9	9	9	9	9	9	9	9	91	9	9	11397916	1	7	3910.044433		99	2	0	2	2	2	1	2	3	1	1	99	32	1	40025	2	1	1
1952	9	9	9	9	2	9	9	9	9	9	9	9	9	9	9	9	9	9	9	9	9	9	9	93	9	9	11399531	1	9	374.6653547		99	2	0	1	1	2	2	1	3	0	1	99	10	0	40007	1	1	1
1953	9	9	9	9	2	9	9	9	9	9	9	9	9	9	9	9	9	9	9	9	9	9	9	93	9	9	11400125	1	6	746.309635		99	2	0	2	2	2	1	1	4	0	5	99	40	1	40006	1	1	1
1954	9	9	9	9	2	9	9	9	9	9	9	9	9	9	9	9	9	9	9	9	9	9	9	93	9	9	11400541	1	6	2293.89571		99	2	0	2	2	2	1	2	4	0	1	99	6	1	40017	1	1	1
1955	9	9	9	9	9	9	9	9	9	9	9	9	9	9	9	9	9	9	9	9	9	9	9	91	9	9	11400991	1	5	2718.705648		99	2	0	2	2	2	1	2	4	0	1	99	8	1	40014	2	2	1
1956	2	9	9	9	1	1	9	9	9	3	3	9	3	9	9	9	9	9	9	9	9	9	1	10	9	9	11403041	1	5	121.3756704		99	2	0	2	2	2	1	1	3	0	1	99	15	1	40033	2	2	1
1958	9	9	9	9	3	2	9	9	9	9	9	9	9	9	9	9	9	9	3	9	9	9	9	93	9	9	11405544	1	8	1015.947256		2	2	1	2	2	2	1	3	4	0	1	1	999	1	40031	1	3	3
1959	1	9	9	9	1	1	2	9	9	9	9	9	9	9	9	9	3	9	9	9	9	9	9	2	9	9	11405550	1	7	1577.32109		99	2	0	2	2	2	2	3	4	1	1	99	45	0	40023	2	1	1
1960	9	9	9	9	9	9	9	9	9	9	9	9	9	9	9	9	9	9	9	9	9	9	9	91	9	9	11406223	1	4	2483.864822		99	2	0	2	2	2	1	1	3	0	1	99	3	1	40001	1	1	1
1961	9	9	9	9	2	9	9	9	9	9	9	9	9	9	9	9	9	9	9	9	9	9	9	93	9	9	11407947	1	6	237.2162493		99	2	0	2	1	2	2	2	3	1	1	2	999	1	40014	1	1	1
1963	9	9	9	9	9	9	9	9	9	9	9	9	9	9	9	9	9	9	9	9	9	9	9	91	9	9	11407970	1	7	117.4931888		1	2	1	2	2	2	2	3	2	0	6	99	40	1	40003	1	2	1
1964	4	9	9	9	2	1	9	9	9	3	9	9	3	9	9	9	9	9	3	2	9	9	9	93	2	9	11408515	1	5	582.8551058		99	2	0	1	1	2	94	3	1	0	1	99	25	1	40002	1	1	1
1965	9	9	9	9	1	9	9	9	9	9	9	9	9	9	9	9	3	9	9	9	9	9	9	0	9	9	11410242	1	7	146.8228831		1	2	1	2	2	2	1	7	4	1	1	99	36	1	40043	2	1	1
1966	3	3	9	9	1	1	9	9	9	3	3	9	9	9	9	9	9	9	9	9	9	9	3	10	3	3	11410423	1	6	309.7957884		99	2	0	2	2	2	1	2	3	0	1	99	40	0	40008	2	3	3
1968	4	9	9	9	1	3	9	9	9	9	9	9	9	9	9	9	9	9	9	9	9	9	9	0	3	9	11413113	1	6	28.95733702		99	2	0	2	2	2	1	6	4	1	5	99	40	1	40004	2	1	1
1969	9	1	9	9	1	2	9	9	9	2	9	9	9	9	9	9	3	9	9	9	9	9	1	3	3	9	11414231	1	5	1248.670171		99	2	0	2	1	2	2	2	3	0	1	2	999	1	40014	1	1	1
1970	9	9	9	9	1	9	9	9	9	9	9	9	9	9	9	9	9	9	9	9	9	9	9	0	9	9	11414598	1	6	69.66897171		99	2	0	2	2	2	1	3	4	0	1	99	40	0	40014	2	1	1
1971	4	9	9	9	2	3	9	9	9	9	9	9	9	9	9	9	9	9	9	9	9	9	9	93	9	9	11415306	1	8	606.4105803		1	2	1	2	1	2	2	4	2	0	1	2	999	1	40014	1	1	1
1972	4	1	9	4	1	2	3	9	9	9	9	9	9	9	9	9	9	9	9	9	3	9	1	3	2	3	11416637	1	6	626.4025013		99	2	0	2	2	2	1	3	4	0	1	99	40	1	40027	1	1	1
1974	9	9	9	9	1	1	9	9	9	9	9	9	9	9	9	9	9	9	9	9	9	9	9	0	3	9	11418556	1	9	446.9265648		2	2	1	2	2	2	1	7	3	0	7	99	40	1	40033	1	1	1
1975	1	9	9	9	3	3	9	9	9	9	9	9	9	9	9	9	9	9	2	9	9	9	9	93	9	9	11420478	1	7	1717.81307		99	2	0	2	1	2	2	1	1	0	1	2	999	1	40029	1	1	1
1976	4	4	9	9	1	9	9	9	9	9	9	9	9	9	9	9	9	9	9	9	9	9	9	0	9	9	11420678	1	8	60.05514746		1	2	1	2	2	2	1	7	3	0	2	99	20	1	40033	1	2	1
1977	9	1	2	9	1	3	9	9	9	9	9	9	9	9	9	9	9	9	9	9	9	9	9	0	3	9	11421160	1	10	2782.776729		2	1	1	2	2	1	2	7	4	1	1	99	24	1	40039	1	1	1
1978	9	9	9	9	1	3	9	9	9	9	9	9	9	9	9	9	9	9	9	9	9	9	9	0	9	9	11422196	1	9	3218.810152		1	2	1	2	2	2	1	7	3	0	1	99	994	1	40039	2	1	1
1979	4	9	9	9	1	9	9	9	9	9	9	9	9	9	9	9	9	9	9	9	9	9	9	3	9	9	11422437	1	8	874.9256526		2	2	1	2	2	2	1	7	4	0	1	99	50	1	40006	2	1	1
1980	9	9	9	9	9	9	9	9	9	9	9	9	9	9	9	9	9	9	9	9	9	9	9	91	9	9	11423034	1	4	4710.820719		99	2	0	2	2	2	1	1	1	1	7	2	999	1	40025	1	1	1
1981	9	9	9	9	2	9	9	9	9	9	9	9	9	9	9	9	9	9	9	9	9	9	9	93	9	9	11423554	1	9	7454.376208		1	2	1	2	2	2	2	7	4	1	1	99	40	1	40042	1	1	1
1982	9	9	9	9	1	2	9	9	9	9	9	9	9	9	9	9	9	9	9	9	9	9	9	0	9	9	11423603	1	9	7080.649966		1	2	1	2	2	2	1	7	4	1	1	99	45	1	40028	1	1	1
1983	9	3	9	9	2	2	3	9	9	2	3	9	3	9	9	9	3	9	9	9	9	9	9	93	9	9	11423806	1	8	1066.49784		99	2	0	2	2	2	1	6	4	0	1	99	40	1	40045	2	1	1
1984	1	4	2	9	1	3	3	9	9	9	9	9	9	9	9	9	9	9	9	9	9	9	3	2	9	9	11423808	1	10	23697.73379		2	2	1	2	2	2	2	4	2	1	1	99	40	1	40003	2	1	1
1985	9	9	9	9	1	9	9	9	9	9	9	9	9	9	9	9	9	9	9	9	9	9	9	0	9	9	11424510	1	10	7294.457536		1	2	1	2	2	2	1	5	4	0	1	99	40	1	40041	2	1	1
1986	3	2	9	3	1	3	3	3	3	3	9	9	3	9	9	9	9	3	3	9	1	9	1	15	9	9	11425124	1	7	3408.099484		2	1	1	2	2	2	1	6	2	1	1	99	56	0	40041	2	1	1
1987	4	9	9	9	1	9	9	9	9	9	9	9	9	9	9	9	9	9	9	9	9	9	9	0	9	9	11425307	1	11	8751.872382		1	2	1	1	2	2	2	3	4	0	1	2	999	1	40049	2	1	1
1990	1	9	9	9	1	3	3	3	9	3	9	9	3	9	9	9	3	2	9	3	3	3	9	10	9	9	11429050	1	9	1708.124432		1	2	0	2	2	2	2	1	2	1	1	2	999	0	40034	2	1	1
1991	9	9	9	9	1	9	9	9	9	9	9	9	9	9	9	9	9	9	9	9	9	9	9	1	9	9	11431879	1	8	556.7177343		99	2	0	2	2	2	2	1	4	0	7	99	15	1	40039	2	1	1
1992	9	9	9	9	2	9	9	9	9	9	9	9	9	9	9	9	9	9	9	9	9	9	9	93	9	9	11432155	1	4	2553.764774		99	2	0	2	2	2	2	2	1	0	7	99	37	1	40038	2	1	1
1993	3	3	9	9	1	3	9	9	9	9	9	9	9	9	9	9	9	9	9	9	9	9	9	10	9	9	11432590	1	5	333.9345604		99	2	0	2	2	2	1	1	3	0	1	99	20	0	40037	1	3	3
1995	4	4	9	9	2	2	9	9	9	9	9	9	9	9	9	9	9	9	9	9	9	9	9	93	2	9	11435524	1	8	1797.509108		1	2	1	2	2	2	1	4	4	0	1	99	20	1	40020	2	2	1
1996	9	9	9	9	1	9	9	9	9	9	9	9	9	9	9	9	9	9	9	9	9	9	9	0	9	9	11437934	2	10	2293.747178		2	2	0	2	2	2	2	1	4	0	7	99	40	1	40038	2	1	1
1997	3	4	9	9	1	3	9	9	9	9	9	9	9	9	9	9	9	9	9	9	9	9	1	2	3	9	11438001	1	5	2257.701001		99	2	0	2	2	2	2	2	3	0	1	99	22	1	40001	1	2	1
1999	1	9	9	9	1	3	9	9	9	9	9	9	9	9	9	9	9	9	3	9	9	9	3	0	9	9	11438343	1	9	712.2162967		1	2	1	2	2	2	1	6	3	0	1	99	57	1	40022	1	1	1
2001	9	9	9	9	1	9	9	9	9	9	9	9	9	9	9	9	9	9	9	9	9	9	9	0	9	9	11439027	1	9	605.7570221		99	2	0	2	1	2	2	1	4	1	1	2	999	1	40029	1	1	1
2004	9	9	9	9	2	3	9	9	9	9	9	9	9	9	9	9	9	9	9	9	9	9	9	93	9	9	11440184	1	5	76.6091348		99	2	0	2	2	2	1	3	4	1	1	99	40	1	40032	1	1	1
2008	1	9	9	9	1	9	9	9	9	9	9	9	9	9	9	9	9	9	9	9	9	9	9	1	9	9	11441459	1	11	31739.01025		1	2	1	1	2	2	1	1	2	1	5	2	999	1	40038	1	6	1
2011	1	9	9	9	1	1	9	9	9	9	9	9	9	9	9	9	9	9	9	9	9	9	9	6	9	9	11442313	1	9	5425.970816		1	2	1	2	1	2	2	2	3	0	2	99	30	1	40013	1	1	1
2012	4	4	9	9	1	3	9	9	9	9	9	9	9	9	9	9	9	9	9	9	9	9	9	0	9	9	11442385	1	11	4704.812201		1	1	1	1	2	1	1	6	3	1	1	2	999	1	40011	2	1	1
2014	1	9	9	9	9	9	9	9	9	9	9	9	9	9	9	9	9	9	9	9	9	9	9	91	9	9	11442573	1	11	4618.726644		2	2	0	1	2	2	1	1	2	0	1	2	999	0	40041	1	1	1
2016	9	9	9	9	1	9	9	9	9	9	9	9	9	9	9	9	9	9	9	9	9	9	9	0	9	9	11446044	1	9	8816.602881		1	2	1	2	2	2	1	6	3	1	1	99	40	1	40039	1	1	1
2017	4	9	9	9	3	9	9	9	9	9	9	9	9	9	9	9	9	9	9	9	9	9	9	93	9	9	11446526	1	10	5889.25047		1	2	0	2	2	2	2	2	4	0	1	2	999	1	40002	1	1	1
2019	1	9	9	9	9	2	9	9	9	9	9	9	9	9	9	9	9	9	9	9	9	9	9	91	9	9	11448598	1	4	712.9245638		99	2	0	2	1	2	2	2	1	1	6	2	999	1	40001	1	2	3
2020	9	9	9	9	2	9	9	9	9	9	9	9	9	9	9	9	9	9	9	9	9	9	9	93	9	9	11448795	1	7	2993.084865		1	2	1	2	2	2	1	5	4	0	1	99	40	0	40010	2	1	1
2021	4	9	9	4	1	3	9	9	9	9	9	9	9	9	9	9	9	9	9	9	9	9	9	2	9	9	11449393	1	9	8372.978047		1	2	1	2	2	2	1	3	4	0	1	2	999	1	40046	2	1	1
2022	1	9	9	9	1	1	3	9	9	9	9	9	9	9	9	9	9	9	9	9	9	9	9	0	9	9	11450107	1	10	4321.492373		1	2	0	1	1	2	2	2	3	0	7	2	999	1	40022	1	5	2
2023	9	9	9	9	9	9	9	9	9	9	9	9	9	9	9	9	9	9	9	9	9	9	9	91	9	9	11451505	1	9	534.3831148		1	2	0	2	2	2	1	2	3	1	2	1	999	0	40009	2	1	1
2024	9	9	9	9	2	9	9	9	9	9	9	9	9	9	9	9	9	9	9	9	9	9	9	93	9	9	11453380	1	9	9117.304807		1	2	1	2	2	2	2	6	4	0	7	1	999	0	40025	1	1	1
2025	9	9	9	9	9	9	9	9	9	9	9	9	9	9	9	9	3	9	9	9	9	9	9	91	9	9	11456097	1	4	494.2527745		99	2	0	2	2	2	1	1	1	0	1	2	999	1	40005	1	2	3
2026	1	9	9	9	3	3	9	9	9	9	9	9	9	9	9	9	9	9	9	9	9	9	9	93	9	9	11456631	1	8	606.5163519		99	2	0	2	1	2	2	1	2	0	2	2	999	0	40019	2	1	1
2027	9	9	9	9	2	9	9	9	9	9	9	9	9	9	9	9	9	9	9	9	9	9	9	93	9	9	11457186	1	11	3420.911324		1	2	1	1	2	2	2	2	2	0	1	2	999	1	40008	2	1	1
2031	9	4	9	9	2	3	9	9	9	9	9	9	9	9	9	9	9	9	9	9	9	9	3	93	3	3	11458805	1	5	683.246103		99	2	0	2	2	2	2	4	2	1	1	99	30	1	40043	2	1	1
2033	9	9	9	9	2	9	9	9	9	9	9	9	9	9	9	9	9	9	9	9	9	9	9	93	9	9	11459964	1	4	4458.688734		99	2	0	2	2	2	1	1	3	1	1	99	34	1	40031	2	1	1
2034	9	9	9	9	9	9	9	9	9	9	9	9	9	9	9	9	9	9	9	9	9	9	9	91	9	9	11462277	2	7	140.4836668		99	2	0	2	1	2	2	1	2	0	7	1	999	1	40047	1	1	1
2035	9	9	9	9	1	9	9	9	9	9	9	9	9	9	9	9	9	9	9	9	9	9	9	4	9	9	11462853	1	4	229.2934706		99	2	0	2	2	2	1	1	3	0	1	2	999	0	40029	2	1	1
2037	9	9	9	9	1	9	9	9	9	9	9	9	9	9	9	9	9	9	9	9	9	9	9	0	9	9	11463797	1	9	1501.184298		1	2	1	2	2	2	1	7	2	0	1	99	46	1	40043	2	1	1
2039	9	9	9	9	3	9	9	9	9	9	9	9	9	9	9	9	9	9	9	9	9	9	9	93	9	9	11465560	1	10	14058.12699		2	2	1	2	2	2	1	6	4	0	1	99	40	1	40003	1	1	1
2040	9	9	9	9	1	9	9	9	9	9	9	9	9	9	9	9	9	9	9	9	9	9	9	0	9	9	11465569	1	11	17942.31979		2	2	1	1	2	2	2	3	2	0	1	2	999	1	40037	2	1	1
2041	1	9	9	9	1	1	9	9	9	3	9	9	9	9	9	9	9	9	9	9	9	9	9	0	9	9	11466700	1	10	3457.303557		1	2	1	2	2	2	1	6	3	0	1	2	999	1	40045	2	1	1
2042	9	9	9	9	2	9	9	9	9	9	9	9	9	9	9	9	9	9	9	9	9	9	3	93	9	9	11466848	1	4	2022.648841		99	2	0	2	1	2	2	1	3	0	1	2	999	1	40028	1	1	1
2043	9	9	9	9	3	9	9	9	9	9	9	9	9	9	9	9	9	9	9	9	9	9	9	93	9	9	11467083	1	9	676.2818944		2	1	1	2	2	1	2	3	3	1	2	2	999	0	40009	1	1	1
2044	9	9	9	9	9	9	9	9	9	9	9	9	9	9	9	9	9	9	9	9	9	9	9	91	9	9	11467541	1	4	707.832488		99	2	0	2	1	2	2	2	2	0	2	2	999	1	40014	2	3	3
2045	1	9	9	9	3	3	3	3	9	3	3	9	3	3	3	9	9	3	9	9	9	9	2	93	9	9	11467853	1	5	52.16927839		99	2	0	2	1	2	2	2	3	0	6	2	999	1	40006	1	1	1
2046	9	9	9	9	9	9	9	9	9	9	9	9	9	9	9	9	9	9	9	9	9	9	9	91	9	9	11468716	1	9	57.78470345		1	2	1	2	2	2	1	7	4	1	5	99	40	1	40033	1	1	1
2048	9	9	9	9	9	9	9	9	9	9	9	9	9	9	9	9	9	9	9	9	9	9	9	91	9	9	11471880	2	10	904.5949339		1	2	0	2	2	2	1	1	1	0	7	2	999	1	40025	2	1	1
2049	9	4	9	1	1	3	9	9	9	9	9	9	9	9	9	9	9	9	9	9	9	9	9	0	9	9	11471885	1	7	1174.281537		99	2	0	2	2	2	1	3	3	1	2	99	50	0	40019	1	1	1
2050	4	9	9	9	1	9	9	9	9	9	9	9	9	9	9	9	9	9	9	9	9	9	9	2	9	9	11472329	1	6	250.6586845		99	2	0	2	2	2	1	1	4	1	5	2	999	1	40033	1	1	1
2051	9	9	9	9	9	9	9	9	9	9	9	9	9	9	9	9	9	9	9	9	9	9	9	91	9	9	11473767	1	4	1900.934072		99	2	0	2	2	2	1	2	2	1	2	99	40	1	40032	1	1	1
2052	9	9	9	9	9	9	9	9	9	9	9	9	9	9	9	9	9	9	9	9	9	9	9	91	9	9	11475432	1	4	88.78087428		99	2	0	2	2	2	2	1	2	0	7	2	999	1	40010	2	1	1
2053	9	9	9	9	2	1	9	9	9	9	9	9	9	9	9	9	9	9	9	9	9	9	9	93	9	9	11475611	1	4	902.3646178		99	2	0	2	1	2	2	1	2	0	2	2	999	0	40028	2	1	1
2054	9	9	9	9	9	9	9	9	9	9	9	9	9	9	9	9	9	9	9	9	9	9	9	91	9	9	11476538	1	9	10244.55226		99	2	0	2	2	2	1	5	3	1	5	1	999	1	40021	2	1	1
2058	9	9	9	9	9	9	9	9	9	9	9	9	9	9	9	9	9	9	9	9	9	9	9	91	9	9	11479468	1	10	868.2011379		2	2	1	2	2	2	1	6	4	1	1	99	50	1	40047	1	1	1
2059	9	9	9	9	2	3	9	9	9	9	9	9	9	9	9	9	3	9	9	9	9	9	9	93	9	3	11479941	1	5	132.1583514		99	2	0	2	2	2	1	1	4	0	1	99	9	1	40043	1	1	1
2060	4	9	9	9	1	2	9	9	9	3	3	9	9	9	9	9	3	9	9	9	9	9	9	0	9	9	11480008	1	9	2330.061168		1	2	1	2	2	2	1	2	4	0	1	99	3	1	40044	1	1	1
2061	1	9	9	9	1	3	9	9	9	3	9	9	3	9	9	9	9	9	9	9	9	9	9	1	9	9	11480129	1	7	467.6497058		99	2	0	2	1	2	2	3	3	0	6	99	31	1	40028	1	2	1
2062	9	9	9	9	1	9	9	9	9	9	9	9	9	9	9	9	9	9	9	9	9	9	9	0	9	9	11480927	1	9	277.0551332		1	2	1	2	2	2	2	7	4	1	5	99	40	1	40027	1	1	1
2063	4	4	9	4	2	3	9	9	9	9	9	9	9	9	9	9	9	9	9	9	9	9	9	93	9	9	11482232	1	11	3707.465162		1	2	1	1	2	2	2	5	4	1	1	99	14	1	40005	1	1	1
2064	4	9	9	9	3	3	9	9	9	9	9	9	9	9	9	9	9	9	9	9	9	9	9	93	9	9	11483048	1	11	833.6008764		1	1	1	1	1	2	2	6	4	1	2	2	999	1	40050	2	1	1
2066	9	9	9	9	9	9	9	9	9	9	9	9	9	9	9	9	9	9	9	9	9	9	9	91	9	9	11484919	1	8	1569.949089		1	2	1	2	2	2	1	7	1	1	1	99	42	1	40029	1	1	1
2068	4	4	9	4	2	1	9	9	9	3	3	9	9	9	9	9	9	9	9	9	9	9	3	93	3	3	11485585	1	6	917.8322375		99	2	0	2	2	2	1	4	3	1	1	99	40	1	40013	2	1	1
2070	1	4	9	9	3	1	9	9	9	9	9	9	9	9	9	9	9	9	9	9	9	9	3	93	3	3	11486632	1	9	2757.06105		2	2	1	2	1	2	2	1	1	0	1	2	999	0	40035	1	1	1
2071	9	9	9	9	9	9	9	9	9	9	9	9	9	9	9	9	9	9	9	9	9	9	9	91	9	9	11486755	1	11	5180.649407		1	2	0	2	2	2	2	4	1	1	7	2	999	0	40025	1	1	1
2072	9	9	9	9	9	9	9	9	9	9	9	9	9	9	9	9	9	9	9	9	9	9	9	91	9	9	11487102	1	9	2132.521583		1	2	1	2	2	2	1	1	3	0	1	2	999	1	40044	2	1	1
2073	9	9	9	9	9	1	9	9	9	9	9	9	9	9	9	9	9	9	9	9	9	9	9	91	9	9	11488266	1	5	537.7571759		99	2	0	2	2	2	1	4	1	0	2	99	51	1	40038	1	3	1
2074	1	4	9	9	1	3	9	9	9	9	9	9	9	9	9	9	9	9	9	9	9	9	9	10	9	9	11488747	1	7	547.3556728		1	2	1	2	2	2	2	3	3	0	1	99	35	0	40024	2	1	1
2075	4	9	9	9	3	9	9	9	9	9	9	9	9	9	9	9	9	9	9	9	9	9	9	93	9	9	11488890	1	11	3706.089401		1	2	1	1	2	2	1	3	3	0	1	2	999	1	40014	1	1	1
2077	1	9	9	9	2	2	9	9	9	9	9	9	9	9	9	9	9	9	9	9	9	9	9	93	9	9	11491224	1	7	5677.695095		1	2	1	2	1	2	2	3	2	1	1	99	30	0	40050	1	1	1
2078	9	9	9	9	9	9	9	9	9	9	9	9	9	9	9	9	9	9	9	9	9	9	9	91	9	9	11493059	1	4	1597.66229		99	2	0	2	2	2	1	1	1	0	7	99	5	1	40005	1	1	1
2079	3	9	9	9	2	9	9	9	9	9	9	9	9	9	9	9	9	9	9	9	9	9	9	93	9	9	11493527	1	5	1201.169111		99	2	0	2	1	2	2	2	2	0	1	99	29	0	40032	1	1	1
2080	1	4	9	9	3	3	3	3	3	3	3	3	3	9	9	9	9	9	3	9	9	9	2	93	9	9	11494365	1	9	292.200204		2	2	1	2	2	2	1	6	1	1	7	99	61	1	40013	1	1	1
2081	9	9	9	9	9	9	9	9	9	9	9	9	9	9	9	9	9	9	9	9	9	9	9	91	9	9	11496081	1	11	21079.64613		1	2	1	1	1	2	2	2	2	1	1	2	999	1	40042	2	1	1
2082	4	4	9	9	1	1	3	9	9	3	9	9	9	9	9	9	9	9	9	9	9	9	9	0	2	9	11496588	1	9	716.2445852		99	2	0	2	2	2	1	4	4	0	6	99	37	1	40030	1	1	1
2083	4	2	9	9	1	3	9	9	9	9	9	9	9	9	9	9	9	9	9	9	9	9	9	1	9	9	11496645	1	8	4112.098635		99	2	0	2	2	2	1	6	3	1	1	97	997	1	40018	1	6	1
2084	4	4	2	9	1	3	3	9	9	9	9	9	9	9	9	9	9	9	3	9	3	9	9	0	3	9	11498732	1	8	3800.424284		1	2	1	2	1	2	1	1	4	1	7	99	40	1	40049	2	1	1
2085	4	9	9	9	2	9	9	9	9	9	9	9	9	9	9	9	3	9	9	9	9	9	9	93	9	9	11500106	1	11	4965.133347		1	2	1	1	2	1	2	2	3	0	1	99	4	1	40050	2	1	1
2087	4	9	9	9	3	3	9	9	9	9	9	9	9	9	9	9	9	9	9	9	9	9	9	93	9	9	11502023	1	10	1432.357025		1	2	1	2	2	2	1	7	4	1	1	99	48	1	40022	2	1	1
2088	9	1	9	4	3	9	9	9	9	9	9	9	9	9	9	9	9	9	9	9	9	9	9	93	9	9	11502184	1	11	14735.74621		1	2	0	1	1	2	2	2	1	1	1	2	999	1	40028	1	1	1
2089	9	9	9	9	1	9	9	9	9	9	9	9	9	9	9	9	9	9	9	9	9	9	9	0	9	9	11502201	1	6	1442.115897		99	2	0	2	2	2	1	4	3	0	1	99	60	1	40042	1	3	3
2091	1	4	9	9	2	1	3	9	9	9	9	9	9	9	9	9	9	9	9	9	9	9	9	93	9	9	11505935	1	8	981.1817987		99	2	0	2	1	2	2	3	1	0	1	99	27	0	40048	1	1	1
2094	1	9	9	1	1	1	2	9	9	3	3	9	9	9	9	3	9	3	9	9	2	9	1	3	9	9	11509908	1	8	1587.45511		99	1	0	2	2	1	2	4	2	1	1	99	21	0	40041	1	1	1
2095	4	4	9	4	1	3	9	9	9	9	9	9	9	9	9	9	9	9	9	9	9	9	9	10	9	9	11510230	1	10	384.7124104		1	2	0	2	2	2	1	6	1	1	3	99	40	1	40036	1	1	1
2096	9	9	9	9	1	9	9	9	9	9	9	9	9	9	9	9	9	9	9	9	9	9	9	0	9	9	11510697	1	8	204.6226488		1	2	1	2	2	2	1	1	3	0	7	2	999	1	40047	2	1	1
2097	9	9	9	9	1	9	9	9	9	9	9	9	9	9	9	9	9	9	9	9	9	9	9	0	9	9	11511487	1	9	319.743753		1	2	1	2	2	2	1	7	4	1	1	99	43	1	40006	1	1	1
2098	4	1	9	9	1	9	9	9	9	9	9	9	9	9	9	9	9	9	9	9	9	9	9	0	9	9	11511686	1	9	202.6502533		1	2	1	2	2	2	1	6	4	1	1	99	48	0	40004	1	1	1
2099	9	9	9	9	1	9	9	9	9	9	9	9	9	9	9	9	9	9	9	9	9	9	9	1	9	9	11512228	1	5	975.8425519		1	2	1	2	1	2	2	2	3	0	7	99	34	1	40050	1	1	1
2100	9	9	9	9	1	9	9	9	9	9	9	9	9	9	9	9	9	9	9	9	9	9	9	3	9	9	11512751	2	5	57.77711588		99	2	0	2	1	2	2	2	4	1	7	2	999	1	40049	2	1	1
2101	4	9	9	9	3	3	9	9	9	9	9	9	9	9	9	9	9	9	9	9	3	9	3	93	9	9	11512970	1	9	3968.290443		1	2	1	2	2	2	1	4	4	0	1	99	6	1	40035	2	1	1
2102	9	4	9	9	1	1	2	9	9	2	9	9	2	9	9	9	3	9	3	9	9	9	9	12	1	9	11513446	1	8	2240.431612		99	2	0	2	2	2	1	4	4	0	1	99	40	1	40017	1	1	1
2103	9	9	9	9	3	9	9	9	9	9	9	9	9	9	9	9	9	9	9	9	9	9	9	93	9	9	11515723	2	9	18210.61178		1	2	1	2	1	2	2	1	2	0	7	2	999	1	40018	2	1	1
2104	1	9	2	2	9	9	9	9	9	9	9	9	9	9	9	9	9	9	9	9	9	9	9	91	9	9	11516962	1	9	294.5628088		1	2	0	2	1	2	2	3	3	0	1	99	30	1	40022	1	1	1
2105	1	9	9	9	1	9	9	9	9	9	9	9	9	9	9	9	9	9	9	9	9	9	9	0	9	9	11517616	1	10	2420.979868		1	2	0	2	2	2	1	3	3	0	1	2	999	1	40047	2	1	1
2106	9	9	9	9	9	9	9	9	9	9	9	9	9	9	9	9	9	9	9	9	9	9	9	91	9	9	11517734	1	4	334.510803		99	2	0	2	2	2	1	1	2	0	1	99	10	0	40041	1	2	1
2108	4	9	9	9	1	9	9	9	9	9	9	9	9	9	9	9	9	9	9	9	9	9	9	4	9	9	11518708	1	10	11669.33543		2	2	1	2	2	2	1	5	1	0	1	99	40	1	40020	1	1	1
2109	1	9	9	9	1	1	3	9	9	9	9	9	9	9	9	9	9	9	9	9	9	9	3	1	9	9	11519294	1	9	12224.90205		99	2	0	2	1	2	2	2	2	0	1	99	18	1	40025	1	1	1
2110	4	4	9	9	1	9	9	9	9	9	9	9	9	9	9	9	9	9	9	9	9	9	9	3	9	9	11520949	1	10	1045.621371		1	2	1	2	2	2	1	7	4	0	1	99	43	0	40047	1	1	1
2111	4	9	9	9	1	3	9	9	9	9	9	9	9	9	9	9	9	9	9	9	9	9	9	0	9	9	11523837	1	11	13233.77597		2	2	0	1	2	2	1	2	1	0	1	99	1	1	40045	1	1	1
2112	1	9	9	3	1	1	9	9	9	9	9	9	9	9	9	9	9	9	9	9	9	9	9	0	9	9	11524025	1	6	372.337134		99	2	0	2	1	2	2	2	1	1	1	99	61	1	40035	1	1	1
2113	4	3	2	4	1	3	9	9	9	9	9	9	9	9	9	9	3	9	9	9	3	9	9	0	9	9	11524184	1	9	3707.810978		1	2	1	2	2	2	1	7	4	1	7	99	60	1	40001	1	1	1
2115	4	4	9	9	3	3	3	9	9	3	3	3	9	9	9	9	9	3	9	9	9	9	9	93	9	9	11525825	1	9	1013.066108		1	2	0	2	1	2	2	4	3	0	1	2	999	0	40040	1	2	3
2116	4	4	9	9	1	3	9	9	9	9	9	9	9	9	9	9	9	9	9	9	9	9	9	0	9	9	11526344	1	9	772.2147157		1	2	1	2	2	2	1	5	3	0	2	99	40	1	40035	2	1	1
2119	4	9	9	9	1	9	9	9	9	9	9	9	9	9	9	9	9	9	9	9	9	9	9	1	9	9	11527082	1	5	393.5575489		99	2	0	2	2	2	2	1	2	0	7	2	999	0	40025	1	1	1
2120	9	9	9	9	3	9	9	9	9	9	9	9	9	9	9	9	9	9	9	9	9	9	9	93	9	9	11527357	1	9	9289.818557		99	2	0	2	2	2	1	2	2	0	7	99	50	1	40049	1	6	1
2121	9	9	9	9	2	9	9	9	9	9	9	9	9	9	9	9	9	9	9	9	9	9	9	93	9	9	11527757	2	10	28036.32635		2	2	0	2	1	2	2	6	1	0	7	97	997	1	40031	1	1	1
2122	9	9	9	9	1	9	9	9	9	9	9	9	9	9	9	9	9	9	9	9	9	9	9	0	9	9	11527998	1	9	2489.478129		1	2	1	2	2	2	1	6	2	0	7	99	50	1	40032	1	1	1
2123	9	9	9	9	1	9	9	9	9	9	9	9	9	9	9	9	9	9	9	9	9	9	9	0	9	9	11528057	1	10	5896.267727		1	2	1	2	2	2	1	7	2	1	1	99	5	1	40037	1	1	1
2125	4	9	9	4	1	2	9	9	9	9	9	9	9	9	9	9	9	9	9	9	9	9	3	1	9	3	11528596	1	5	2169.862812		1	2	1	2	1	2	2	1	2	0	7	2	999	1	40046	1	1	1
2126	4	4	9	9	1	3	9	9	9	9	9	9	9	9	9	9	9	9	9	9	9	9	9	0	9	9	11528663	1	9	829.0640576		2	2	1	2	2	2	1	7	4	0	1	99	46	1	40034	2	2	1
2127	9	9	9	9	2	9	9	9	9	9	9	9	9	9	9	9	9	9	9	9	9	9	9	93	9	9	11529507	1	10	3318.309718		1	1	1	2	2	2	1	4	3	0	1	1	999	0	40025	1	3	2
2128	4	9	9	9	1	3	9	9	9	9	9	9	9	9	9	9	9	9	9	9	9	9	9	0	9	9	11530349	1	11	1129.350176		1	2	1	1	2	2	1	6	3	0	1	2	999	1	40007	1	1	1
2129	9	9	9	9	3	9	9	9	9	9	9	9	9	9	9	9	9	9	9	9	9	9	9	93	9	9	11531104	1	4	98.57167147		99	2	0	2	1	2	2	1	1	0	7	99	8	1	40045	1	1	1
2131	1	9	9	9	1	2	9	9	9	9	9	9	9	9	9	9	9	9	9	9	9	9	1	0	9	9	11532071	1	7	358.6371876		99	2	0	2	2	2	2	6	3	1	1	99	38	1	40049	2	5	2
2132	4	3	9	9	1	3	9	9	9	9	9	9	9	9	9	9	9	9	9	9	9	9	9	2	9	9	11532462	1	11	715.025496		1	2	1	1	2	2	1	7	4	0	1	99	8	1	40008	2	3	1
2133	9	1	9	9	1	9	9	9	9	9	9	9	9	9	9	9	9	9	9	9	9	9	9	0	9	9	11533104	1	5	834.5708398		99	2	0	2	2	2	2	1	3	1	1	99	5	1	40006	2	1	1
2134	1	3	2	2	1	1	1	9	9	2	9	9	2	9	9	9	9	9	9	9	9	9	9	8	9	9	11533511	1	5	2450.352478		99	2	0	2	2	2	1	1	3	1	1	99	35	1	40031	2	2	1
2135	9	9	9	9	1	9	9	9	9	9	9	9	9	9	9	9	9	9	9	9	9	9	9	0	9	9	11533780	1	7	3147.133182		99	2	0	2	2	2	2	2	4	1	5	99	48	1	40032	1	1	1
2137	9	9	9	9	1	2	9	9	9	9	9	9	9	9	9	9	9	9	9	9	9	9	9	2	3	9	11534002	1	5	1565.374263		99	2	0	2	2	2	1	1	3	0	2	99	22	1	40030	1	1	1
2138	1	9	2	9	3	9	9	9	9	9	9	9	9	9	9	9	9	9	9	9	9	9	1	93	9	1	11534272	1	10	4140.009946		1	2	0	1	1	2	1	2	2	0	1	2	999	1	40016	2	2	1
2140	9	9	9	9	1	9	9	9	9	9	9	9	9	9	9	9	9	9	9	9	9	9	9	0	9	9	11535850	1	5	9199.990764		99	2	0	2	2	2	1	1	3	1	1	2	999	1	40027	1	2	1
2141	4	4	9	4	3	3	9	9	9	9	9	9	9	9	9	9	9	9	9	9	9	9	9	93	9	9	11537327	1	7	1101.832495		1	2	1	2	2	2	2	2	3	0	7	99	994	1	40031	1	1	1
2142	4	4	9	9	3	1	3	9	9	9	9	9	9	9	9	9	9	3	9	9	9	9	9	93	9	9	11537424	1	9	29929.98417		99	2	0	2	2	2	2	2	2	1	1	99	30	1	40021	2	1	1
2143	4	4	9	9	2	3	9	9	9	9	9	9	9	9	9	9	9	9	9	9	9	9	9	93	9	9	11538684	1	9	1454.772784		99	2	0	2	2	2	1	6	3	1	1	99	50	0	40016	1	1	1
2147	4	4	9	9	2	1	3	9	9	1	1	9	3	9	9	3	9	9	9	9	9	9	9	93	3	9	11540593	1	8	1481.594372		99	2	0	2	1	2	1	2	3	1	1	2	999	1	40008	2	1	1
2148	4	9	9	9	3	9	9	9	9	9	9	9	9	9	9	9	9	9	3	9	9	9	9	93	9	9	11540864	1	11	5967.243851		2	2	0	1	2	2	1	5	3	0	1	2	999	1	40041	1	1	1
2149	9	9	9	9	1	1	9	9	9	2	3	9	9	9	9	9	9	9	9	9	9	9	1	0	3	3	11542062	1	4	777.7638028		99	2	0	2	2	2	1	2	3	1	7	1	999	1	40028	2	1	1
2150	9	9	9	9	9	9	9	9	9	9	9	9	9	9	9	9	9	9	9	9	9	9	9	91	9	9	11542415	1	8	558.2017295		99	2	0	2	2	2	2	4	2	1	3	1	999	1	40038	1	1	1
2151	9	9	9	9	1	9	9	9	9	9	9	9	9	9	9	9	9	9	9	9	9	9	9	1	9	9	11542683	2	7	7230.799013		99	2	0	2	1	2	2	3	1	0	7	2	999	1	40017	1	1	1
2153	3	3	9	9	3	1	9	9	9	3	3	9	9	3	9	9	9	9	3	9	9	9	3	93	3	9	11543657	1	5	616.5039012		1	2	1	2	1	2	2	1	2	0	1	99	35	1	40014	2	3	3
2154	9	9	9	9	1	9	9	9	9	9	9	9	9	9	9	9	9	9	9	9	9	9	9	0	9	9	11546517	1	10	4071.119531		1	2	0	2	2	2	1	7	4	0	2	2	999	1	40026	1	1	1
2155	9	9	9	9	1	9	9	9	9	9	9	9	9	9	9	9	9	9	9	9	9	9	9	0	9	9	11546587	1	11	4304.710511		1	1	0	1	2	1	2	2	2	1	1	2	999	1	40014	2	1	1
2156	9	9	9	9	1	3	9	9	9	9	9	9	9	9	9	9	9	9	9	9	9	9	9	0	9	9	11548198	1	7	4437.20799		99	2	0	2	2	2	1	3	4	1	5	2	999	1	40032	1	1	1
2157	4	9	9	9	9	9	9	9	9	9	9	9	9	9	9	9	9	9	9	9	9	9	9	91	9	9	11548791	1	9	25757.16412		1	2	1	2	1	2	2	1	1	0	5	2	999	1	40021	2	1	1
2158	1	9	9	9	1	9	9	9	9	9	9	9	9	9	9	9	9	9	9	9	9	9	9	2	9	3	11549013	1	10	14330.31335		1	2	0	2	1	2	2	3	3	1	6	2	999	1	40020	1	1	1
2159	4	4	9	9	3	9	9	9	9	9	9	9	9	9	9	9	9	9	9	9	9	9	9	93	9	9	11549687	1	10	11014.45951		1	2	0	2	1	2	2	4	3	0	7	98	998	1	40021	2	1	1
2161	9	9	9	9	2	9	9	9	9	9	9	9	9	9	9	9	9	9	9	9	9	9	9	93	9	9	11551568	1	4	2719.257186		99	2	0	2	2	2	1	1	2	1	1	2	999	1	40024	2	1	1
2162	1	9	9	9	1	3	1	1	9	9	9	9	9	9	9	9	9	9	9	9	9	9	9	1	9	9	11551803	1	10	8079.150467		2	2	0	1	1	2	2	2	4	0	2	2	999	1	40006	2	1	1
2163	9	9	9	9	9	9	9	9	9	9	9	9	9	9	9	9	9	9	9	9	9	9	9	91	9	9	11552737	1	9	1437.951166		99	2	0	2	2	2	2	5	1	1	7	1	999	1	40013	1	1	1
2164	9	1	9	9	1	1	9	9	9	3	9	9	9	9	9	9	9	9	9	9	9	9	3	6	3	3	11552963	1	4	1737.093673		99	2	0	2	2	2	1	2	3	0	6	99	12	1	40025	1	2	1
2165	9	9	9	9	2	9	9	9	9	9	9	9	9	9	9	9	9	9	9	9	9	9	9	93	9	9	11553255	1	10	7489.766188		1	2	1	2	1	2	1	2	3	0	1	2	999	1	40048	2	1	1
2166	1	9	9	9	1	9	9	9	9	9	9	9	9	9	9	9	9	9	9	9	9	9	9	0	9	9	11553621	1	7	1655.88227		99	2	0	2	2	2	2	6	2	0	1	99	55	1	40038	1	1	1
2168	9	9	9	9	3	9	9	9	9	9	9	9	9	9	9	9	9	9	9	9	9	9	9	93	9	9	11554987	1	11	838.3691661		1	2	1	1	2	1	2	6	1	0	1	2	999	1	40003	1	1	1
2169	9	9	9	9	1	9	9	9	9	9	9	9	9	9	9	9	9	9	9	9	9	9	9	1	9	9	11557001	1	5	1630.560891		99	2	0	2	2	2	1	1	3	0	1	99	30	1	40047	1	6	1
2170	1	9	9	9	3	1	3	9	9	9	9	9	9	9	9	9	9	9	3	9	9	9	3	93	9	3	11558460	1	10	36848.02435		2	2	1	2	2	1	2	1	3	0	1	99	1	1	40028	1	1	1
2171	9	9	9	9	9	9	9	9	9	9	9	9	9	9	9	9	9	9	9	9	9	9	9	91	9	9	11559180	1	9	1267.407293		99	2	0	2	1	2	2	3	2	0	1	99	32	0	40007	1	1	1
2172	9	9	9	9	2	9	9	9	9	9	9	9	9	9	9	9	9	9	9	9	9	9	9	93	9	9	11559397	1	11	13605.05058		1	1	1	1	2	1	2	1	2	0	1	2	999	1	40042	1	1	1
2174	4	4	2	9	1	9	9	9	9	9	9	9	9	9	9	9	9	9	9	9	9	9	9	0	9	9	11560047	1	10	349.730269		1	2	1	2	2	2	1	2	4	1	1	2	999	1	40004	1	2	1
2176	1	9	9	2	1	1	2	9	9	9	9	9	9	9	9	9	9	9	9	9	1	9	1	11	2	9	11562317	1	4	146.8721909		99	2	0	2	2	2	1	1	3	0	1	2	999	1	40033	1	1	1
2177	2	9	9	9	1	2	3	9	9	2	9	9	3	9	9	9	9	9	3	9	9	9	9	1	9	9	11562976	1	6	83.31782672		99	2	0	2	2	2	1	6	4	0	6	99	30	1	40027	2	2	3
2178	1	9	9	9	3	3	9	9	9	3	9	9	9	9	9	3	3	9	9	9	9	9	3	93	9	3	11562987	1	9	251.2526693		99	2	0	2	2	2	1	4	3	0	1	99	40	1	40042	2	1	1
2180	1	9	9	9	3	1	3	9	3	3	9	9	3	9	9	9	3	3	3	9	9	9	9	93	9	9	11563731	1	7	607.7465267		99	2	0	2	2	2	2	1	1	0	7	2	999	1	40045	1	1	1
2181	9	9	9	9	9	9	9	9	9	9	9	9	9	9	9	9	9	9	9	9	9	9	9	91	9	9	11565143	1	5	193.0118524		1	2	1	2	2	2	1	5	3	1	1	99	30	1	40023	2	1	1
2182	9	4	9	9	1	9	9	9	9	9	9	9	9	9	9	9	9	9	9	9	9	9	9	0	9	9	11566454	1	8	520.9957348		1	2	1	2	2	2	1	1	4	0	1	2	999	1	40008	1	1	1
2183	1	1	2	9	3	2	2	3	2	9	9	9	9	9	9	9	3	9	9	9	9	9	9	93	9	9	11566972	1	9	516.2482397		99	2	0	2	1	2	2	1	1	0	1	2	999	1	40027	1	2	1
2185	1	1	9	9	1	1	9	9	9	9	9	9	9	9	9	9	9	9	9	9	9	9	3	1	3	3	11568437	1	9	1357.670116		1	2	0	2	1	2	2	4	3	0	2	99	36	1	40038	1	4	3
2187	1	9	9	9	3	3	9	9	1	9	9	9	9	9	9	9	9	9	9	9	9	9	9	93	9	9	11569853	1	9	15.16107035		99	1	0	2	1	1	1	2	2	1	7	2	999	1	40030	1	1	1
2188	4	4	9	9	1	3	9	9	9	3	9	9	3	9	9	9	3	9	9	9	9	9	9	3	9	9	11570546	1	9	117.0600878		99	2	0	2	2	2	1	3	3	1	1	99	40	0	40016	1	1	1
2190	1	9	2	9	3	3	3	3	9	9	9	9	9	9	9	9	9	9	9	9	9	9	9	93	9	9	11572906	1	11	5263.105594		1	2	0	1	1	2	2	2	2	1	2	2	999	1	40033	1	1	1
2192	9	9	9	9	1	9	9	9	9	9	9	9	9	9	9	9	9	9	9	9	9	9	9	0	9	9	11573837	1	10	1807.444262		99	2	0	1	2	2	2	2	4	0	1	2	999	1	40001	2	1	1
2195	1	9	9	9	1	1	9	9	9	9	9	9	9	9	9	9	9	9	9	9	9	9	9	20	9	9	11575839	1	8	505.6675703		1	2	1	2	1	2	2	1	1	1	2	2	999	1	40039	1	1	1
2196	1	4	2	1	1	3	3	3	9	3	9	9	9	9	9	9	3	3	9	9	9	9	3	16	9	9	11577492	1	9	689.3842789		2	2	1	2	2	2	1	7	3	1	1	99	50	1	40037	1	1	1
2198	4	9	9	9	1	3	9	9	9	9	9	9	9	9	9	9	9	9	9	9	9	9	9	0	9	9	11578199	1	11	4882.896892		2	2	0	1	2	2	1	4	1	0	1	2	999	0	40009	1	1	1
2200	4	9	9	9	1	9	9	9	9	9	9	9	9	9	9	9	9	9	9	9	9	9	9	5	9	9	11579247	1	9	1794.137114		2	2	1	2	2	2	1	6	3	1	1	99	42	1	40035	2	1	1
2202	9	9	9	9	9	9	9	9	9	9	9	9	9	9	9	9	9	9	9	9	9	9	9	91	9	9	11579580	1	4	1308.984983		99	2	0	2	2	2	1	1	2	0	2	2	999	1	40018	1	1	1
2203	9	2	9	9	1	9	9	9	9	9	9	9	9	9	9	9	9	9	9	9	9	9	9	1	9	9	11580187	1	10	1260.498685		2	1	1	2	2	1	2	7	4	1	1	99	28	1	40017	1	1	1
2205	4	4	9	9	1	3	9	9	9	9	9	9	9	9	9	9	9	9	9	9	9	9	9	5	9	9	11581615	1	10	3910.337366		2	1	1	2	2	2	1	6	3	1	1	99	40	1	40039	1	1	1
2207	4	4	9	9	1	1	9	9	9	9	9	9	9	9	9	9	9	9	9	9	9	9	1	25	1	1	11582533	1	8	4424.204037		99	2	0	2	2	2	1	5	2	1	1	99	40	1	40013	2	1	1
2209	4	2	2	2	1	3	9	9	9	9	9	9	9	9	9	9	9	9	9	9	9	9	1	0	9	9	11584119	1	8	5986.224141		1	1	0	2	2	1	1	7	3	1	2	99	40	1	40029	1	3	3
2212	1	9	9	2	2	1	3	9	3	3	3	9	3	3	9	3	3	3	9	9	9	9	9	93	9	9	11585317	1	9	601.0101506		1	2	1	2	2	2	1	5	2	1	1	99	40	0	40044	2	1	1
2215	4	9	9	9	1	3	9	9	9	9	9	9	9	9	9	9	9	9	9	9	9	9	9	2	9	9	11588529	1	10	687.7881401		1	2	0	2	2	2	1	1	2	0	2	99	40	1	40013	1	1	1
2216	4	4	2	1	2	9	9	9	9	9	9	9	9	9	9	9	9	9	9	9	9	9	9	93	9	9	11590842	1	10	13619.87164		1	1	1	2	2	2	1	7	3	1	1	99	40	1	40042	1	1	1
2217	9	9	9	9	1	9	9	9	9	9	9	9	9	9	9	9	9	9	9	9	9	9	9	1	9	9	11591155	1	6	2710.876425		1	2	1	2	2	2	1	4	3	0	1	99	40	0	40043	2	1	1
2219	9	9	9	9	1	9	9	9	9	9	9	9	9	9	9	9	9	9	9	9	9	9	9	6	9	9	11594200	1	5	371.9194506		99	2	0	2	1	2	2	1	2	0	1	1	999	1	40005	2	1	1
2220	3	2	2	9	1	9	9	9	9	9	9	9	9	9	9	9	9	9	9	9	9	9	9	0	9	9	11594393	1	10	10057.60911		1	1	1	2	2	2	1	5	3	1	1	1	999	0	40006	2	1	1
2221	9	9	9	9	9	9	9	9	9	9	9	9	9	9	9	9	9	9	9	9	9	9	9	91	9	9	11595021	1	4	563.0235957		99	2	0	2	2	2	1	1	1	0	1	99	9	1	40028	2	3	3
2224	4	9	9	9	1	9	9	9	9	9	9	9	9	9	9	9	9	9	9	9	9	9	9	1	9	9	11596362	1	6	999.5012918		99	2	0	2	2	2	2	5	3	0	7	99	20	1	40025	2	1	1
2225	4	9	9	9	2	3	3	9	9	3	3	9	9	9	9	9	3	3	9	9	9	9	3	93	9	9	11596924	1	10	1379.122973		2	2	1	2	2	2	1	1	3	0	1	2	999	1	40049	1	1	1
2226	4	4	9	9	1	9	9	9	9	9	9	9	9	9	9	9	9	9	9	9	9	9	9	0	9	9	11597065	1	10	727.1511085		2	2	1	2	2	2	1	7	4	0	1	99	40	1	40028	2	1	1
2228	9	4	9	9	2	9	9	9	9	9	9	9	9	9	9	9	9	9	9	9	9	9	9	93	9	9	11597974	1	9	2854.017073		1	2	1	2	2	2	1	5	4	1	5	99	44	1	40014	2	1	1
2229	9	9	9	9	2	9	9	9	9	9	9	9	9	9	9	9	9	9	9	9	9	9	9	93	9	9	11598496	1	8	831.546006		1	2	1	2	2	2	1	5	4	0	1	99	7	1	40031	1	1	1
2230	4	4	9	9	3	3	9	9	9	9	9	9	9	9	9	9	9	9	9	9	9	9	9	93	9	9	11598684	1	10	712.9856141		99	2	0	2	2	2	2	2	4	1	1	2	999	1	40017	2	1	1
2231	9	9	9	9	1	3	9	9	9	9	9	9	9	9	9	9	9	9	9	9	9	9	9	1	9	9	11598724	1	5	34.67930939		99	2	0	2	2	2	1	2	3	0	1	99	15	1	40003	1	1	1
2232	9	9	9	9	9	9	9	9	9	9	9	9	9	9	9	9	9	9	9	9	9	9	9	91	9	9	11600788	1	9	714.8455201		1	2	0	2	2	2	1	6	4	0	2	99	40	1	40048	2	1	1
2233	4	9	9	9	2	3	9	9	9	9	9	9	9	9	9	9	9	9	9	9	9	9	9	93	9	9	11601271	1	9	6051.703376		1	2	1	2	1	2	2	2	2	0	1	99	30	0	40043	1	1	1
2235	9	4	9	9	1	9	9	9	9	9	9	9	9	9	9	9	9	9	9	9	9	9	9	0	9	9	11603733	1	9	5438.593828		1	2	1	2	2	2	1	2	4	0	1	2	999	1	40030	2	2	1
2236	9	9	9	9	9	9	9	9	9	9	9	9	9	9	9	9	9	9	9	9	9	9	9	91	9	3	11606598	1	4	691.7561434		99	2	0	2	2	2	1	2	2	1	2	99	28	1	40010	1	2	1
2237	4	4	2	9	2	9	9	9	9	9	9	9	9	9	9	9	9	9	9	9	9	9	9	93	9	9	11607992	1	11	2079.921749		2	1	0	1	2	1	1	3	3	1	1	2	999	1	40009	1	1	1
2239	2	9	9	9	1	3	9	9	9	9	9	9	9	9	9	9	9	9	1	9	9	9	9	2	9	9	11608727	1	9	628.0375384		1	2	1	2	2	2	1	5	4	0	1	1	999	1	40027	1	1	1
2240	3	9	2	9	2	3	3	9	9	3	9	9	3	9	9	9	9	9	3	9	3	9	9	93	9	9	11609582	1	7	287.0440462		99	2	0	2	1	2	2	3	3	0	1	99	20	1	40029	1	1	1
2242	1	9	9	9	1	3	9	9	9	3	9	9	3	9	9	9	9	9	9	9	9	9	3	1	9	9	11609858	1	9	466.1184718		99	2	0	2	2	2	1	6	4	0	1	99	40	1	40033	2	1	1
2243	9	9	9	9	9	9	9	9	9	9	9	9	9	9	9	9	9	9	9	9	9	9	9	91	9	9	11610126	1	6	218.9626801		99	2	0	2	2	2	2	3	3	1	7	1	999	1	40031	1	1	1
2244	4	4	9	9	1	3	9	9	9	9	9	9	9	9	9	9	9	9	9	9	9	9	9	0	9	9	11610236	1	9	3512.38737		1	2	1	2	2	2	1	7	4	1	1	99	40	1	40033	1	1	1
2246	9	9	9	9	1	9	9	9	9	9	9	9	9	9	9	9	9	9	9	9	9	9	9	0	9	9	11611520	1	10	41736.11201		1	2	1	2	2	2	1	7	2	1	1	99	40	1	40032	1	1	1
2248	1	9	9	9	1	9	9	9	9	9	9	9	9	9	9	9	9	9	9	9	9	9	9	20	9	9	11614012	1	8	171.7292163		99	2	0	2	1	2	2	2	2	0	1	99	45	0	40042	1	4	3
2250	9	9	9	9	1	9	9	9	9	9	9	9	9	9	9	9	9	9	9	9	9	9	9	0	9	9	11614577	1	10	9606.981258		2	2	1	2	2	2	1	7	4	1	1	99	45	1	40029	2	1	1
2252	9	9	9	9	1	9	9	9	9	9	9	9	9	9	9	9	9	9	9	9	9	9	9	0	9	9	11616389	1	8	3217.947385		1	2	0	2	2	2	1	3	3	1	7	99	40	1	40039	1	1	1
2253	1	9	9	1	3	3	3	9	9	9	9	9	9	9	9	9	9	3	9	9	9	9	9	93	9	9	11617214	1	9	5894.943901		1	2	0	2	2	2	2	1	3	1	1	99	6	1	40044	2	1	1
2254	4	9	9	9	1	9	9	9	9	9	9	9	9	9	9	9	9	9	9	9	9	9	9	0	9	9	11618217	1	9	2211.871358		1	2	1	2	2	2	1	7	4	0	5	99	40	1	40014	2	1	1
2255	1	3	9	9	1	9	9	9	9	9	9	9	9	9	9	9	9	9	9	9	9	9	9	8	9	9	11619162	1	10	3944.015927		2	2	1	2	2	2	1	7	2	1	7	99	60	0	40025	1	1	1
2258	9	9	9	9	2	3	9	9	9	9	9	9	9	9	9	9	3	9	9	9	9	9	9	93	9	9	11621359	1	5	307.4737232		99	2	0	2	2	2	1	1	4	0	5	2	999	1	40050	1	6	3
2260	4	4	9	9	1	3	3	9	3	3	3	9	3	3	9	9	3	9	3	9	9	9	9	0	9	9	11624399	1	11	2326.718383		2	2	1	1	2	2	2	7	4	1	1	99	50	1	40013	1	1	1
2261	4	1	2	1	1	2	9	9	9	3	9	9	9	3	9	9	9	9	9	9	9	9	9	0	9	9	11625223	1	9	3356.943344		1	2	1	2	2	2	1	7	4	1	1	99	50	1	40043	2	1	1
2262	9	9	9	9	1	9	9	9	9	9	9	9	9	9	9	9	9	9	9	9	9	9	9	0	9	9	11625357	1	5	1094.505024		99	2	0	2	2	2	1	1	3	1	1	2	999	1	40044	1	1	1
2264	9	9	9	9	1	9	9	9	9	9	9	9	9	9	9	9	9	9	9	9	9	9	9	1	9	9	11625885	1	11	13317.10675		1	1	1	1	2	2	1	3	4	0	1	2	999	1	40021	2	1	1
2265	9	9	9	9	9	9	9	9	9	9	9	9	9	9	9	9	9	9	9	9	9	9	9	91	9	9	11626131	2	11	18121.49582		2	2	0	1	1	2	2	1	2	0	7	2	999	1	40039	1	1	1
2266	9	9	9	9	1	2	9	9	9	9	9	9	9	9	9	9	9	9	9	9	9	9	9	1	9	9	11626514	1	6	544.0125097		99	2	0	2	2	2	1	6	4	1	6	99	45	1	40020	2	3	3
2267	1	1	9	3	1	1	9	9	9	3	9	9	9	9	9	9	9	9	9	9	2	9	1	10	1	3	11626680	1	5	564.2601167		99	2	0	2	1	2	1	3	1	1	1	99	40	1	40045	2	1	1
2272	1	9	9	4	2	3	3	3	3	3	9	9	9	9	9	9	9	3	2	9	9	9	9	93	9	9	11630350	1	10	2885.422579		1	2	0	2	1	2	2	2	2	0	1	2	999	1	40049	1	1	1
2273	9	9	9	2	3	9	9	9	9	9	9	9	9	9	9	9	9	9	9	9	9	9	2	93	9	3	11631344	1	6	19.38360362		99	2	0	2	2	2	2	1	2	0	6	2	999	0	40034	1	6	3
2276	9	9	9	9	1	9	9	9	9	9	9	9	9	9	9	9	9	9	9	9	9	9	9	1	9	9	11631562	1	5	167.2661709		99	2	0	2	1	2	2	1	3	0	6	99	20	1	40019	1	1	1
2279	9	9	9	9	9	9	9	9	9	9	9	9	9	9	9	9	9	9	9	9	9	9	9	91	9	9	11633266	1	11	9171.5915		1	2	1	1	2	2	1	1	3	0	1	99	15	0	40037	2	1	1
2280	3	9	9	2	2	1	9	9	9	9	9	9	9	9	9	9	9	9	9	9	9	9	1	93	3	3	11633705	1	4	1289.28667		99	2	0	2	2	2	1	1	2	0	1	99	30	1	40013	1	1	1
2284	1	9	9	9	2	1	9	9	9	9	9	9	9	9	9	9	9	9	9	9	9	9	9	93	9	9	11635387	1	10	1396.598529		2	2	0	2	1	2	2	2	3	0	6	2	999	1	40026	1	1	1
2285	9	1	9	9	1	1	9	9	9	9	9	9	9	9	9	9	9	9	9	9	9	9	9	0	2	9	11635459	1	5	7465.678031		99	2	0	2	2	2	1	1	3	1	1	1	999	1	40040	2	2	1
2286	4	4	9	9	1	3	9	9	9	9	9	9	9	9	9	9	3	9	3	9	9	9	1	2	9	1	11637705	1	7	93.17404103		1	2	1	2	1	2	2	1	1	0	1	2	999	0	40044	2	1	1
2287	9	9	9	9	2	1	9	9	9	1	1	9	9	9	3	3	9	9	9	9	2	9	3	93	3	9	11639096	1	5	230.4233674		99	2	0	2	2	2	1	5	3	1	1	99	40	1	40028	2	1	1
2288	3	9	9	9	3	3	3	9	9	3	3	9	9	9	9	9	9	9	9	9	9	9	9	93	9	9	11640283	1	10	3041.45671		1	1	0	2	2	2	1	2	1	1	1	2	999	0	40043	1	1	1
2289	4	4	9	4	3	1	3	9	9	3	3	9	3	3	3	3	3	9	3	9	3	9	9	93	3	9	11641301	1	9	7750.598911		99	2	0	2	2	2	1	4	2	1	1	98	998	0	40024	2	2	1
2290	1	9	9	9	3	9	9	9	9	9	9	9	9	9	9	9	9	9	9	9	9	9	9	93	9	9	11642205	1	10	642.4113596		1	2	1	2	2	2	1	7	4	1	1	99	45	1	40012	2	1	1
2291	9	9	9	9	9	9	9	9	9	9	9	9	9	9	9	9	9	9	9	9	9	9	9	91	9	9	11642385	1	7	126.8273553		1	2	1	2	2	2	1	6	4	0	1	99	40	1	40006	2	1	1
2292	4	9	9	4	1	9	9	9	9	9	9	9	9	9	9	9	9	9	9	9	9	9	9	0	9	9	11642531	1	9	2600.564376		1	2	1	2	2	2	1	6	2	1	1	99	40	1	40023	2	1	1
2293	9	9	9	9	2	9	9	9	9	9	9	9	9	9	9	9	9	9	9	9	9	9	9	93	9	9	11643363	1	5	41.8285276		99	2	0	2	2	2	1	1	4	0	1	2	999	1	40016	2	1	1
2294	4	4	9	9	1	3	9	9	9	3	3	9	9	9	9	9	3	9	3	9	9	9	9	3	9	9	11644417	1	11	5056.110712		1	2	1	1	2	2	1	3	2	1	1	2	999	1	40002	2	1	1
2295	1	9	2	9	1	1	9	9	9	9	9	9	9	9	9	9	9	9	9	9	3	9	1	5	1	9	11645840	1	5	391.7698557		99	2	0	2	2	2	1	1	3	0	1	99	20	1	40017	2	2	1
2296	4	4	9	9	2	3	3	3	3	3	3	3	9	9	9	9	3	3	9	9	9	9	9	93	9	9	11646163	1	11	3393.765583		1	2	0	1	1	2	2	2	3	1	1	2	999	1	40025	1	5	1
2297	9	9	9	9	9	9	9	9	9	9	9	9	9	9	9	9	9	9	9	9	9	9	9	91	9	9	11647669	1	9	275.0783039		99	2	0	2	1	2	2	1	2	0	6	2	999	1	40028	2	1	1
2298	4	9	9	9	2	1	9	9	9	9	9	9	9	9	9	9	9	9	3	3	3	9	3	93	1	9	11647769	1	5	67.67036536		99	2	0	2	2	2	1	2	2	0	1	99	24	1	40029	1	1	1
2299	9	9	9	9	2	9	9	9	9	9	9	9	9	9	9	9	9	9	9	9	9	9	9	93	9	9	11649101	1	9	1630.746585		1	2	1	2	2	2	2	6	1	1	1	99	61	0	40024	1	1	1
2301	9	2	9	9	1	9	9	9	9	9	9	9	9	9	9	9	9	9	9	9	9	9	9	0	9	9	11649781	1	4	808.9080535		99	2	0	2	2	2	1	2	3	0	1	99	42	1	40003	2	2	1
2302	1	9	9	9	2	3	9	9	9	9	9	9	9	9	9	9	9	9	9	9	9	9	1	93	9	9	11649887	1	9	213.430072		2	2	1	2	2	2	1	6	4	0	1	99	40	1	40046	2	1	1
2303	9	9	9	3	1	9	9	9	9	9	9	9	9	9	9	9	9	9	9	9	9	9	3	2	9	9	11650048	1	5	1525.836742		99	2	0	2	1	2	1	4	3	1	1	99	20	1	40042	1	5	2
2304	4	9	9	9	3	3	9	9	9	9	9	9	9	9	9	9	9	9	9	9	9	9	9	93	9	9	11650766	1	8	5136.929601		1	2	1	2	1	2	1	1	2	0	1	2	999	1	40011	2	1	1
2305	4	9	9	9	1	3	9	9	9	9	9	9	9	9	9	9	9	9	9	9	9	9	3	0	9	9	11650789	1	9	326.9450923		1	2	1	2	2	2	1	7	4	0	1	99	50	1	40045	2	1	1
2306	9	1	2	9	1	9	9	9	9	9	9	9	9	9	9	9	9	9	3	9	9	9	9	0	9	9	11651190	1	8	1171.861576		1	2	1	2	2	2	1	1	4	1	1	99	40	1	40002	2	1	1
2307	4	4	9	4	3	3	9	9	9	9	9	9	9	9	9	9	3	9	9	9	9	9	9	93	9	9	11651425	1	9	181.9549626		1	2	1	2	2	2	1	7	4	1	1	99	40	1	40026	2	1	1
2308	9	9	9	9	1	9	9	9	9	9	9	9	9	9	9	9	9	9	9	9	9	9	1	4	9	9	11651464	1	4	62.12910213		99	2	0	2	2	2	2	1	3	1	1	99	16	1	40033	1	1	1
2309	1	9	9	9	9	1	9	9	9	9	9	9	9	9	9	9	9	9	9	9	9	9	9	91	9	9	11651569	1	9	7420.965888		1	2	0	2	2	2	1	5	1	1	7	1	999	1	40046	2	1	1
2310	4	9	9	9	1	2	3	9	9	3	3	9	9	9	9	9	9	3	3	1	9	9	9	11	2	9	11651897	1	11	1431.15743		2	2	0	1	2	2	1	3	3	0	1	99	3	0	40004	1	2	1
2312	9	9	9	9	9	9	9	9	9	9	9	9	9	9	9	9	9	9	9	9	9	9	9	91	9	9	11652927	1	9	179.5030171		1	2	1	2	2	2	1	6	4	1	1	99	45	1	40001	2	1	1
2313	9	9	9	9	9	9	9	9	9	9	9	9	9	9	9	9	9	9	9	9	9	9	9	91	9	9	11652957	1	7	337.5679921		1	1	0	2	2	1	2	1	2	1	1	2	999	1	40046	1	1	1
2314	1	9	9	1	1	1	9	9	9	9	9	9	9	9	9	9	9	9	9	9	9	9	9	1	9	9	11653059	1	8	458.2776717		1	2	0	2	1	2	2	2	3	1	1	1	999	1	40020	2	1	1
2315	9	9	9	9	1	1	9	9	9	9	9	9	9	9	9	9	9	9	9	9	9	9	1	1	2	9	11653839	1	5	72.39852145		99	2	0	2	2	2	2	1	4	0	1	99	34	1	40035	2	1	1
2317	4	4	9	9	1	9	9	9	9	9	9	9	9	9	9	9	9	9	9	9	9	9	9	0	9	9	11654659	1	11	1822.343506		1	1	1	1	2	2	1	6	4	1	1	2	999	1	40038	2	1	1
2319	9	9	9	9	1	9	9	9	9	9	9	9	9	9	9	9	9	9	9	9	9	9	9	0	9	9	11654966	1	5	10.79897831		99	2	0	2	2	2	1	1	4	1	5	2	999	1	40008	1	1	1
2320	1	4	9	9	1	1	3	3	9	3	9	9	9	9	9	9	9	9	3	9	9	9	9	3	9	9	11655328	1	10	3300.140387		1	2	0	2	1	2	2	1	2	1	2	2	999	1	40034	1	1	1
2321	3	4	9	9	1	3	9	9	9	9	9	9	9	9	9	9	9	9	9	9	9	9	1	0	9	3	11655602	1	9	62.72916929		99	2	0	2	2	2	1	7	4	0	6	99	26	1	40013	2	3	3
2322	9	9	9	9	1	3	9	9	9	9	9	9	9	9	9	9	9	9	9	9	9	9	9	0	9	9	11655662	1	9	594.5236464		1	2	1	2	2	2	1	5	4	0	1	99	38	1	40034	2	1	1
2323	1	9	9	9	1	3	9	9	9	9	9	9	9	9	9	9	9	9	9	9	9	9	3	2	9	9	11655954	1	9	309.6968545		1	2	0	2	1	2	2	2	3	0	1	99	20	0	40047	2	1	1
2324	1	3	2	1	1	1	2	9	9	2	9	9	2	9	9	9	9	2	9	9	9	9	9	5	9	9	11657957	1	8	2321.527945		1	2	1	2	2	2	1	5	4	1	1	2	999	1	40049	2	1	1
2325	4	4	2	4	1	3	9	9	9	9	9	9	9	9	9	9	9	9	9	9	9	9	9	1	9	9	11659308	1	9	524.4548193		1	2	1	2	2	2	1	4	3	1	1	99	40	1	40033	1	1	1
2326	9	9	9	9	1	9	9	9	9	9	9	9	9	9	9	9	9	9	9	9	9	9	9	0	9	9	11660203	1	11	3694.734968		1	2	0	1	2	2	2	3	4	0	1	2	999	1	40044	2	1	1
2327	1	4	9	9	3	9	9	9	9	9	9	9	9	9	9	9	9	9	9	9	9	9	9	93	9	9	11662342	1	11	864.7511286		1	2	1	1	2	2	1	2	3	1	1	2	999	1	40006	2	1	1
2328	4	4	9	9	1	3	9	9	9	9	9	9	9	9	9	9	9	9	9	9	9	9	9	0	9	9	11663409	1	11	6579.3327		1	2	1	1	2	2	1	1	3	0	1	2	999	1	40042	1	1	1
2329	4	4	9	4	1	2	9	9	9	9	9	9	9	9	9	9	9	9	3	9	9	9	9	1	9	9	11663467	1	9	2254.702351		1	2	1	2	2	2	1	7	4	1	1	99	40	1	40035	1	2	1
2331	9	9	9	9	9	9	9	9	9	9	9	9	9	9	9	9	9	9	9	9	9	9	9	91	9	9	11663681	1	4	1131.40909		99	2	0	2	2	2	1	1	2	1	2	2	999	1	40007	2	1	1
2333	3	9	9	9	2	9	9	9	9	9	9	9	9	9	9	9	9	9	9	9	9	9	9	93	9	9	11665375	1	4	89.6157994		99	2	0	2	2	2	2	1	3	1	1	99	18	1	40022	2	1	1
2336	9	9	9	9	9	9	9	9	9	9	9	9	9	9	9	9	9	9	9	9	9	9	9	91	9	9	11671224	1	10	2959.831547		1	2	1	2	2	2	1	3	2	1	1	99	30	1	40003	2	1	1
2338	9	9	9	9	2	9	9	9	9	9	9	9	9	9	9	9	9	9	9	9	9	9	9	93	9	9	11672722	1	7	4059.003666		99	2	0	2	2	2	1	3	3	0	1	99	40	1	40019	2	1	1
2339	1	9	2	9	1	1	3	3	3	3	3	9	3	3	9	9	9	9	9	9	9	9	2	0	9	2	11672738	1	8	232.0750896		99	2	0	2	1	2	2	5	2	0	1	99	40	0	40004	1	1	1
2340	4	1	9	9	1	1	3	3	9	3	3	9	9	9	9	9	3	9	1	1	9	9	9	0	9	9	11672838	1	9	1818.889346		1	2	0	2	2	2	1	7	4	0	1	99	45	1	40031	2	2	1
2341	9	9	9	4	1	1	9	9	9	9	9	9	9	9	9	9	9	9	9	9	9	9	9	1	9	9	11672862	1	5	2229.982471		99	2	0	2	1	2	2	1	1	1	3	2	999	0	40028	1	1	1
2342	9	9	9	1	1	9	9	9	9	9	9	9	9	9	9	9	9	9	9	9	9	9	9	2	9	9	11673109	1	10	3369.781164		1	2	1	2	2	2	1	4	4	1	2	99	40	1	40004	2	1	1
2343	4	9	9	9	1	3	9	9	9	9	9	9	9	9	9	9	9	9	9	9	9	9	9	0	9	9	11673220	1	9	844.2594175		1	2	1	2	2	2	1	1	4	0	1	2	999	1	40004	2	2	1
2344	9	9	9	9	9	9	9	9	9	9	9	9	9	9	9	9	9	9	9	9	9	9	9	91	9	9	11673582	1	10	653.8396441		1	2	1	2	2	2	1	1	1	1	2	99	4	1	40021	2	1	1
2345	9	9	9	9	2	9	9	9	9	9	9	9	9	9	9	9	9	9	9	9	9	9	9	93	9	9	11674128	1	9	4214.844347		1	2	1	2	2	2	1	6	4	0	1	99	40	1	40016	2	1	1
2347	9	9	9	9	9	9	9	9	9	9	9	9	9	9	9	9	9	9	9	9	9	9	9	91	9	9	11675236	1	4	1278.461364		99	2	0	2	2	2	1	1	1	1	2	2	999	1	40012	2	1	1
2350	4	4	9	9	1	3	9	9	9	9	9	9	9	9	9	9	9	9	9	9	9	9	9	0	9	9	11676472	1	10	4044.69901		1	2	1	2	2	2	1	7	3	0	1	99	20	1	40020	2	1	1
2351	4	9	9	9	3	3	3	3	9	9	9	9	9	9	9	9	9	3	9	9	9	9	9	93	9	9	11677499	1	9	2150.467549		1	2	1	2	2	2	1	2	3	0	1	99	15	0	40047	1	1	1
2353	9	9	9	9	3	9	9	9	9	9	9	9	9	9	9	9	9	9	9	9	9	9	9	93	9	9	11678562	1	7	7525.807787		1	2	0	2	1	2	2	2	3	0	1	2	999	1	40022	1	6	1
2354	9	4	9	9	1	3	9	9	9	9	9	9	9	9	9	9	9	9	9	9	9	9	9	0	9	9	11679211	1	10	5682.236059		2	2	1	2	2	2	1	7	3	1	1	98	998	1	40028	1	1	1
2355	1	9	9	9	9	9	9	9	9	9	9	9	9	9	9	9	9	9	9	9	9	9	2	91	9	2	11680943	1	4	5869.774905		99	2	0	2	2	2	1	1	2	0	1	99	15	1	40049	1	1	1
2357	4	4	2	9	1	3	9	9	9	9	9	9	9	9	9	9	9	9	9	9	9	9	9	0	9	9	11683379	1	11	1316.892884		1	2	1	1	2	2	1	2	3	0	1	2	999	1	40024	2	1	1
2358	1	1	9	4	2	2	2	3	2	2	9	9	2	9	9	9	9	2	2	9	9	9	1	93	3	9	11683435	1	9	2833.385853		99	2	0	2	1	2	2	1	3	1	2	99	25	0	40050	1	1	1
2359	9	9	9	9	1	1	9	9	9	9	9	9	9	9	9	9	9	9	9	9	9	9	9	1	9	9	11683826	1	4	1617.020938		99	2	0	2	1	2	2	1	3	1	1	2	999	1	40045	2	1	1
2361	9	9	9	9	9	9	9	9	9	9	9	9	9	9	9	9	9	9	9	9	9	9	9	91	9	9	11684124	1	4	737.8824619		99	2	0	2	1	2	2	1	1	0	2	2	999	1	40022	1	1	1
2362	9	9	9	1	1	9	9	9	9	9	9	9	9	9	9	9	9	9	9	9	9	9	9	0	9	9	11686040	1	10	535.6692185		1	2	1	2	2	2	1	7	4	1	1	99	50	1	40037	2	1	1
2363	1	1	9	9	1	1	2	2	9	3	3	9	9	9	9	9	9	3	9	9	9	9	3	1	1	9	11686069	1	9	502.3966208		2	2	0	2	2	2	2	3	3	0	1	2	999	1	40034	1	1	1
2365	9	1	9	2	1	1	9	9	9	9	9	9	9	9	9	9	9	9	9	9	9	9	9	3	9	9	11686202	1	4	481.6411069		99	2	0	2	2	2	1	1	3	1	1	99	40	0	40047	2	1	1
2366	4	4	9	4	3	1	3	9	9	3	3	9	3	9	9	9	3	3	9	9	9	9	3	93	3	3	11686309	1	9	212.5681655		99	2	0	2	2	2	2	3	2	1	1	99	40	1	40038	2	1	1
2367	4	4	9	4	3	3	3	3	9	9	9	9	9	9	9	9	3	9	9	9	9	9	9	93	9	9	11687843	1	10	652.5248301		2	1	1	2	2	2	1	6	2	1	2	99	40	1	40043	2	1	1
2368	4	9	9	9	2	2	9	9	9	3	3	9	3	9	9	9	9	9	9	9	9	9	9	93	9	9	11688542	1	5	249.1129217		99	2	0	2	2	2	1	2	3	1	2	2	999	1	40034	2	1	1
2370	4	9	9	9	1	3	9	9	9	9	9	9	9	9	9	9	9	9	9	9	9	9	9	2	9	9	11690377	1	10	311.8674402		2	2	1	2	2	2	1	7	3	0	1	99	50	1	40022	2	1	1
2371	4	9	2	9	1	9	9	9	9	9	9	9	9	9	9	9	9	9	9	9	9	9	9	0	9	9	11690615	2	11	4160.30952		1	2	1	1	1	2	2	1	1	1	7	2	999	1	40022	1	1	1
2372	9	9	9	9	3	9	9	9	9	9	9	9	9	9	9	9	9	9	9	9	9	9	9	93	9	9	11691267	1	11	2969.182121		1	2	0	1	1	2	2	1	4	0	7	2	999	1	40008	1	1	1
2373	9	9	9	9	9	9	9	9	9	9	9	9	9	9	9	9	9	9	9	9	9	9	9	91	9	9	11694855	2	9	699.7666662		1	2	1	2	2	2	2	1	1	0	7	2	999	1	40007	1	1	1
2374	9	9	9	9	1	9	9	9	9	9	9	9	9	9	9	9	9	9	9	9	9	9	9	0	9	9	11698322	1	9	2085.967018		1	2	1	2	2	2	1	7	4	1	1	99	40	1	40014	2	1	1
2377	9	9	9	9	1	9	9	9	9	9	9	9	9	9	9	9	9	9	9	9	9	9	9	0	9	9	11699965	1	4	9023.794042		99	2	0	2	2	2	2	1	3	0	7	99	3	1	40046	2	5	2
2378	4	4	2	4	3	9	9	9	9	9	9	9	9	9	9	9	9	3	9	9	9	9	9	93	9	9	11702248	1	11	3546.983068		1	1	1	1	2	2	1	4	4	1	1	2	999	1	40002	1	1	1
2379	1	2	9	9	1	9	9	9	9	9	9	9	9	9	9	9	9	9	9	9	9	9	9	5	9	9	11703859	1	9	2166.775794		1	2	0	2	2	2	1	3	1	1	1	99	30	1	40003	1	1	1
2380	4	4	9	9	1	1	9	9	9	9	9	9	9	9	9	9	9	9	9	9	3	9	9	4	1	9	11705537	1	9	56.75417484		99	2	0	2	2	2	1	6	4	1	1	1	999	1	40005	2	4	2
2381	1	9	9	9	3	1	3	9	9	3	3	9	9	9	9	9	9	3	3	3	9	9	9	93	9	9	11705899	1	11	29082.27436		99	2	0	2	1	2	2	2	2	0	1	2	999	1	40027	1	1	1
2382	9	9	9	9	3	9	9	9	9	9	9	9	9	9	9	9	9	9	9	9	9	9	9	93	9	9	11706212	1	9	1810.292273		1	2	1	2	2	2	1	7	4	1	5	99	45	1	40037	2	1	1
2383	4	9	9	9	1	9	9	9	9	9	9	9	9	9	9	9	9	9	9	9	9	9	9	0	9	9	11706240	1	9	258.9376462		1	1	1	2	2	1	2	1	3	0	1	2	999	1	40050	1	1	1
2384	4	1	9	9	3	1	9	9	9	9	9	9	9	9	9	9	9	9	9	9	9	9	9	93	1	9	11707116	1	9	293.2684084		1	2	1	2	2	2	1	1	4	0	2	99	40	1	40035	2	1	1
2385	9	9	9	9	1	9	9	9	9	9	9	9	9	9	9	9	9	9	9	9	9	9	9	0	9	9	11707800	1	8	730.4921248		1	2	1	2	2	2	1	7	3	1	1	99	40	1	40044	2	1	1
2386	9	1	9	4	1	3	9	9	9	3	3	9	9	9	9	9	9	9	9	9	9	9	3	1	9	3	11708015	1	5	172.5089528		99	2	0	2	2	2	1	4	3	1	1	99	45	0	40014	1	2	3
2387	9	9	9	9	9	3	9	9	9	9	9	9	9	9	9	9	9	9	9	9	9	9	9	91	9	2	11708656	1	4	1680.429352		99	2	0	2	2	2	2	1	2	1	1	2	999	0	40036	2	3	3
2390	9	9	9	9	1	9	9	9	9	9	9	9	9	9	9	9	9	9	9	9	9	9	9	10	9	9	11710258	1	6	51.90774373		99	2	0	2	2	2	1	6	4	0	1	99	40	1	40030	2	1	1
2392	3	1	9	9	1	3	9	9	9	9	9	9	9	9	9	9	3	9	9	9	9	9	9	0	9	3	11711262	1	8	2402.593025		99	2	0	2	2	2	2	2	3	0	1	99	30	1	40049	2	2	1
2393	4	9	9	1	1	1	3	9	9	2	3	9	9	9	9	9	9	9	9	9	2	9	3	3	3	9	11711531	1	6	2499.632432		99	2	0	2	2	2	1	3	4	1	1	99	6	1	40033	2	1	1
2395	9	9	9	9	1	1	9	9	9	3	3	9	9	9	9	9	9	9	3	9	2	2	3	1	3	9	11714732	1	7	2857.483599		99	2	0	2	2	2	2	3	4	0	1	99	30	1	40012	1	2	3
2396	9	9	9	9	1	1	9	9	9	9	9	9	9	9	9	9	9	9	9	9	9	9	9	2	9	9	11714819	1	5	142.680668		99	2	0	2	2	2	1	1	4	1	1	2	999	1	40019	2	1	1
2397	3	3	9	9	1	2	9	9	9	9	9	9	9	9	9	9	9	9	9	9	9	9	9	1	9	9	11714915	1	4	531.7309781		99	2	0	2	2	2	1	2	3	0	1	99	32	1	40014	2	1	1
2399	3	9	9	4	3	3	9	9	9	3	3	9	9	9	9	9	9	9	9	9	9	9	9	93	9	9	11715747	1	9	743.0381071		1	2	1	2	2	2	1	7	4	0	1	2	999	1	40002	2	1	1
2400	4	2	9	9	1	3	9	9	9	9	9	9	9	9	9	9	9	9	9	9	9	9	9	0	9	9	11716049	1	10	24446.50736		2	2	1	2	2	2	1	6	3	1	1	99	38	1	40049	1	1	1
2401	4	4	9	9	1	1	3	9	9	2	3	9	3	9	9	9	1	9	9	9	9	9	9	5	1	9	11716506	1	9	1400.933267		2	2	0	2	2	2	1	7	4	0	1	99	36	1	40002	2	2	3
2402	9	9	9	9	2	3	9	9	9	9	9	9	9	9	9	9	9	9	9	9	9	9	9	93	9	9	11716789	1	7	5657.678197		1	2	1	2	1	2	2	3	2	0	1	99	46	1	40029	2	1	1
2403	9	9	9	4	9	9	9	9	9	9	9	9	9	9	9	9	9	9	9	9	9	9	9	91	9	9	11716905	1	10	1928.705865		1	2	0	1	94	2	2	2	1	0	2	2	999	0	40034	2	1	1
2405	4	9	9	9	1	9	9	9	9	9	9	9	9	9	9	9	9	9	9	9	9	9	9	0	9	9	11717641	1	10	2790.474468		1	2	1	2	2	2	2	6	3	1	1	99	56	1	40006	2	1	1
2406	9	9	9	9	1	9	9	9	9	9	9	9	9	9	9	9	9	9	9	9	9	9	9	0	9	9	11717677	1	10	2335.272253		2	2	1	2	2	2	1	7	3	1	1	99	40	1	40034	2	1	1
2408	4	2	2	4	1	2	3	9	9	3	3	9	3	9	9	9	3	9	3	9	9	9	3	7	3	9	11719084	1	7	236.3680714		99	2	0	2	2	2	1	3	4	0	1	99	50	1	40045	2	2	3
2409	4	9	9	9	1	9	9	9	9	9	9	9	9	9	9	9	9	9	9	9	9	9	9	0	9	9	11721518	1	10	582.4055898		1	1	1	2	2	1	2	7	4	1	1	99	41	1	40040	2	1	1
2410	1	1	9	9	1	3	9	9	9	9	9	9	9	9	9	9	9	9	9	9	9	9	1	0	9	2	11722047	1	9	508.7822593		1	2	1	2	2	2	1	5	4	0	1	99	42	1	40018	2	1	1
2412	9	9	9	4	1	3	9	9	9	9	9	9	9	9	9	9	9	9	9	9	9	9	9	0	9	9	11723333	1	7	6177.954589		1	2	1	2	2	2	1	6	2	1	2	99	61	1	40046	2	1	1
2413	9	9	9	9	1	2	9	9	9	9	9	9	9	9	9	9	9	9	9	9	9	9	9	1	9	9	11723938	1	5	27.53181336		99	2	0	2	2	2	2	1	3	1	1	2	999	1	40013	1	1	1
2415	9	9	9	9	2	9	9	9	9	9	9	9	9	9	9	9	2	9	3	2	9	1	9	93	9	9	11724100	1	11	1928.273866		1	2	0	1	2	1	2	2	3	1	7	2	999	1	40028	2	4	2
2417	4	9	9	9	3	9	9	9	9	9	9	9	9	9	9	9	9	9	9	9	9	9	9	93	9	9	11724570	1	11	3013.624422		2	2	0	1	2	2	2	4	2	0	1	2	999	0	40045	2	1	1
2418	9	9	9	9	1	9	9	9	9	9	9	9	9	9	9	9	9	9	9	9	9	9	9	4	9	9	11725331	1	11	90.52223362		1	2	0	1	2	2	1	7	4	0	1	2	999	0	40046	2	1	1
2421	9	9	9	9	9	9	9	9	9	9	9	9	9	9	9	9	9	9	9	9	9	9	9	91	9	9	11726070	1	5	504.076435		99	2	0	2	2	2	2	3	3	0	2	2	999	1	40017	2	6	1
2422	4	9	9	9	2	1	9	9	9	9	9	9	9	9	9	9	9	9	9	9	9	9	9	93	3	9	11726102	1	9	1554.896115		99	2	0	2	2	2	1	6	4	0	1	99	40	0	40008	1	6	4
2423	1	1	9	9	1	3	9	9	9	9	9	9	9	9	9	9	9	9	9	9	9	9	9	0	9	9	11726159	1	10	7988.488072		1	2	1	2	2	2	1	6	4	0	7	99	40	1	40007	2	1	1
2425	9	9	9	9	1	1	9	9	9	9	9	9	9	9	9	9	9	9	9	9	9	9	9	4	9	9	11727159	1	8	245.6960148		1	2	1	2	2	2	1	6	4	0	1	99	40	1	40024	2	2	1
2426	4	9	9	9	1	3	9	9	9	3	9	9	9	9	9	9	9	9	9	9	9	9	9	0	9	9	11727343	1	11	1791.915469		1	2	1	2	2	2	1	6	4	0	1	2	999	0	40035	2	1	1
2427	9	3	9	1	1	9	9	9	9	9	9	9	9	9	9	9	9	9	9	9	9	9	9	0	9	9	11727826	1	8	355.7746978		2	2	1	2	1	2	2	6	1	1	1	99	60	0	40018	2	1	1
2428	9	9	9	9	2	9	9	9	9	9	9	9	9	9	9	9	9	9	9	9	9	9	9	93	9	9	11727832	1	7	572.5892417		99	2	0	1	1	2	1	1	2	0	1	2	999	1	40013	2	1	1
2429	1	9	9	9	1	3	9	9	9	9	9	9	9	9	9	9	3	9	9	9	9	9	9	2	9	9	11729292	1	7	216.1706993		99	2	0	2	1	2	1	3	3	0	1	99	55	1	40042	1	1	1
2430	4	4	2	9	3	3	9	9	9	9	9	9	9	9	9	9	9	9	9	9	9	9	9	93	9	9	11729583	1	11	1736.370685		1	2	1	1	2	2	1	3	2	1	1	1	999	1	40005	2	1	1
2431	9	9	9	9	3	3	3	3	9	9	9	9	9	9	9	9	9	9	9	9	9	9	9	93	9	9	11729730	1	10	254.904176		2	2	1	2	2	2	1	4	2	1	2	99	40	0	40022	2	1	1
2432	9	9	9	9	1	9	9	9	9	9	9	9	9	9	9	9	9	9	9	9	9	9	9	0	9	9	11730192	1	5	452.9300164		99	2	0	2	2	2	2	1	3	1	7	2	999	1	40043	2	1	1
2433	9	9	9	9	2	9	9	9	9	9	9	9	9	9	9	9	9	9	9	9	9	9	9	93	9	9	11730506	1	9	872.8523823		1	2	1	2	2	2	1	1	2	0	7	99	20	0	40003	1	1	1
2434	4	9	9	9	1	9	9	9	9	9	9	9	9	9	9	9	9	9	9	9	9	9	9	0	9	9	11731022	1	11	11635.55473		1	2	1	1	2	2	1	1	2	0	1	2	999	0	40035	1	1	1
2435	2	9	9	9	1	1	9	9	9	3	3	9	9	9	9	9	9	9	9	9	2	9	1	2	3	9	11731747	1	4	666.9854732		99	2	0	2	2	2	1	1	3	0	1	2	999	1	40043	2	1	1
2436	1	9	9	9	1	1	9	9	9	9	9	9	9	9	9	9	9	9	9	9	9	9	9	20	9	9	11731964	1	9	483.8041989		1	2	0	2	2	2	2	2	2	0	2	99	45	1	40009	1	2	1
2437	9	9	9	9	9	9	9	9	9	9	9	9	9	9	9	9	9	9	9	9	9	9	9	91	9	9	11732523	1	5	378.9220304		1	2	1	2	2	2	2	2	2	1	1	99	40	1	40013	2	1	1
2438	4	9	9	9	1	3	9	9	9	9	9	9	9	9	9	9	9	9	9	9	9	9	9	0	9	9	11732977	1	8	5384.736044		99	2	0	2	2	2	1	6	4	1	7	99	40	1	40012	2	4	2
2439	9	9	9	9	9	9	9	9	9	9	9	9	9	9	9	9	9	9	9	9	9	9	9	91	9	9	11733336	1	4	8811.513797		99	2	0	2	2	2	1	1	3	1	1	2	999	1	40007	2	1	1
2440	4	4	2	9	1	1	2	9	3	3	3	3	3	9	9	9	9	3	3	9	9	9	9	0	2	9	11733519	1	11	721.6068282		1	1	1	1	2	2	1	6	4	1	2	2	999	0	40024	2	1	1
2441	1	1	2	1	3	2	2	9	2	3	9	9	3	9	9	3	3	2	2	3	3	9	1	93	3	9	11733921	1	8	11372.87995		1	2	0	2	1	2	2	1	2	1	1	2	999	1	40025	2	1	1
2442	3	9	9	9	2	9	9	9	9	9	9	9	9	9	9	9	9	9	9	9	9	9	9	93	9	9	11734436	1	10	9468.402643		99	2	0	2	2	2	1	7	4	0	5	99	40	1	40010	2	1	1
2443	1	9	2	9	1	1	2	2	9	9	9	9	9	9	9	9	9	9	9	9	9	9	9	1	9	9	11734608	1	7	376.2612272		99	2	0	2	2	2	2	2	2	1	3	98	998	0	40006	2	6	4
2444	1	9	9	9	1	3	2	9	9	3	3	9	3	9	9	9	9	3	1	9	9	9	9	4	9	9	11735090	1	9	8614.638932		99	2	0	2	2	2	2	1	2	1	1	2	999	0	40005	2	1	3
2445	2	9	9	9	1	1	9	9	9	9	9	9	9	9	9	9	9	9	9	9	9	9	9	1	9	9	11737568	1	5	797.445768		99	2	0	2	1	2	2	2	2	1	7	99	35	1	40040	1	1	1
2446	9	9	9	9	9	1	9	9	9	9	9	9	9	9	9	9	9	9	9	9	9	9	9	91	9	9	11738406	1	4	133.8459927		99	2	0	2	1	2	2	1	1	1	1	99	35	0	40047	2	1	1
2447	1	2	2	4	1	9	9	9	9	9	9	9	9	9	9	9	9	9	9	9	9	9	1	5	9	1	11738412	1	7	296.9653007		1	2	0	2	2	2	2	2	2	0	1	2	999	1	40037	2	3	3
2448	2	9	9	9	2	9	9	9	9	9	9	9	9	9	9	9	9	9	9	9	9	9	9	93	9	9	11738461	2	10	20741.44189		99	2	0	2	2	2	2	6	1	1	7	2	999	1	40011	2	1	1
2449	9	9	9	9	1	9	9	9	9	9	9	9	9	9	9	9	9	9	9	9	9	9	9	0	9	9	11739985	1	7	421.7433389		1	2	1	2	2	2	1	3	4	1	5	99	40	1	40033	2	1	1
2450	9	9	9	9	9	9	9	9	9	9	9	9	9	9	9	9	9	9	9	9	9	9	9	91	9	9	11740548	2	9	3788.429774		1	2	1	2	2	2	2	2	1	0	7	99	40	1	40029	2	1	1
2452	9	9	9	9	1	9	9	9	9	9	9	9	9	9	9	9	9	9	9	9	9	9	9	1	9	9	11742759	1	5	49.55565311		99	2	0	2	1	2	1	1	2	0	2	99	24	1	40033	1	1	1
2453	9	9	9	9	9	9	9	9	9	9	9	9	9	9	9	9	9	9	9	9	9	9	9	91	9	9	11743292	1	9	588.6716447		1	2	0	2	1	2	2	1	2	1	2	2	999	1	40024	2	1	1
2454	4	9	9	9	1	3	9	9	9	9	9	9	9	9	9	9	9	9	9	9	9	9	9	0	9	9	11743859	1	11	6988.86471		1	2	1	1	2	1	1	7	4	0	1	99	40	1	40045	1	5	1
2455	4	9	9	9	1	9	9	9	9	9	9	9	9	9	9	9	9	9	9	9	9	9	9	0	9	9	11744834	1	9	430.1137538		99	2	0	2	2	2	1	4	4	0	5	99	40	1	40015	1	1	1
2456	9	9	9	9	9	9	9	9	9	9	9	9	9	9	9	9	9	9	9	9	9	9	9	91	9	9	11745219	1	5	2603.900451		99	2	0	2	2	2	1	1	3	1	1	99	10	1	40025	1	1	1
2457	9	9	9	9	1	9	9	9	9	9	9	9	9	9	9	9	9	9	9	9	9	9	9	0	9	9	11745579	1	10	11535.99337		1	2	1	2	2	2	1	7	4	1	1	99	40	1	40036	1	1	1
2460	9	9	9	1	2	9	9	9	9	9	9	9	9	9	9	9	9	9	9	9	9	9	9	93	9	9	11747328	1	5	184.4716672		99	2	0	2	2	2	1	4	2	1	1	99	50	1	40030	2	1	1
2461	4	9	9	4	1	3	3	9	9	3	3	9	9	9	3	9	9	3	9	3	9	9	9	4	3	9	11749241	1	11	1767.021274		1	2	0	1	2	2	2	4	3	0	1	2	999	1	40042	2	1	1
2462	9	9	9	9	2	9	9	9	9	9	9	9	9	9	9	9	9	9	9	9	9	9	9	93	9	9	11749341	1	9	619.6936984		1	2	1	2	1	2	2	2	4	0	1	99	24	1	40026	2	1	1
2463	3	9	9	9	1	3	9	9	9	9	9	9	9	9	9	9	9	9	9	9	9	9	1	0	9	1	11749411	1	4	968.4969282		99	2	0	2	2	2	1	2	3	0	1	99	40	0	40037	2	1	1
2464	4	4	9	9	1	3	9	9	9	9	9	9	9	9	9	9	9	9	9	9	9	9	9	0	9	9	11749531	1	9	1174.811521		2	2	1	2	2	2	1	6	2	1	2	99	48	1	40003	1	1	1
2465	4	9	9	1	1	9	9	9	9	9	9	9	9	9	9	9	9	9	9	9	9	9	9	6	9	9	11750117	1	6	299.7202121		99	1	0	2	2	1	2	2	3	1	1	2	999	1	40013	1	1	1
2466	1	1	9	9	1	1	2	9	9	1	1	9	1	9	3	3	9	9	9	9	9	9	9	5	9	9	11751012	1	7	11061.46042		99	2	0	2	2	2	2	3	2	1	2	99	20	1	40022	2	1	1
2468	9	9	9	9	2	2	9	9	9	9	9	9	9	9	9	9	9	9	9	9	9	9	9	93	9	9	11753744	1	7	61.80924172		1	2	0	2	1	2	2	1	3	0	1	2	999	1	40027	2	3	3
2469	1	2	9	1	1	3	9	9	9	9	9	9	9	9	9	9	9	9	3	9	9	9	3	25	9	3	11753870	1	7	562.5430981		99	2	0	2	2	2	2	3	2	1	7	2	999	1	40015	2	1	1
2470	4	4	2	4	1	3	9	9	9	9	9	9	9	9	9	9	9	9	9	9	9	9	9	0	9	9	11753917	1	10	992.5595448		1	1	1	2	2	1	2	7	4	1	1	99	1	1	40026	2	1	1
2471	9	9	9	2	2	9	9	9	9	9	9	9	9	9	9	9	9	9	9	9	9	9	9	93	9	9	11753992	2	5	219.9352279		99	2	0	2	2	2	1	1	3	1	7	2	999	1	40036	2	1	1
2472	4	9	9	9	1	1	3	9	9	2	3	9	2	9	3	9	3	9	3	9	9	9	3	0	3	3	11754317	1	7	1793.378861		99	2	0	2	2	2	1	4	4	0	7	99	30	1	40023	2	1	1
2473	1	9	9	9	1	3	3	3	9	9	9	9	9	9	9	9	9	9	9	9	9	9	9	6	9	9	11755041	1	10	7219.611474		1	2	0	2	2	2	1	4	2	0	2	99	40	1	40008	1	1	1
2474	4	9	9	9	2	3	3	9	9	9	9	9	9	9	9	9	9	9	9	9	9	9	3	93	3	9	11756280	1	8	41.4308698		99	2	0	2	1	2	2	7	4	0	7	99	30	1	40032	2	2	1
2475	9	9	9	9	2	9	9	9	9	9	9	9	9	9	9	9	9	9	9	9	9	9	9	93	9	9	11756303	1	9	115.4656831		99	2	0	2	2	2	1	5	3	0	1	99	40	1	40027	2	1	1
2476	2	9	9	9	3	3	3	9	3	3	9	9	3	9	9	9	9	1	9	3	3	9	1	93	9	9	11756545	1	8	193.9200716		99	2	0	1	2	2	2	1	2	0	1	2	999	1	40022	2	3	3
2477	4	4	9	3	1	9	9	9	9	9	9	9	9	9	9	9	9	9	9	9	9	9	1	4	9	9	11756640	1	6	172.2549044		1	2	1	2	2	2	1	5	4	1	1	99	38	1	40002	2	1	1
2478	9	9	9	9	1	9	9	9	9	9	9	9	9	9	9	9	9	9	9	9	9	9	9	0	9	9	11757494	1	10	2745.686087		1	2	1	2	2	2	1	7	3	1	1	99	50	1	40019	2	1	1
2480	9	9	9	9	1	9	9	9	9	9	9	9	9	9	9	9	9	9	9	9	9	9	9	0	9	9	11758276	1	9	2601.496571		99	2	0	2	2	2	1	7	4	1	5	99	42	1	40041	2	1	1
2481	9	9	9	9	1	2	9	9	9	9	9	9	9	9	9	9	9	9	9	9	9	9	2	1	2	2	11758367	1	4	7669.884169		99	2	0	2	2	2	1	1	2	0	7	99	17	1	40012	2	2	3
2482	9	9	9	9	1	9	9	9	9	9	9	9	9	9	9	9	9	9	9	9	9	9	9	3	9	9	11758392	1	5	430.7424679		99	2	0	2	2	2	1	1	2	0	1	99	12	1	40034	2	3	3
2484	4	9	9	4	1	3	3	9	9	3	3	9	9	9	9	9	3	3	9	9	9	9	9	3	9	9	11759019	1	9	241.1656381		1	2	1	2	2	2	1	7	3	0	1	99	40	1	40039	2	3	3
2485	9	9	9	9	9	9	9	9	9	9	9	9	9	9	9	9	9	9	9	9	9	9	9	91	9	9	11759857	1	11	2903.248202		1	2	1	1	2	2	2	5	2	0	5	2	999	1	40002	2	3	4
2486	9	9	9	9	3	9	9	9	9	9	9	9	9	9	9	9	9	9	9	9	9	9	9	93	9	9	11760585	1	11	1060.888892		2	2	1	1	2	2	1	3	3	0	1	2	999	1	40016	1	1	1
2487	9	9	9	9	2	9	9	9	9	9	9	9	9	9	9	9	9	9	9	9	9	9	9	93	9	9	11762155	1	8	1741.265859		1	2	1	2	2	2	1	7	4	1	1	99	40	1	40022	1	1	1
2488	9	9	9	9	1	9	9	9	9	9	9	9	9	9	9	9	9	9	9	9	9	9	9	0	9	9	11762515	1	7	647.214873		99	2	0	2	2	2	1	1	4	1	5	99	20	1	40018	2	2	1
2489	9	9	9	9	9	2	9	9	9	9	9	9	9	9	9	9	9	9	9	9	9	9	9	91	9	9	11762962	1	5	7.156081558		99	2	0	2	1	2	2	1	3	0	6	99	36	0	40044	2	2	3
2490	4	9	9	9	3	9	9	9	9	9	9	9	9	9	9	9	9	9	9	9	9	9	9	93	9	9	11763365	1	10	8988.584232		1	2	1	2	2	2	1	6	3	0	7	99	60	1	40012	2	1	1
2491	9	9	9	9	3	3	9	9	9	9	9	9	9	9	9	9	9	9	9	9	9	9	9	93	9	9	11765840	1	9	13332.92043		99	2	0	1	2	2	2	2	1	1	1	2	999	1	40005	1	1	1
2492	4	4	9	4	1	1	3	3	3	3	3	9	3	3	9	3	9	3	2	9	9	9	1	12	1	9	11766296	1	6	6266.139864		99	2	0	2	2	2	1	2	3	1	1	99	40	1	40003	2	1	1
2493	4	4	9	9	1	9	9	9	9	9	9	9	9	9	9	9	9	9	9	9	9	9	9	0	9	9	11766425	1	11	13395.22781		1	2	0	1	1	2	2	1	2	1	5	2	999	1	40011	2	1	1
2496	1	4	9	4	1	1	3	9	9	3	3	9	9	9	9	9	9	9	9	9	9	9	9	1	9	9	11766977	1	6	242.5106087		99	2	0	2	2	2	1	1	1	1	1	99	40	1	40030	2	1	1
2497	4	9	9	9	2	3	3	3	9	9	9	9	9	9	9	9	9	9	9	9	9	9	9	93	9	9	11767156	1	10	4107.145224		99	2	0	2	2	2	1	3	3	0	2	99	40	1	40034	2	1	1
2498	2	3	9	9	1	3	3	9	9	3	3	9	9	9	9	9	9	9	9	9	9	9	1	0	9	9	11767195	1	9	10151.48079		1	2	0	2	2	2	2	3	2	1	7	99	30	1	40025	2	1	1
2499	1	9	9	9	1	1	9	9	9	9	9	9	9	9	9	9	9	9	9	9	9	9	1	2	1	9	11769458	1	4	572.2121259		99	2	0	2	1	2	2	1	2	1	2	2	999	1	40012	2	1	1
2500	4	9	9	9	1	3	9	9	9	9	9	9	9	9	9	9	9	9	9	9	9	9	9	0	9	9	11769973	1	9	37.32770262		1	2	1	2	2	2	1	7	4	0	6	99	60	1	40031	1	1	1
2501	9	9	9	9	2	9	9	9	9	9	9	9	9	9	9	9	9	9	9	9	9	9	9	93	9	9	11773470	1	11	3254.073767		1	2	0	1	2	2	1	4	3	0	1	99	20	0	40027	1	6	1
2502	4	4	9	9	1	2	3	9	9	3	3	9	3	9	9	9	3	3	9	3	3	3	9	0	9	9	11774886	1	9	5042.414206		1	2	1	2	2	2	1	7	4	0	1	99	50	1	40030	2	1	1
2503	4	9	9	9	1	3	3	9	9	3	3	9	9	9	9	9	9	9	9	9	9	9	9	3	9	9	11775685	1	10	3146.631791		1	2	1	2	2	2	1	5	2	0	1	2	999	0	40014	2	1	1
2505	9	2	9	9	1	9	9	9	9	9	9	9	9	9	9	9	2	9	9	9	9	9	2	0	9	3	11780093	1	4	1111.347225		99	2	0	2	2	2	1	1	3	1	1	99	26	1	40018	1	1	1
2506	1	9	9	9	1	1	9	9	9	9	9	9	9	9	9	9	9	9	9	9	9	9	2	0	2	2	11780765	1	8	385.1641636		1	2	0	2	1	2	2	1	3	0	7	2	999	0	40043	1	5	2
2507	9	9	9	9	9	9	9	9	9	9	9	9	9	9	9	9	9	9	9	9	9	9	9	91	9	9	11781043	1	7	371.654517		99	2	0	2	2	2	1	1	4	1	1	2	999	1	40034	2	1	1
2508	4	9	9	4	1	3	9	9	9	9	9	9	9	9	9	9	9	9	9	9	9	9	9	5	9	9	11781083	1	9	18619.11356		1	2	1	2	2	2	1	7	2	1	1	99	54	1	40039	2	1	1
2509	9	1	9	3	1	3	9	9	9	3	9	9	3	9	9	3	3	9	3	9	3	9	9	1	9	9	11781599	1	8	2991.933384		1	2	1	2	2	2	1	7	4	1	1	99	40	1	40025	1	1	1
2511	1	9	9	9	1	1	3	9	9	9	9	9	9	9	9	9	9	9	9	3	3	9	1	5	2	1	11784820	1	6	166.5445412		99	2	0	2	2	2	1	2	4	0	1	99	6	0	40006	2	3	3
2513	4	9	9	9	3	3	9	9	9	9	9	9	9	9	9	9	9	9	9	9	9	9	9	93	9	9	11785046	1	11	3055.195443		1	2	1	1	2	2	2	7	4	0	2	99	40	1	40009	2	1	1
2515	9	9	9	9	9	9	9	9	9	9	9	9	9	9	9	9	9	9	9	9	9	9	9	91	9	9	11787409	1	10	192.9700917		1	2	1	2	2	2	1	2	4	0	1	99	20	0	40042	2	1	1
2516	4	4	2	9	1	3	9	9	9	3	3	3	3	9	9	9	3	3	9	9	9	9	9	0	9	9	11787571	1	11	3701.936757		2	1	0	1	2	1	2	4	4	1	2	2	999	1	40004	2	1	1
2517	9	9	9	9	1	9	9	9	9	9	9	9	9	9	9	9	9	9	9	9	9	9	9	0	9	9	11790515	1	5	1627.732788		99	2	0	2	2	2	1	1	2	1	1	2	999	1	40029	1	1	1
2519	3	9	9	9	1	3	9	9	9	3	3	9	9	9	9	9	9	9	9	9	9	9	3	0	3	9	11794374	1	8	3022.030349		99	2	0	2	2	2	1	7	4	0	7	99	40	1	40020	1	2	1
2521	2	1	1	1	1	2	2	3	9	3	3	9	3	3	3	3	3	9	3	3	3	9	9	30	9	9	11794966	1	9	1327.018116		1	2	0	2	2	2	1	3	2	1	1	99	60	1	40043	2	1	1
2522	4	9	9	9	1	3	9	9	9	9	9	9	9	9	9	9	9	9	9	9	9	9	9	2	9	9	11796286	1	9	3145.743544		99	2	0	2	2	2	1	7	4	1	5	99	35	1	40031	2	1	1
2523	9	4	9	9	1	2	9	9	9	9	9	9	9	9	9	9	9	9	9	9	9	9	9	0	9	9	11797128	1	8	37.40550082		1	2	1	2	2	2	1	5	4	0	6	99	45	1	40013	2	1	1
2524	1	1	9	2	1	3	9	9	9	9	9	9	9	9	9	9	3	9	9	9	9	9	3	2	9	9	11798777	1	9	3330.989947		1	2	1	2	2	2	1	6	2	1	1	1	999	1	40040	2	1	1
2526	4	9	9	9	2	3	9	9	9	9	9	9	9	9	9	9	9	9	9	9	9	9	3	93	9	3	11798961	1	6	289.8321976		99	2	0	2	2	2	1	3	4	0	6	99	50	0	40043	1	4	4
2528	4	9	9	9	2	9	9	9	9	9	9	9	9	9	9	9	9	9	9	9	9	9	1	93	9	1	11799776	1	8	1157.518488		99	2	0	2	2	2	2	1	1	0	1	2	999	0	40015	1	3	3
2529	9	9	9	9	1	2	9	9	9	9	9	9	9	9	9	9	9	9	9	9	9	9	9	1	9	9	11800007	1	5	2705.598902		99	2	0	2	2	2	1	1	2	0	7	2	999	1	40039	2	1	1
2530	4	4	9	9	2	3	9	9	9	9	9	9	9	9	9	9	9	9	9	9	9	9	3	93	9	3	11800368	1	8	1331.853281		1	2	1	2	2	2	1	6	3	0	7	99	40	1	40028	1	1	1
2533	9	9	9	9	1	3	9	9	9	9	9	9	9	9	9	9	9	9	9	9	9	9	9	0	9	9	11801523	1	10	12570.78035		2	2	1	2	2	2	1	5	3	0	1	99	60	1	40025	1	2	1
2535	9	9	9	9	9	9	9	9	9	9	9	9	9	9	9	9	9	9	9	9	9	9	2	91	9	9	11801896	1	4	2202.054415		99	2	0	2	2	2	2	1	1	1	2	99	25	0	40019	1	1	1
2536	1	9	9	9	3	3	9	9	9	9	9	9	9	9	9	9	9	9	9	9	9	9	2	93	9	9	11802868	1	9	2540.722768		1	2	1	2	2	2	2	1	3	0	1	2	999	1	40015	2	1	1
2537	9	9	2	9	1	3	9	9	9	3	9	9	9	9	9	9	3	9	9	9	9	9	3	1	3	9	11803298	1	5	9045.17949		99	2	0	2	2	2	1	2	4	1	7	2	999	1	40006	1	1	1
2539	4	4	9	9	1	3	9	9	9	9	9	9	9	9	9	9	3	9	9	9	9	9	3	2	9	3	11805350	1	7	499.8528436		99	2	0	2	2	2	2	2	2	0	6	99	20	1	40022	2	6	4
2540	4	9	9	9	2	9	9	9	9	9	9	9	9	9	9	9	9	9	9	9	9	9	9	93	9	9	11806280	1	10	15935.35905		2	2	1	2	2	2	1	6	1	1	7	99	40	1	40015	2	1	1
2541	2	4	9	4	1	1	9	9	9	9	9	9	9	9	9	9	9	9	3	9	9	9	9	1	9	9	11807456	1	8	191.9009982		99	2	0	2	1	2	2	1	2	1	1	2	999	0	40028	1	1	1
2542	4	9	9	9	1	9	9	9	9	9	9	9	9	9	9	9	9	9	9	9	9	9	9	0	9	9	11807651	2	9	162.7795265		1	2	1	2	2	2	2	7	3	1	7	99	40	1	40008	2	1	1
2544	2	4	9	9	1	1	9	9	9	3	9	9	3	3	3	9	9	9	9	9	9	9	1	3	1	1	11809242	1	6	247.1153223		99	2	0	2	2	2	2	3	3	1	6	99	40	1	40001	2	6	3
2545	9	9	9	9	1	9	9	9	9	9	9	9	9	9	9	9	9	9	9	9	9	9	1	0	9	1	11810592	1	5	2468.082207		99	2	0	2	1	2	2	1	3	1	2	99	30	1	40003	1	1	1
2546	1	2	2	9	1	1	3	9	9	3	3	3	3	3	3	3	9	3	9	9	9	9	9	0	9	9	11811345	1	5	861.3473456		99	2	0	2	1	2	2	1	2	0	1	2	999	1	40031	2	3	3
2548	4	9	9	9	1	3	9	9	9	9	9	9	9	9	9	9	9	9	9	9	9	9	9	0	9	9	11813360	1	9	1167.558764		1	2	1	2	2	2	1	7	4	0	1	99	24	1	40003	1	1	1
2550	9	9	9	9	9	9	9	9	9	9	9	9	9	9	9	9	9	9	9	9	9	9	9	91	9	9	11813637	1	11	925.1079811		1	1	1	1	2	2	2	3	4	1	1	2	999	1	40005	1	1	1
2551	9	9	9	9	3	9	9	9	9	9	9	9	9	9	9	9	9	9	9	9	9	9	9	93	9	9	11814064	1	7	558.1828043		99	2	0	1	1	2	2	1	2	0	1	2	999	1	40020	1	2	1
2552	4	3	9	4	3	9	9	9	9	9	9	9	9	9	9	9	3	9	3	9	9	9	2	93	9	9	11814363	1	8	259.3978734		1	2	1	2	2	2	1	7	4	1	1	99	50	1	40009	1	1	1
2553	9	9	9	9	1	2	9	9	9	3	9	9	9	9	9	9	9	9	9	9	9	9	9	1	2	9	11815208	1	9	2317.312538		1	2	1	2	2	2	1	7	4	0	5	99	40	1	40020	2	1	1
2555	9	9	9	9	1	3	9	9	9	9	9	9	9	9	9	9	9	9	9	9	9	9	9	0	9	9	11815933	1	8	514.0844196		1	2	1	2	2	1	2	6	3	0	1	2	999	1	40002	2	1	1
2556	1	9	9	9	9	9	9	9	9	9	9	9	9	9	9	9	9	9	9	9	9	9	9	91	9	9	11816352	1	10	41064.44453		1	2	0	2	2	2	2	1	2	1	1	2	999	1	40029	2	2	1
2558	9	9	9	9	9	9	9	9	9	9	9	9	9	9	9	9	9	9	9	9	9	9	9	91	9	9	11817406	1	5	766.9866013		99	2	0	2	2	2	2	2	1	1	2	99	40	1	40028	2	1	1
2561	1	1	9	9	1	1	9	9	9	9	9	9	9	9	9	9	9	9	9	9	9	9	9	0	9	9	11820497	1	9	110.6166785		1	2	0	1	2	2	1	5	3	0	2	1	999	1	40050	2	1	1
2562	4	3	9	4	1	3	9	9	9	9	9	9	9	9	9	9	9	9	9	9	9	9	9	0	9	9	11820526	1	9	152.6269373		1	2	1	2	2	2	1	7	4	1	1	99	60	1	40006	2	1	1
2563	9	9	9	9	9	9	9	9	9	9	9	9	9	9	9	9	3	9	3	9	9	9	1	91	9	9	11820970	1	4	1140.90867		99	2	0	2	2	2	1	1	3	0	1	2	999	1	40023	2	2	4
2564	9	9	9	9	9	9	9	9	9	9	9	9	9	9	9	9	9	9	9	9	9	9	9	91	9	9	11825165	1	8	719.7430028		99	2	0	2	2	2	1	4	1	1	1	99	40	1	40035	1	1	1
2565	9	4	2	9	9	3	9	9	9	9	9	9	9	9	9	9	9	9	9	9	9	9	9	91	9	9	11825231	1	7	254.6047569		1	2	1	2	2	2	2	6	2	1	2	1	999	1	40047	2	1	1
2566	9	9	9	9	9	9	9	9	9	9	9	9	9	9	9	9	9	9	9	9	9	9	9	91	9	9	11825875	1	7	570.5593238		99	2	0	2	1	2	2	1	2	0	1	99	15	1	40030	1	1	1
2567	4	9	9	9	1	3	3	3	9	3	3	9	3	3	9	9	3	9	9	3	9	3	9	5	9	9	11826267	1	9	2412.936481		1	2	1	2	2	2	1	7	4	0	1	99	40	1	40018	2	2	1
2569	3	9	9	3	1	1	9	9	9	9	9	9	9	9	9	9	9	9	9	9	9	9	1	0	1	1	11827039	1	6	1638.532426		99	2	0	2	1	2	2	5	2	1	7	99	50	1	40029	2	1	1
2571	9	9	9	9	1	9	9	9	9	9	9	9	9	9	9	9	9	9	9	9	9	9	9	0	9	9	11829358	1	11	746.9979474		1	1	1	1	2	2	2	6	3	1	1	2	999	1	40043	2	1	1
2572	1	4	2	9	1	1	9	9	9	3	9	9	3	9	9	9	9	9	9	9	9	9	1	0	1	9	11829398	1	8	383.6661296		1	2	1	2	2	2	1	5	4	1	1	99	61	1	40021	2	1	1
2573	4	9	9	9	9	9	9	9	9	9	9	9	9	9	9	9	9	9	9	9	9	9	9	91	9	9	11830729	1	4	200.8915808		99	2	0	2	2	2	1	1	2	1	1	2	999	1	40033	2	1	1
2574	4	9	9	9	2	9	9	9	9	9	9	9	9	9	9	9	9	9	9	9	9	9	9	93	9	9	11831484	2	8	5117.334378		99	2	0	2	2	2	1	2	1	0	7	99	61	1	40003	1	1	1
2575	4	1	9	9	3	9	9	9	9	9	9	9	9	9	9	9	9	9	9	9	9	9	9	93	9	9	11832332	1	8	274.0352049		99	1	0	2	2	2	1	4	3	0	2	99	40	1	40022	1	3	3
2576	9	9	9	9	1	9	9	9	9	9	9	9	9	9	9	9	9	9	9	9	9	9	9	0	9	9	11833057	1	10	13479.80286		1	2	1	2	2	2	1	7	3	0	1	99	50	1	40012	2	1	1
2577	4	9	9	9	1	3	9	9	9	9	9	9	9	9	9	9	9	9	9	9	9	9	9	1	9	9	11833316	1	10	498.2525931		1	1	1	2	2	2	1	7	3	1	2	99	40	1	40045	2	1	1
2578	4	9	9	9	2	1	3	3	3	2	2	9	9	9	9	9	9	9	9	9	3	9	3	93	3	9	11833391	1	8	172.754723		99	2	0	2	2	2	1	1	4	1	5	99	30	1	40018	2	1	1
2579	9	9	9	2	9	1	9	9	9	9	9	9	9	9	9	9	9	9	9	9	9	9	1	91	9	2	11835091	1	4	1646.310187		99	2	0	2	2	1	2	1	2	0	2	2	999	1	40018	2	1	1
2580	4	9	9	9	1	3	3	9	9	9	9	9	9	9	9	9	9	9	9	9	9	9	9	0	9	9	11835542	1	10	5416.501841		1	2	1	2	2	2	1	7	4	0	1	99	50	1	40049	1	1	1
2581	9	9	9	4	2	9	9	9	9	9	9	9	9	9	9	9	9	9	9	9	9	9	9	93	9	9	11835880	1	6	219.1970708		1	2	1	2	2	2	2	3	2	1	1	99	40	1	40009	1	1	1
2582	4	9	9	9	2	3	9	9	9	9	9	9	9	9	9	9	9	9	9	9	9	9	9	93	9	9	11836100	1	9	538.7517227		1	2	1	2	2	2	1	3	3	0	1	99	40	1	40003	1	2	1
2583	4	4	2	4	1	3	9	9	9	3	9	9	3	9	9	9	3	9	9	9	3	9	3	0	3	9	11836415	1	8	144.6311723		99	2	0	2	2	2	1	7	4	1	1	99	40	0	40041	2	1	1
2584	9	4	9	9	1	9	9	9	9	9	9	9	9	9	9	9	9	9	9	9	9	9	9	0	9	9	11836449	1	9	4758.401762		1	2	1	2	2	2	1	6	4	0	5	99	10	1	40026	2	2	1
2585	9	9	9	9	1	3	9	9	9	9	9	9	9	9	9	9	9	9	3	9	9	9	9	2	9	9	11837039	1	5	256.0722847		99	2	0	2	1	2	1	4	2	1	7	99	39	1	40039	2	1	1
2586	4	4	9	2	1	1	3	9	9	3	9	9	3	9	9	9	3	9	9	9	3	9	1	1	2	9	11837160	1	5	1922.882024		99	2	0	2	2	2	1	3	3	1	1	99	36	1	40026	2	1	1
2587	2	9	9	9	1	2	9	9	9	9	9	9	9	9	9	9	9	9	3	9	9	9	9	0	9	9	11837229	1	9	3701.648016		1	2	0	2	2	2	1	6	3	0	1	99	40	1	40027	2	2	1
2592	1	9	9	3	1	9	9	9	9	9	9	9	9	9	9	9	9	9	9	9	9	9	9	15	9	9	11838601	2	9	1131.913458		99	2	0	2	1	2	2	2	3	1	7	2	999	1	40007	2	1	1
2593	9	9	9	9	1	1	9	9	9	9	9	9	9	9	9	9	9	9	9	9	9	9	9	3	1	9	11838815	1	5	189.1523782		99	2	0	2	2	2	1	5	2	1	7	99	46	1	40026	2	1	1
2594	4	9	9	9	1	1	3	9	9	3	9	9	3	9	9	9	9	9	9	9	9	9	9	0	9	9	11840924	1	9	2356.911406		99	2	0	2	2	2	1	5	4	0	7	99	40	1	40010	2	2	3
2595	9	9	9	9	2	9	9	9	9	9	9	9	9	9	9	9	9	9	9	9	9	9	9	93	9	9	11841180	1	8	78.48639965		1	2	1	2	2	2	1	6	4	0	5	99	40	1	40047	2	1	1
2596	1	4	9	9	1	1	3	9	9	9	9	9	9	9	9	9	3	9	9	9	9	9	9	8	9	9	11841803	1	7	7674.492526		1	2	1	2	1	2	2	2	3	0	1	2	999	1	40010	2	3	3
2597	4	4	9	9	1	9	9	9	9	9	9	9	9	9	9	9	9	9	9	9	9	9	9	0	9	9	11841841	1	11	698.8386558		1	2	0	1	2	2	2	7	2	0	2	99	8	1	40003	2	1	1
2600	9	9	9	9	2	3	9	9	9	9	9	9	9	9	9	9	9	9	9	9	9	9	9	93	9	9	11845546	1	5	585.3031816		99	2	0	2	2	2	1	1	3	0	1	2	999	1	40034	2	4	3
2601	4	9	9	9	1	3	9	9	9	9	9	9	9	9	9	9	9	9	9	9	9	9	9	0	9	9	11846658	1	9	449.2417406		2	2	1	2	2	2	1	7	3	0	1	99	45	0	40023	2	1	1
2602	3	4	2	1	3	3	3	9	9	3	9	9	3	9	3	3	3	9	3	2	3	3	3	93	3	9	11846661	1	8	467.2256116		1	2	1	2	2	2	2	4	4	1	1	99	18	1	40005	1	2	1
2603	9	9	9	9	2	9	9	9	9	9	9	9	9	9	9	9	9	9	9	9	9	9	9	93	9	9	11847891	1	8	1560.407777		1	2	1	2	2	2	1	6	4	1	1	99	40	1	40047	1	1	1
2604	9	9	9	9	9	9	9	9	9	9	9	9	9	9	9	9	9	9	9	9	9	9	9	91	9	9	11849440	1	5	1029.866916		99	2	0	2	2	2	1	1	2	0	1	99	40	0	40012	2	1	1
2606	9	9	9	9	1	9	9	9	9	9	9	9	9	9	9	9	9	9	9	9	9	9	9	0	9	9	11851391	1	11	3636.222252		1	2	0	1	2	2	2	3	2	0	1	2	999	1	40005	1	1	1
2607	9	9	9	9	2	9	9	9	9	9	9	9	9	9	9	9	3	9	9	9	9	9	9	93	9	9	11854490	1	9	1813.31395		1	2	1	2	2	2	1	7	4	1	5	2	999	1	40005	1	2	1
2608	9	9	9	9	1	2	9	9	9	9	9	9	9	9	9	9	9	9	9	9	9	9	9	2	9	9	11855070	1	7	2049.816377		99	2	0	2	2	2	1	7	4	0	1	99	50	1	40008	1	1	1
[truncated: 86,364 more rows]
[truncated: 49 more columns]
