# Supplementary material for: Disproportionate use of polysubstance combinations varies by sexual identity among US adults
Source: PLoS One. 2026 Feb 18;21(2):e0340454. doi: 10.1371/journal.pone.0340454 (PMC12915938; doi:10.1371/journal.pone.0340454)
Supplement: S1 Table — (ZIP) [file pone.0340454.s001.zip › SupportingInformationPolyDiffPaper/polysubstance use combinations NSDUH among sexual minorities 2021 and 2022.R]

#Luis M. Mestre
#NSDUH 2021 and 2022
#Polysubstance use combinations differences by sexual identity

#---------------------------------Libraries----------------------------------------------

library(ggplot2)
library(haven)
library(lubridate)
library(survey)
library(tidyr)
library(dplyr)
library(lme4)
library(reshape2)
library(WeMix)
library(ggiraph)
library(ggiraphExtra)
library(plyr)
library(effects)
library(mice)
library(devtools)
library(glmm)
library(splines)
library(data.table)
library(fastSave)
library(tidyverse)
library(survey)
library(svyVGAM)
library(emmeans)
library(dampack)
library(EnvStats)
library(betareg)
library(tiff)
library(mice)

#------------------- Just taking variables of interest by year ---------------

# setwd("C:\\Users\\Luis Mestre\\OneDrive - Yale University\\Documents\\NSDUH DATA")
# setwd("C:\\Users\\lmm253\\OneDrive - Yale University\\Documents\\NSDUH DATA")
setwd("C:\\Users\\Luis Mestre\\OneDrive - Yale University\\Documents\\NSDUH DATA")

#----- dat-----

dat21 <- read_dta("NSDUH_2021.DTA")
dat22 <- read_dta("NSDUH_2022.DTA")
dat23 <- read_dta("NSDUH_2023.DTA")

colnames(dat21) <- toupper(colnames(dat21)) #Makes all column names uppercase (i.e., ALL CAPS LOCK)
colnames(dat22) <- toupper(colnames(dat22)) #Makes all column names uppercase (i.e., ALL CAPS LOCK)
colnames(dat23) <- toupper(colnames(dat23)) #Makes all column names uppercase (i.e., ALL CAPS LOCK)

#Data of interest:

#Using the imputed questions related to past 30 days use of drugs

#--- Tobacco products -------

#Cigarettes, cigars, pipes, smokeless tobacco,

#Alcohol, Marijuana, Cocaine, Crack, Heroine, 
#Hallucinogen, LSD, PCP,Ecstasy, Ketamine, DMT/AMT/FOXY, salvia
#Inhalants, Meth,

#Misuse of drugs: Prescribed Pain Relievers, Tranquilizers, 
#Stimulants, Sedatives

#Vaping (nicotine, tobacco, marijuana, flavoring or other substances)

#2021
x <- c("IRCIGRC", "IRCGRRC", "IRPIPMN", "IRSMKLSSREC", "IRALCRC",
       "IRMJRC", "IRCOCRC", "IRCRKRC", "IRHERRC", "IRHALLUCREC", "IRLSDRC",
       "IRPCPRC", "IRECSTMOREC", "IRKETMINREC", "IRDAMTFXREC", "IRSALVIAREC",
       "IRINHALREC", "IRMETHAMREC", "IRPNRNMREC", "IRTRQNMREC", "IRSTMNMREC",
       "IRSEDNMREC", "IRVAPNICREC", "IRALCBNG30D",
       "IRVAPMRJREC", "IRVAPFLVREC", "QUESTID2", "LANGVER", "AGE3", 
       "ANALWT_C", "GQTYPE2","NOMARR2", "SERVICE", "IRMARIT", "MEDICARE", 
       "CAIDCHIP", "CHAMPUS", "PRVHLTIN", "IRPINC3",
       "EDUHIGHCAT", "IRSEX", "NEWRACE2", "WRKHADJOB", "WRKDHRSWK2",
       "COUTYP4", "VESTR_C", "VEREP", "SEXATRACT", "SEXIDENT", "ANYHLTI2", "IRWRKSTAT")
#2021
dat21[,x]
dat21 <- dat21[,x]
dat21$SURVEY <- rep("2021", length(dat21$QUESTID2))

#2022
x <- c("IRCIGRC", "IRCGRRC", "IRPIPMN", "IRSMKLSSREC", "IRALCRC",
       "IRMJRC", "IRCOCRC", "IRCRKRC", "IRHERRC", "IRHALLUCREC", "IRLSDRC",
       "IRPCPRC", "IRECSTMOREC", "IRKETMINREC", "IRDAMTFXREC", "IRSALVIAREC",
       "IRINHALREC", "IRMETHAMREC", "IRPNRNMREC", "IRTRQNMREC", "IRSTMNMREC",
       "IRSEDNMREC", "IRNICVAPREC", "IRMJMONVAPE", 
       "IRFLVVAPREC", "QUESTID2", "LANGVER", "AGE3", 
       "ANALWT2_C", "GQTYPE2","NOMARR2", "SERVICE", "IRMARIT", "MEDICARE", 
       "CAIDCHIP", "CHAMPUS", "PRVHLTIN", "IRPINC3","IRALCBNG30D",
       "EDUHIGHCAT", "IRSEX", "NEWRACE2", "WRKHADJOB", "WRKDHRSWK2",
       "COUTYP4", "VESTR_C", "VEREP", "SEXATRACT", "SEXIDENT", 
       "ANYHLTI2", "IRWRKSTAT")

dat22[,x]
dat22 <- dat22[,x]
dat22$SURVEY <- rep("2022", length(dat22$QUESTID2))

#2023
x <- c("IRCIGRC", "IRCGRRC", "IRPIPMN", "IRSMKLSSREC", "IRALCRC",
       "IRMJRC", "IRCOCRC", "IRCRKRC", "IRHERRC", "IRHALLUCREC", "IRLSDRC",
       "IRPCPRC", "IRECSTMOREC", "IRKETMINREC", "IRDAMTFXREC", "IRSALVIAREC",
       "IRINHALREC", "IRMETHAMREC", "IRPNRNMREC", "IRTRQNMREC", "IRSTMNMREC",
       "IRSEDNMREC", "IRNICVAPREC", "IRMJMONVAPE", 
       "IRFLVVAPREC", "QUESTID2", "LANGVER", "AGE3", 
       "ANALWT2_C", "GQTYPE2","NOMARR2", "SERVICE", "IRMARIT", "MEDICARE", 
       "CAIDCHIP", "CHAMPUS", "PRVHLTIN", "IRPINC3","IRALCBNG30D",
       "EDUHIGHCAT", "IRSEX", "NEWRACE2", "WRKHADJOB", "WRKDHRSWK2",
       "COUTYP4", "VESTR_C", "VEREP", "SEXATRACT2", "SEXIDENT22", 
       "ANYHLTI2", "IRWRKSTAT")

dat23[,x]
dat23 <- dat23[,x]
dat23$SURVEY <- rep("2023", length(dat23$QUESTID2))


#---- data manipulation ----

#---- AGE

#2021
dat21$AGE <- rep(NA, length(dat21$QUESTID2))
dat21$AGE[dat21$AGE3 <= 7 & dat21$AGE3 >= 4] <- "18 to 29 years"
dat21$AGE[dat21$AGE3 <= 9 & dat21$AGE3 >= 8] <- "30 to 49 years"
dat21$AGE[dat21$AGE3 == 10] <- "50 to 64 years"
dat21$AGE[dat21$AGE3 == 11] <- "> 65 years"

#2022
dat22$AGE <- rep(NA, length(dat22$QUESTID2))
dat22$AGE[dat22$AGE3 <= 7 & dat22$AGE3 >= 4] <- "18 to 29 years"
dat22$AGE[dat22$AGE3 <= 9 & dat22$AGE3 >= 8] <- "30 to 49 years"
dat22$AGE[dat22$AGE3 == 10] <- "50 to 64 years"
dat22$AGE[dat22$AGE3 == 11] <- "> 65 years"

#2023
dat23$AGE <- rep(NA, length(dat23$QUESTID2))
dat23$AGE[dat23$AGE3 <= 7 & dat23$AGE3 >= 4] <- "18 to 29 years"
dat23$AGE[dat23$AGE3 <= 9 & dat23$AGE3 >= 8] <- "30 to 49 years"
dat23$AGE[dat23$AGE3 == 10] <- "50 to 64 years"
dat23$AGE[dat23$AGE3 == 11] <- "> 65 years"


#Marital Status

#2021
dat21$IRMARIT[dat21$IRMARIT ==2] <- 0 #non-married
dat21$IRMARIT[dat21$IRMARIT ==3] <- 0 #non-married
dat21$IRMARIT[dat21$IRMARIT ==4] <- 0 #non-married

#2022
dat22$IRMARIT[dat22$IRMARIT ==2] <- 0 #non-married
dat22$IRMARIT[dat22$IRMARIT ==3] <- 0 #non-married
dat22$IRMARIT[dat22$IRMARIT ==4] <- 0 #non-married

#2023
dat23$IRMARIT[dat23$IRMARIT ==2] <- 0 #non-married
dat23$IRMARIT[dat23$IRMARIT ==3] <- 0 #non-married
dat23$IRMARIT[dat23$IRMARIT ==4] <- 0 #non-married

#Family Income

#2021
dat21$INCOME[dat21$IRPINC3 < 3] <- 0 #less than 20K
dat21$INCOME[dat21$IRPINC3 >= 3] <- 1 #equal or more than 20K

#2022
dat22$INCOME[dat22$IRPINC3 <3 ] <- 0 #less than 20K
dat22$INCOME[dat22$IRPINC3 >= 3] <- 1 #more than 20K

#2023
dat23$INCOME[dat23$IRPINC3 <3 ] <- 0 #less than 20K
dat23$INCOME[dat23$IRPINC3 >= 3] <- 1 #more than 20K

#Urbanicity

#2021
dat21$COUTYP4[dat21$COUTYP4 == 2] <- 1 #Metropolitan area
dat21$COUTYP4[dat21$COUTYP4 == 3] <- 0 #Non-Metro area

#2022
dat22$COUTYP4[dat22$COUTYP4 == 2] <- 1 #Metropolitan area
dat22$COUTYP4[dat22$COUTYP4 == 3] <- 0 #Non-Metro area

#2023
dat23$COUTYP4[dat23$COUTYP4 == 2] <- 1 #Metropolitan area
dat23$COUTYP4[dat23$COUTYP4 == 3] <- 0 #Non-Metro area

#Medical Insurance (either public or private)

#2021
dat21$INSURANCE <- dat21$ANYHLTI2
dat21$INSURANCE[dat21$ANYHLTI2 == 94] <- NA
dat21$INSURANCE[dat21$ANYHLTI2 == 97] <- NA
dat21$INSURANCE[dat21$ANYHLTI2 == 98] <- NA
dat21$INSURANCE[dat21$ANYHLTI2 == 2] <- 0 #No
dat21$INSURANCE[dat21$ANYHLTI2 == 1] <- 1 #Yes

#2022
dat22$INSURANCE <- dat22$ANYHLTI2
dat22$INSURANCE[dat22$ANYHLTI2 == 94] <- NA
dat22$INSURANCE[dat22$ANYHLTI2 == 97] <- NA
dat22$INSURANCE[dat22$ANYHLTI2 == 98] <- NA
dat22$INSURANCE[dat22$ANYHLTI2 == 2] <- 0 #No
dat22$INSURANCE[dat22$ANYHLTI2 == 1] <- 1 #Yes

#2023
dat23$INSURANCE <- dat23$ANYHLTI2
dat23$INSURANCE[dat23$ANYHLTI2 == 94] <- NA
dat23$INSURANCE[dat23$ANYHLTI2 == 97] <- NA
dat23$INSURANCE[dat23$ANYHLTI2 == 98] <- NA
dat23$INSURANCE[dat23$ANYHLTI2 == 2] <- 0 #No
dat23$INSURANCE[dat23$ANYHLTI2 == 1] <- 1 #Yes

#DID YOU HAVE A JOB OR BUSINESS?

#2021
dat21$EMPLOYMENT <- dat21$IRWRKSTAT
dat21$EMPLOYMENT[dat21$IRWRKSTAT == 2] <- 1
dat21$EMPLOYMENT[dat21$IRWRKSTAT == 3] <- 0
dat21$EMPLOYMENT[dat21$IRWRKSTAT == 4] <- 1
dat21$EMPLOYMENT[dat21$IRWRKSTAT == 99] <- NA

#2022
dat22$EMPLOYMENT <- dat22$IRWRKSTAT
dat22$EMPLOYMENT[dat22$IRWRKSTAT == 2] <- 1
dat22$EMPLOYMENT[dat22$IRWRKSTAT == 3] <- 0
dat22$EMPLOYMENT[dat22$IRWRKSTAT == 4] <- 1
dat22$EMPLOYMENT[dat22$IRWRKSTAT == 99] <- NA

#2023
dat23$EMPLOYMENT <- dat23$IRWRKSTAT
dat23$EMPLOYMENT[dat23$IRWRKSTAT == 2] <- 1
dat23$EMPLOYMENT[dat23$IRWRKSTAT == 3] <- 0
dat23$EMPLOYMENT[dat23$IRWRKSTAT == 4] <- 1
dat23$EMPLOYMENT[dat23$IRWRKSTAT == 99] <- NA

#SEXUAL ATTRACTION

#2021

dat21$SEXATRACT[dat21$SEXATRACT == 94] <- 6
dat21$SEXATRACT[dat21$SEXATRACT == 97] <- NA
dat21$SEXATRACT[dat21$SEXATRACT == 98] <- NA
dat21$SEXATRACT[dat21$SEXATRACT == 99] <- NA
dat21$SEXATRACT[dat21$SEXATRACT == 89] <- NA
dat21$SEXATRACT[dat21$SEXATRACT == 85] <- NA
#0 = Did not answered

#2022

dat22$SEXATRACT[dat22$SEXATRACT == 94] <- 6
dat22$SEXATRACT[dat22$SEXATRACT == 97] <- NA
dat22$SEXATRACT[dat22$SEXATRACT == 98] <- NA
dat22$SEXATRACT[dat22$SEXATRACT == 99] <- NA
dat22$SEXATRACT[dat22$SEXATRACT == 89] <- NA
dat22$SEXATRACT[dat22$SEXATRACT == 85] <- NA
#0 = Did not answered

#2023
dat23$SEXATRACT[dat23$SEXATRACT2 == 94] <- 6
dat23$SEXATRACT[dat23$SEXATRACT2 == 97] <- NA
dat23$SEXATRACT[dat23$SEXATRACT2 == 98] <- NA
dat23$SEXATRACT[dat23$SEXATRACT2 == 85] <- NA

#SEXUAL IDENTITY

#2021

dat21$SEXIDENT[dat21$SEXIDENT == 94] <- 4
dat21$SEXIDENT[dat21$SEXIDENT == 97] <- NA
dat21$SEXIDENT[dat21$SEXIDENT == 98] <- NA
dat21$SEXIDENT[dat21$SEXIDENT == 99] <- NA
dat21$SEXIDENT[dat21$SEXIDENT == 89] <- NA
dat21$SEXIDENT[dat21$SEXIDENT == 85] <- NA
#4 = did not answered

#2022

dat22$SEXIDENT[dat22$SEXIDENT == 94] <- 4
dat22$SEXIDENT[dat22$SEXIDENT == 97] <- NA
dat22$SEXIDENT[dat22$SEXIDENT == 98] <- NA
dat22$SEXIDENT[dat22$SEXIDENT == 99] <- NA
dat22$SEXIDENT[dat22$SEXIDENT == 89] <- NA
dat22$SEXIDENT[dat22$SEXIDENT == 85] <- NA
#4 = did not answered

#2023
dat23$SEXIDENT <- rep(NA, length(dat23$QUESTID2))
dat23$SEXIDENT[dat23$SEXIDENT22 == 1] <- 1
dat23$SEXIDENT[dat23$SEXIDENT22 == 2] <- 2
dat23$SEXIDENT[dat23$SEXIDENT22 == 3] <- 3
dat23$SEXIDENT[dat23$SEXIDENT22 == 94] <- 4
dat23$SEXIDENT[dat23$SEXIDENT22 == 85] <- NA
dat23$SEXIDENT[dat23$SEXIDENT22 == 97] <- NA
dat23$SEXIDENT[dat23$SEXIDENT22 == 98] <- NA
dat23$SEXIDENT[dat23$SEXIDENT22 == 4] <- NA
dat23$SEXIDENT[dat23$SEXIDENT22 == 5] <- NA
dat23$SEXIDENT[dat23$SEXIDENT22 == 6] <- NA

#----- Sex

#2021
dat21$IRSEX[dat21$IRSEX == 2] <- 0 #Female

#2022
dat22$IRSEX[dat22$IRSEX == 2] <- 0 #Female

#2023
dat23$IRSEX[dat23$IRSEX == 2] <- 0 #Female

#---- Race/Ethnicity

#2021
dat21$ETHNIRACE <- rep(NA, length(dat21$QUESTID2))
dat21$ETHNIRACE[dat21$NEWRACE2 == 1] <- "Non-Hispanic White"
dat21$ETHNIRACE[dat21$NEWRACE2 == 2] <- "Non-Hispanic Black"
dat21$ETHNIRACE[dat21$NEWRACE2 == 3] <- "Non-Hispanic Native/AK Native/ Hawaiian Native"
dat21$ETHNIRACE[dat21$NEWRACE2 == 4] <- "Non-Hispanic Native/AK Native/ Hawaiian Native"
dat21$ETHNIRACE[dat21$NEWRACE2 == 5] <- "Non-Hispanic Asian"
dat21$ETHNIRACE[dat21$NEWRACE2 == 6] <- "Non-Hispanic More than One Race"
dat21$ETHNIRACE[dat21$NEWRACE2 == 7] <- "Hispanic"

#2022
dat22$ETHNIRACE <- rep(NA, length(dat22$QUESTID2))
dat22$ETHNIRACE[dat22$NEWRACE2 == 1] <- "Non-Hispanic White"
dat22$ETHNIRACE[dat22$NEWRACE2 == 2] <- "Non-Hispanic Black"
dat22$ETHNIRACE[dat22$NEWRACE2 == 3] <- "Non-Hispanic Native/AK Native/ Hawaiian Native"
dat22$ETHNIRACE[dat22$NEWRACE2 == 4] <- "Non-Hispanic Native/AK Native/ Hawaiian Native"
dat22$ETHNIRACE[dat22$NEWRACE2 == 5] <- "Non-Hispanic Asian"
dat22$ETHNIRACE[dat22$NEWRACE2 == 6] <- "Non-Hispanic More than One Race"
dat22$ETHNIRACE[dat22$NEWRACE2 == 7] <- "Hispanic"

#2023
dat23$ETHNIRACE <- rep(NA, length(dat23$QUESTID2))
dat23$ETHNIRACE[dat23$NEWRACE2 == 1] <- "Non-Hispanic White"
dat23$ETHNIRACE[dat23$NEWRACE2 == 2] <- "Non-Hispanic Black"
dat23$ETHNIRACE[dat23$NEWRACE2 == 3] <- "Non-Hispanic Native/AK Native/ Hawaiian Native"
dat23$ETHNIRACE[dat23$NEWRACE2 == 4] <- "Non-Hispanic Native/AK Native/ Hawaiian Native"
dat23$ETHNIRACE[dat23$NEWRACE2 == 5] <- "Non-Hispanic Asian"
dat23$ETHNIRACE[dat23$NEWRACE2 == 6] <- "Non-Hispanic More than One Race"
dat23$ETHNIRACE[dat23$NEWRACE2 == 7] <- "Hispanic"

#------ Educational Attainment

#2021
dat21$EDUCATION <- rep(NA, length(dat21$QUESTID2))
dat21$EDUCATION[dat21$EDUHIGHCAT == 1] <- "Less than High School"
dat21$EDUCATION[dat21$EDUHIGHCAT == 2] <- "High School Graduate"
dat21$EDUCATION[dat21$EDUHIGHCAT == 3] <- "Some College/Associate Degree"
dat21$EDUCATION[dat21$EDUHIGHCAT == 4] <- "College Graduate"

#2022
dat22$EDUCATION <- rep(NA, length(dat22$QUESTID2))
dat22$EDUCATION[dat22$EDUHIGHCAT == 1] <- "Less than High School"
dat22$EDUCATION[dat22$EDUHIGHCAT == 2] <- "High School Graduate"
dat22$EDUCATION[dat22$EDUHIGHCAT == 3] <- "Some College/Associate Degree"
dat22$EDUCATION[dat22$EDUHIGHCAT == 4] <- "College Graduate"

#2023
dat23$EDUCATION <- rep(NA, length(dat23$QUESTID2))
dat23$EDUCATION[dat23$EDUHIGHCAT == 1] <- "Less than High School"
dat23$EDUCATION[dat23$EDUHIGHCAT == 2] <- "High School Graduate"
dat23$EDUCATION[dat23$EDUHIGHCAT == 3] <- "Some College/Associate Degree"
dat23$EDUCATION[dat23$EDUHIGHCAT == 4] <- "College Graduate"

#----------- Substances Use Past 30 days

#--- Cigarettes

#2021
dat21$CIGARETTE[dat21$IRCIGRC == 1] <- 1
dat21$CIGARETTE[dat21$IRCIGRC == 2 | dat21$IRCIGRC == 3 | dat21$IRCIGRC == 4 | dat21$IRCIGRC == 9] <- 0

#2022
dat22$CIGARETTE[dat22$IRCIGRC == 1] <- 1
dat22$CIGARETTE[dat22$IRCIGRC == 2 | dat22$IRCIGRC == 3 | dat22$IRCIGRC == 4 | dat22$IRCIGRC == 9] <- 0

#---- Cannabis

#2021
dat21$CANNABIS[dat21$IRMJRC == 1] <- 1
dat21$CANNABIS[dat21$IRMJRC == 2 | dat21$IRMJRC == 3 | dat21$IRMJRC == 9] <- 0

#2022
dat22$CANNABIS[dat22$IRMJRC == 1] <- 1
dat22$CANNABIS[dat22$IRMJRC == 2 | dat22$IRMJRC == 3 | dat22$IRMJRC == 9] <- 0

#--- Alcohol

#2021
dat21$ALCOHOL[dat21$IRALCBNG30D >=1 & dat21$IRALCBNG30D <= 30] <- 1
dat21$ALCOHOL[dat21$IRALCBNG30D == 91 | dat21$IRALCBNG30D == 93 | dat21$IRALCBNG30D == 0] <- 0

#2022
dat22$ALCOHOL[dat22$IRALCBNG30D >=1 & dat22$IRALCBNG30D <= 30] <- 1
dat22$ALCOHOL[dat22$IRALCBNG30D == 91 | dat22$IRALCBNG30D == 93 | dat22$IRALCBNG30D == 0] <- 0

#--- Cocaine

#2021
dat21$COCAINE[dat21$IRCOCRC == 1] <- 1
dat21$COCAINE[dat21$IRCOCRC == 2 | dat21$IRCOCRC == 3 | dat21$IRCOCRC == 9] <- 0

#2022
dat22$COCAINE[dat22$IRCOCRC == 1] <- 1
dat22$COCAINE[dat22$IRCOCRC == 2 | dat22$IRCOCRC == 3 | dat22$IRCOCRC == 9] <- 0

#cigars, pipes, smokeless tobacco,

#--- Crack

#2021
dat21$CRACK[dat21$IRCRKRC == 1] <- 1
dat21$CRACK[dat21$IRCRKRC == 2 | dat21$IRCRKRC == 3 | dat21$IRCRKRC == 9] <- 0

#2022
dat22$CRACK[dat22$IRCRKRC == 1] <- 1
dat22$CRACK[dat22$IRCRKRC == 2 | dat22$IRCRKRC == 3 | dat22$IRCRKRC == 9] <- 0

#--- Heroine

#2021
dat21$HEROINE[dat21$IRHERRC == 1] <- 1
dat21$HEROINE[dat21$IRHERRC == 2 | dat21$IRHERRC == 3 | dat21$IRHERRC == 9] <- 0

#2022
dat22$HEROINE[dat22$IRHERRC == 1] <- 1
dat22$HEROINE[dat22$IRHERRC == 2 | dat22$IRHERRC == 3 | dat22$IRHERRC == 9] <- 0

#--- Hallucinogen

#2021
dat21$HALLUCINOGEN[dat21$IRHALLUCREC == 1] <- 1
dat21$HALLUCINOGEN[dat21$IRHALLUCREC == 2 | dat21$IRHALLUCREC == 3 |dat21$IRHALLUCREC == 9] <- 0

#2022
dat22$HALLUCINOGEN[dat22$IRHALLUCREC == 1] <- 1
dat22$HALLUCINOGEN[dat22$IRHALLUCREC == 2 | dat22$IRHALLUCREC == 3 |dat22$IRHALLUCREC == 9] <- 0


#--- Inhalants

#2021
dat21$INHALANTS[dat21$IRINHALREC == 1] <- 1
dat21$INHALANTS[dat21$IRINHALREC == 2 | dat21$IRINHALREC == 3 | dat21$IRINHALREC == 9] <- 0

#2022
dat22$INHALANTS[dat22$IRINHALREC == 1] <- 1
dat22$INHALANTS[dat22$IRINHALREC == 2 | dat22$IRINHALREC == 3 | dat22$IRINHALREC == 9] <- 0

#--- Meth

#2021
dat21$METH[dat21$IRMETHAMREC == 1] <-1
dat21$METH[dat21$IRMETHAMREC == 2 | dat21$IRMETHAMREC == 3 | dat21$IRMETHAMREC == 9] <-0

#2022
dat22$METH[dat22$IRMETHAMREC == 1] <-1
dat22$METH[dat22$IRMETHAMREC == 2 | dat22$IRMETHAMREC == 3 | dat22$IRMETHAMREC == 9] <-0

#--- Misuse Prescribed Pain Relievers

#2021
dat21$MISPAINRELIEVERS[dat21$IRPNRNMREC == 1] <- 1
dat21$MISPAINRELIEVERS[dat21$IRPNRNMREC == 2 | dat21$IRPNRNMREC == 3 | dat21$IRPNRNMREC == 9] <- 0

#2022
dat22$MISPAINRELIEVERS[dat22$IRPNRNMREC == 1] <- 1
dat22$MISPAINRELIEVERS[dat22$IRPNRNMREC == 2 | dat22$IRPNRNMREC == 3 | dat22$IRPNRNMREC == 9] <- 0

#---- Misuse Tranquilizers

#2021
dat21$MISTRANQUILIZERS[dat21$IRTRQNMREC == 1] <- 1
dat21$MISTRANQUILIZERS[dat21$IRTRQNMREC == 2 | dat21$IRTRQNMREC == 3 | dat21$IRTRQNMREC == 9] <- 0

#2022
dat22$MISTRANQUILIZERS[dat22$IRTRQNMREC == 1] <- 1
dat22$MISTRANQUILIZERS[dat22$IRTRQNMREC == 2 | dat22$IRTRQNMREC == 3 | dat22$IRTRQNMREC == 9] <- 0

#--- Misuse Stimulants
#2021
dat21$STIMULANTS[dat21$IRSTMNMREC == 1] <- 1
dat21$STIMULANTS[dat21$IRSTMNMREC == 2 | dat21$IRSTMNMREC == 3 |dat21$IRSTMNMREC == 9] <- 0

#2022
dat22$STIMULANTS[dat22$IRSTMNMREC == 1] <- 1
dat22$STIMULANTS[dat22$IRSTMNMREC == 2 | dat22$IRSTMNMREC == 3 |dat22$IRSTMNMREC == 9] <- 0

#--- Misuse Sedatives

#2021
dat21$SEDATIVES[dat21$IRSEDNMREC == 1] <- 1
dat21$SEDATIVES[dat21$IRSEDNMREC == 2 | dat21$IRSEDNMREC == 3 | dat21$IRSEDNMREC == 9] <- 0

#2022
dat22$SEDATIVES[dat22$IRSEDNMREC == 1] <- 1
dat22$SEDATIVES[dat22$IRSEDNMREC == 2 | dat22$IRSEDNMREC == 3 | dat22$IRSEDNMREC == 9] <- 0

#--- Vaping

#2021
dat21$VAPING[dat21$IRVAPFLVREC == 1 | dat21$IRVAPMRJREC ==1 | dat21$IRVAPNICREC ==1] <- 1
dat21$VAPING[dat21$IRVAPFLVREC != 1 & dat21$IRVAPMRJREC !=1 & dat21$IRVAPNICREC !=1] <- 0

#2022
dat22$VAPING[dat22$IRFLVVAPREC == 1 | dat22$IRMJMONVAPE == 1 | dat22$IRNICVAPREC ==1] <- 1
dat22$VAPING[dat22$IRFLVVAPREC != 1 & dat22$IRMJMONVAPE != 1 & dat22$IRNICVAPREC !=1] <- 0

#Flavor

#2021
dat21$VAPINGFLAVOR[dat21$IRVAPFLVREC == 1] <- 1
dat21$VAPINGFLAVOR[dat21$IRVAPFLVREC == 2 | dat21$IRVAPFLVREC == 3 | dat21$IRVAPFLVREC == 9 | dat21$IRVAPFLVREC == 4 ] <- 0

#2022
dat22$VAPINGFLAVOR[dat22$IRFLVVAPREC == 1] <- 1
dat22$VAPINGFLAVOR[dat22$IRFLVVAPREC == 2 | dat22$IRFLVVAPREC == 3 | dat22$IRFLVVAPREC == 9 | dat22$IRFLVVAPREC == 4 ] <- 0

#Nicotine

#2021
dat21$VAPINGNICOTINE[dat21$IRVAPNICREC == 1] <- 1
dat21$VAPINGNICOTINE[dat21$IRVAPNICREC == 2 | dat21$IRVAPNICREC == 3 | dat21$IRVAPNICREC == 9 |dat21$IRVAPNICREC == 4 ] <- 0

#2022
dat22$VAPINGNICOTINE[dat22$IRNICVAPREC == 1] <- 1
dat22$VAPINGNICOTINE[dat22$IRNICVAPREC == 2 | dat22$IRNICVAPREC == 3 | dat22$IRNICVAPREC == 9 | dat22$IRNICVAPREC == 4] <- 0

#Cannabis

#2021
dat21$VAPINGCANNABIS[dat21$IRVAPMRJREC == 1] <- 1
dat21$VAPINGCANNABIS[dat21$IRVAPMRJREC == 2 | dat21$IRVAPMRJREC == 3 | dat21$IRVAPMRJREC == 9 | dat21$IRVAPMRJREC == 4 ] <- 0

#2022
dat22$VAPINGCANNABIS[dat22$IRMJMONVAPE == 1] <- 1
dat22$VAPINGCANNABIS[dat22$IRMJMONVAPE == 2 | dat22$IRMJMONVAPE == 3 | dat22$IRMJMONVAPE == 9 | dat22$IRMJMONVAPE == 4] <- 0

#----- MERGE DATA

colnames(dat22)[colnames(dat22) == "ANALWT2_C"] <- "ANALWT_C"
dat22$SURVEY <- rep("2022", length(dat22$QUESTID2))

#---- Finding common colnames---

z <- intersect(colnames(dat21), colnames(dat22))

#Merging 2021 and 2022 datasets
dat <- full_join(dat21, dat22, by = z)

#------ POLYSUBSTANCE USE VARIABLE

#Number of Substances
for(i in 1:length(dat$QUESTID2))
{
  dat$NUMSUBSTANCES[i] <- dat$ALCOHOL[i] + dat$CANNABIS[i] + dat$CIGARETTE[i] + dat$COCAINE[i] + dat$CRACK[i] +
    dat$HALLUCINOGEN[i] + dat$HEROINE[i] + dat$INHALANTS[i] + dat$METH[i] + dat$MISPAINRELIEVERS[i] + dat$MISTRANQUILIZERS[i] +
    dat$SEDATIVES[i] + dat$STIMULANTS[i] + dat$VAPINGCANNABIS[i] + dat$VAPINGFLAVOR[i] + dat$VAPINGNICOTINE[i]
}

#---- POLYSUBSTANCE USE INDICATOR

dat$POLYSUBSTANCEUSE[dat$NUMSUBSTANCES == 0] <- 0
dat$POLYSUBSTANCEUSE[dat$NUMSUBSTANCES == 1] <- 1
dat$POLYSUBSTANCEUSE[dat$NUMSUBSTANCES >= 2] <- 2

#----- Find four most common substances ----

#Alcohol, Cannabis, Cigarettes, and Vaping

#Polysusbtance use combinations only among most common substances (alcohol, cannabis, cigarette and vaping)
for(i in 1:length(dat$QUESTID2))
{
  dat$POLYCOMMONSUBSTANCE[i] <- dat$ALCOHOL[i] + dat$CANNABIS[i] + dat$CIGARETTE[i] + dat$VAPINGCANNABIS[i] +
    dat$VAPINGFLAVOR[i] + dat$VAPINGNICOTINE[i]
  
}

table(dat$POLYCOMMONSUBSTANCE)

# dat2 <- dat %>% filter(!is.na(AGE))
dat$ANALWT_C <- dat$ANALWT_C/2
nsduh <- svydesign(data = dat, weight = ~ANALWT_C, ids = ~VEREP, strata = ~VESTR_C, nest = TRUE)
nsduh <- subset(nsduh, !is.na(AGE))

x <- svytable(design = nsduh, formula = ~CANNABIS+SEXIDENT, Ntotal = dim(nsduh)[1])
y <- svytable(design = nsduh, formula = ~SEXIDENT, Ntotal = dim(nsduh)[1])

#Straight
x[,1]/y[1] * 100
#G/L
x[,2]/y[2] * 100
#Bisexual
x[,3]/y[3] * 100
#Not Sure
x[,4]/y[4] * 100

#Alcohol (29.41% G/L; 32.38%; Bi)
#Cigarettes (20.27% G/L; 23.32%; Bi)
#Cannabis (26.35% G/L; 37.35% Bi)
#Vaping Nicotine
#vaping 

#Binge Alcohol
x <- svytable(design = nsduh, formula = ~ALCOHOL+SEXIDENT, Ntotal = dim(nsduh)[1])
y <- svytable(design = nsduh, formula = ~SEXIDENT, Ntotal = dim(nsduh)[1])

#Straight
x[,1]/y[1] * 100
#G/L
x[,2]/y[2] * 100
#Bisexual
x[,3]/y[3] * 100
#Not Sure
x[,4]/y[4] * 100

#Cigarettes
x <- svytable(design = nsduh, formula = ~CIGARETTE+SEXIDENT, Ntotal = dim(nsduh)[1])
y <- svytable(design = nsduh, formula = ~SEXIDENT, Ntotal = dim(nsduh)[1])

#Straight
x[,1]/y[1] * 100
#G/L
x[,2]/y[2] * 100
#Bisexual
x[,3]/y[3] * 100
#Not Sure
x[,4]/y[4] * 100

#Cocaine
x <- svytable(design = nsduh, formula = ~COCAINE+SEXIDENT, Ntotal = dim(nsduh)[1])
y <- svytable(design = nsduh, formula = ~SEXIDENT, Ntotal = dim(nsduh)[1])

#Straight
x[,1]/y[1] * 100
#G/L
x[,2]/y[2] * 100
#Bisexual
x[,3]/y[3] * 100
#Not Sure
x[,4]/y[4] * 100

#Crack
x <- svytable(design = nsduh, formula = ~CRACK+SEXIDENT, Ntotal = dim(nsduh)[1])
y <- svytable(design = nsduh, formula = ~SEXIDENT, Ntotal = dim(nsduh)[1])

#Straight
x[,1]/y[1] * 100
#G/L
x[,2]/y[2] * 100
#Bisexual
x[,3]/y[3] * 100
#Not Sure
x[,4]/y[4] * 100

#HALLUCINOGEN
x <- svytable(design = nsduh, formula = ~HALLUCINOGEN+SEXIDENT, Ntotal = dim(nsduh)[1])
y <- svytable(design = nsduh, formula = ~SEXIDENT, Ntotal = dim(nsduh)[1])

#Straight
x[,1]/y[1] * 100
#G/L
x[,2]/y[2] * 100
#Bisexual
x[,3]/y[3] * 100
#Not Sure
x[,4]/y[4] * 100

#Heroin
x <- svytable(design = nsduh, formula = ~HEROINE+SEXIDENT, Ntotal = dim(nsduh)[1])
y <- svytable(design = nsduh, formula = ~SEXIDENT, Ntotal = dim(nsduh)[1])

#Straight
x[,1]/y[1] * 100
#G/L
x[,2]/y[2] * 100
#Bisexual
x[,3]/y[3] * 100
#Not Sure
x[,4]/y[4] * 100

#INHALANTS
x <- svytable(design = nsduh, formula = ~INHALANTS+SEXIDENT, Ntotal = dim(nsduh)[1])
y <- svytable(design = nsduh, formula = ~SEXIDENT, Ntotal = dim(nsduh)[1])

#Straight
x[,1]/y[1] * 100
#G/L
x[,2]/y[2] * 100
#Bisexual
x[,3]/y[3] * 100
#Not Sure
x[,4]/y[4] * 100

#METH
x <- svytable(design = nsduh, formula = ~METH+SEXIDENT, Ntotal = dim(nsduh)[1])
y <- svytable(design = nsduh, formula = ~SEXIDENT, Ntotal = dim(nsduh)[1])

#Straight
x[,1]/y[1] * 100
#G/L
x[,2]/y[2] * 100
#Bisexual
x[,3]/y[3] * 100
#Not Sure
x[,4]/y[4] * 100

#MISPAINRELIEVERS
x <- svytable(design = nsduh, formula = ~MISPAINRELIEVERS+SEXIDENT, Ntotal = dim(nsduh)[1])
y <- svytable(design = nsduh, formula = ~SEXIDENT, Ntotal = dim(nsduh)[1])

#Straight
x[,1]/y[1] * 100
#G/L
x[,2]/y[2] * 100
#Bisexual
x[,3]/y[3] * 100
#Not Sure
x[,4]/y[4] * 100

#MISTRANQUILIZERS
x <- svytable(design = nsduh, formula = ~MISTRANQUILIZERS+SEXIDENT, Ntotal = dim(nsduh)[1])
y <- svytable(design = nsduh, formula = ~SEXIDENT, Ntotal = dim(nsduh)[1])

#Straight
x[,1]/y[1] * 100
#G/L
x[,2]/y[2] * 100
#Bisexual
x[,3]/y[3] * 100
#Not Sure
x[,4]/y[4] * 100

#SEDATIVES
x <- svytable(design = nsduh, formula = ~SEDATIVES+SEXIDENT, Ntotal = dim(nsduh)[1])
y <- svytable(design = nsduh, formula = ~SEXIDENT, Ntotal = dim(nsduh)[1])

#Straight
x[,1]/y[1] * 100
#G/L
x[,2]/y[2] * 100
#Bisexual
x[,3]/y[3] * 100
#Not Sure
x[,4]/y[4] * 100

#STIMULANTS
x <- svytable(design = nsduh, formula = ~STIMULANTS+SEXIDENT, Ntotal = dim(nsduh)[1])
y <- svytable(design = nsduh, formula = ~SEXIDENT, Ntotal = dim(nsduh)[1])

#Straight
x[,1]/y[1] * 100
#G/L
x[,2]/y[2] * 100
#Bisexual
x[,3]/y[3] * 100
#Not Sure
x[,4]/y[4] * 100

#VAPINGCANNABIS
x <- svytable(design = nsduh, formula = ~VAPINGCANNABIS+SEXIDENT, Ntotal = dim(nsduh)[1])
y <- svytable(design = nsduh, formula = ~SEXIDENT, Ntotal = dim(nsduh)[1])

#Straight
x[,1]/y[1] * 100
#G/L
x[,2]/y[2] * 100
#Bisexual
x[,3]/y[3] * 100
#Not Sure
x[,4]/y[4] * 100

#VAPINGFLAVOR
x <- svytable(design = nsduh, formula = ~VAPINGFLAVOR+SEXIDENT, Ntotal = dim(nsduh)[1])
y <- svytable(design = nsduh, formula = ~SEXIDENT, Ntotal = dim(nsduh)[1])

#Straight
x[,1]/y[1] * 100
#G/L
x[,2]/y[2] * 100
#Bisexual
x[,3]/y[3] * 100
#Not Sure
x[,4]/y[4] * 100

#VAPINGNICOTINE
x <- svytable(design = nsduh, formula = ~VAPINGNICOTINE+SEXIDENT, Ntotal = dim(nsduh)[1])
y <- svytable(design = nsduh, formula = ~SEXIDENT, Ntotal = dim(nsduh)[1])

#Straight
x[,1]/y[1] * 100
#G/L
x[,2]/y[2] * 100
#Bisexual
x[,3]/y[3] * 100
#Not Sure
x[,4]/y[4] * 100

#-------- Specific combinations----------------

#Most common substances are: cannabis, binge alcohol, cigarettes, and vaping nicotine

#Alcohol + Cannabis
dat$ALCOHOLCANNABIS[dat$ALCOHOL == 1 & dat$CANNABIS == 1] <- 1
dat$ALCOHOLCANNABIS[dat$ALCOHOL == 1 & dat$CANNABIS == 0] <- 0
dat$ALCOHOLCANNABIS[dat$ALCOHOL == 0 & dat$CANNABIS == 1] <- 0
dat$ALCOHOLCANNABIS[dat$ALCOHOL == 0 & dat$CANNABIS == 0] <- 0

#Alcohol + Cigarettes
dat$ALCOHOLCIGARETTES[dat$ALCOHOL == 1 & dat$CIGARETTE == 1] <- 1
dat$ALCOHOLCIGARETTES[dat$ALCOHOL == 1 & dat$CIGARETTE == 0] <- 0
dat$ALCOHOLCIGARETTES[dat$ALCOHOL == 0 & dat$CIGARETTE == 1] <- 0
dat$ALCOHOLCIGARETTES[dat$ALCOHOL == 0 & dat$CIGARETTE == 0] <- 0

#Alcohol + Vaping Nicotine
dat$ALCOHOLVAPINGNICOTINE[dat$ALCOHOL == 1 & dat$VAPINGNICOTINE == 1] <- 1
dat$ALCOHOLVAPINGNICOTINE[dat$ALCOHOL == 1 & dat$VAPINGNICOTINE == 0] <- 0
dat$ALCOHOLVAPINGNICOTINE[dat$ALCOHOL == 0 & dat$VAPINGNICOTINE == 1] <- 0
dat$ALCOHOLVAPINGNICOTINE[dat$ALCOHOL == 0 & dat$VAPINGNICOTINE == 0] <- 0

#Cannabis + Cigarettes
dat$CANNABISCIGARETTE[dat$CANNABIS == 1 & dat$CIGARETTE == 1] <- 1
dat$CANNABISCIGARETTE[dat$CANNABIS == 1 & dat$CIGARETTE == 0] <- 0
dat$CANNABISCIGARETTE[dat$CANNABIS == 0 & dat$CIGARETTE == 1] <- 0
dat$CANNABISCIGARETTE[dat$CANNABIS == 0 & dat$CIGARETTE == 0] <- 0

#Cannabis + Vaping Nicotine
dat$CANNABISVAPINGNICOTINE[dat$CANNABIS == 1 & dat$VAPINGNICOTINE == 1] <- 1
dat$CANNABISVAPINGNICOTINE[dat$CANNABIS == 1 & dat$VAPINGNICOTINE == 0] <- 0
dat$CANNABISVAPINGNICOTINE[dat$CANNABIS == 0 & dat$VAPINGNICOTINE == 1] <- 0
dat$CANNABISVAPINGNICOTINE[dat$CANNABIS == 0 & dat$VAPINGNICOTINE == 0] <- 0

#Cigarettes + Vaping Nicotine
dat$CIGARETTEVAPINGNICOTINE[dat$CIGARETTE == 1 & dat$VAPINGNICOTINE == 1] <- 1
dat$CIGARETTEVAPINGNICOTINE[dat$CIGARETTE == 1 & dat$VAPINGNICOTINE == 0] <- 0
dat$CIGARETTEVAPINGNICOTINE[dat$CIGARETTE == 0 & dat$VAPINGNICOTINE == 1] <- 0
dat$CIGARETTEVAPINGNICOTINE[dat$CIGARETTE == 0 & dat$VAPINGNICOTINE == 0] <- 0

#Alcohol + Cannabis + Cigarettes
dat$ALCOHOLCANCIG[dat$ALCOHOL == 1 & dat$CANNABIS == 1 & dat$CIGARETTE == 1] <- 1
dat$ALCOHOLCANCIG[dat$ALCOHOL == 1 & dat$CANNABIS == 0 & dat$CIGARETTE == 0] <- 0
dat$ALCOHOLCANCIG[dat$ALCOHOL == 0 & dat$CANNABIS == 1 & dat$CIGARETTE == 0] <- 0
dat$ALCOHOLCANCIG[dat$ALCOHOL == 0 & dat$CANNABIS == 0 & dat$CIGARETTE == 1] <- 0
dat$ALCOHOLCANCIG[dat$ALCOHOL == 0 & dat$CANNABIS == 0 & dat$CIGARETTE == 0] <- 0

#Alcohol + Cannabis + Vaping Nicotine
dat$ALCOHOLCANVAPNICOTINE[dat$ALCOHOL == 1 & dat$CANNABIS == 1 & dat$VAPINGNICOTINE == 1] <- 1
dat$ALCOHOLCANVAPNICOTINE[dat$ALCOHOL == 1 & dat$CANNABIS == 0 & dat$VAPINGNICOTINE == 0] <- 0
dat$ALCOHOLCANVAPNICOTINE[dat$ALCOHOL == 0 & dat$CANNABIS == 1 & dat$VAPINGNICOTINE == 0] <- 0
dat$ALCOHOLCANVAPNICOTINE[dat$ALCOHOL == 0 & dat$CANNABIS == 0 & dat$VAPINGNICOTINE == 1] <- 0
dat$ALCOHOLCANVAPNICOTINE[dat$ALCOHOL == 0 & dat$CANNABIS == 0 & dat$VAPINGNICOTINE == 0] <- 0

#Alcohol + Cigarettes + Vaping Nicotine
dat$ALCOHOLCIGVAPNICOTINE[dat$ALCOHOL == 1 & dat$CIGARETTE == 1 & dat$VAPINGNICOTINE == 1] <- 1
dat$ALCOHOLCIGVAPNICOTINE[dat$ALCOHOL == 1 & dat$CIGARETTE == 0 & dat$VAPINGNICOTINE == 0] <- 0
dat$ALCOHOLCIGVAPNICOTINE[dat$ALCOHOL == 0 & dat$CIGARETTE == 1 & dat$VAPINGNICOTINE == 0] <- 0
dat$ALCOHOLCIGVAPNICOTINE[dat$ALCOHOL == 0 & dat$CIGARETTE == 0 & dat$VAPINGNICOTINE == 1] <- 0
dat$ALCOHOLCIGVAPNICOTINE[dat$ALCOHOL == 0 & dat$CIGARETTE == 0 & dat$VAPINGNICOTINE == 0] <- 0

#Cannabis + Cigarettes + Vaping Nicotine
dat$CANNABISCIGVAPNICOTINE[dat$CANNABIS == 1 & dat$CIGARETTE == 1 & dat$VAPINGNICOTINE == 1] <- 1
dat$CANNABISCIGVAPNICOTINE[dat$CANNABIS == 1 & dat$CIGARETTE == 0 & dat$VAPINGNICOTINE == 0] <- 0
dat$CANNABISCIGVAPNICOTINE[dat$CANNABIS == 0 & dat$CIGARETTE == 1 & dat$VAPINGNICOTINE == 0] <- 0
dat$CANNABISCIGVAPNICOTINE[dat$CANNABIS == 0 & dat$CIGARETTE == 0 & dat$VAPINGNICOTINE == 1] <- 0
dat$CANNABISCIGVAPNICOTINE[dat$CANNABIS == 0 & dat$CIGARETTE == 0 & dat$VAPINGNICOTINE == 0] <- 0

#Alcohol + Cannabis + Cigarettes + Vaping Nicotine
dat$CANNABISCIGVAPNICOTINEALC[dat$ALCOHOL == 1 & dat$CANNABIS == 1 & dat$CIGARETTE == 1 & dat$VAPINGNICOTINE == 1] <- 1
dat$CANNABISCIGVAPNICOTINEALC[dat$ALCOHOL == 1 & dat$CANNABIS == 0 & dat$CIGARETTE == 0 & dat$VAPINGNICOTINE == 0] <- 0
dat$CANNABISCIGVAPNICOTINEALC[dat$ALCOHOL == 0 & dat$CANNABIS == 1 & dat$CIGARETTE == 0 & dat$VAPINGNICOTINE == 0] <- 0
dat$CANNABISCIGVAPNICOTINEALC[dat$ALCOHOL == 0 & dat$CANNABIS == 0 & dat$CIGARETTE == 1 & dat$VAPINGNICOTINE == 0] <- 0
dat$CANNABISCIGVAPNICOTINEALC[dat$ALCOHOL == 0 & dat$CANNABIS == 0 & dat$CIGARETTE == 0 & dat$VAPINGNICOTINE == 1] <- 0
dat$CANNABISCIGVAPNICOTINEALC[dat$ALCOHOL == 1 & dat$CANNABIS == 1 & dat$CIGARETTE == 0 & dat$VAPINGNICOTINE == 0] <- 0
dat$CANNABISCIGVAPNICOTINEALC[dat$ALCOHOL == 1 & dat$CANNABIS == 0 & dat$CIGARETTE == 1 & dat$VAPINGNICOTINE == 0] <- 0
dat$CANNABISCIGVAPNICOTINEALC[dat$ALCOHOL == 1 & dat$CANNABIS == 0 & dat$CIGARETTE == 0 & dat$VAPINGNICOTINE == 1] <- 0
dat$CANNABISCIGVAPNICOTINEALC[dat$ALCOHOL == 0 & dat$CANNABIS == 1 & dat$CIGARETTE == 1 & dat$VAPINGNICOTINE == 0] <- 0
dat$CANNABISCIGVAPNICOTINEALC[dat$ALCOHOL == 0 & dat$CANNABIS == 1 & dat$CIGARETTE == 0 & dat$VAPINGNICOTINE == 1] <- 0
dat$CANNABISCIGVAPNICOTINEALC[dat$ALCOHOL == 0 & dat$CANNABIS == 0 & dat$CIGARETTE == 1 & dat$VAPINGNICOTINE == 1] <- 0
dat$CANNABISCIGVAPNICOTINEALC[dat$ALCOHOL == 1 & dat$CANNABIS == 1 & dat$CIGARETTE == 1 & dat$VAPINGNICOTINE == 0] <- 0
dat$CANNABISCIGVAPNICOTINEALC[dat$ALCOHOL == 1 & dat$CANNABIS == 1 & dat$CIGARETTE == 0 & dat$VAPINGNICOTINE == 1] <- 0
dat$CANNABISCIGVAPNICOTINEALC[dat$ALCOHOL == 1 & dat$CANNABIS == 0 & dat$CIGARETTE == 1 & dat$VAPINGNICOTINE == 1] <- 0
dat$CANNABISCIGVAPNICOTINEALC[dat$ALCOHOL == 0 & dat$CANNABIS == 1 & dat$CIGARETTE == 1 & dat$VAPINGNICOTINE == 1] <- 0

#Single Use (Alcohol only, Cannabis only, Cigarettes or Vaping only; Monosubstance Use)

#No Cigarettes, Cannabis, Vaping or Alcohol
dat$MONOSUBSTANCE[dat$CIGARETTE == 0 & dat$CANNABIS == 0 & dat$VAPINGNICOTINE == 0 & dat$ALCOHOL == 0] <- 0 #None

#Four-Use
dat$MONOSUBSTANCE[dat$CANNABISCIGVAPNICOTINE == 1] <- 0 #Alc + Can + Cig + Vape
#Three-Use
dat$MONOSUBSTANCE[dat$ALCOHOLCANCIG == 1] <- 0 #Alc + Can + Cig
dat$MONOSUBSTANCE[dat$ALCOHOLCANVAPNICOTINE == 1] <- 0 #Alc + Can + Vape
dat$MONOSUBSTANCE[dat$ALCOHOLCIGVAPNICOTINE == 1] <- 0 #Alc + Cig + Vape
dat$MONOSUBSTANCE[dat$CANNABISCIGVAPNICOTINE == 1] <- 0 #Can + Cig + Vape
#Co-Use
dat$MONOSUBSTANCE[dat$ALCOHOLCANNABIS == 1] <- 0 #Alc + Can
dat$MONOSUBSTANCE[dat$ALCOHOLCIGARETTES == 1] <- 0 #Alc + Cig
dat$MONOSUBSTANCE[dat$ALCOHOLVAPINGNICOTINE ==1] <- 0 #Alc + Vape
dat$MONOSUBSTANCE[dat$CANNABISCIGARETTE == 1] <- 0 #Can + Cig
dat$MONOSUBSTANCE[dat$CANNABISVAPINGNICOTINE == 1] <- 0 #Can + Vape
dat$MONOSUBSTANCE[dat$CIGARETTEVAPINGNICOTINE == 1] <- 0 #CIg + Vape
#Single-Use
dat$MONOSUBSTANCE[dat$CIGARETTE == 1 & dat$CANNABIS == 0 & dat$VAPINGNICOTINE == 0 & dat$ALCOHOL == 0] <- 1 #Cig only
dat$MONOSUBSTANCE[dat$CIGARETTE == 0 & dat$CANNABIS == 1 & dat$VAPINGNICOTINE == 0 & dat$ALCOHOL == 0] <- 1 #Can only
dat$MONOSUBSTANCE[dat$CIGARETTE == 0 & dat$CANNABIS == 0 & dat$VAPINGNICOTINE == 1 & dat$ALCOHOL == 0] <- 1 #Vape only
dat$MONOSUBSTANCE[dat$CIGARETTE == 0 & dat$CANNABIS == 0 & dat$VAPINGNICOTINE == 0 & dat$ALCOHOL == 1] <- 1 #Alcohol only
#Single-Use
dat$CIGMONO[dat$CIGARETTE == 1 & dat$CANNABIS == 0 & dat$VAPINGNICOTINE == 0 & dat$ALCOHOL == 0] <- 1
dat$CANMONO[dat$CIGARETTE == 0 & dat$CANNABIS == 1 & dat$VAPINGNICOTINE == 0 & dat$ALCOHOL == 0] <- 1
dat$VAPMONO[dat$CIGARETTE == 0 & dat$CANNABIS == 0 & dat$VAPINGNICOTINE == 1 & dat$ALCOHOL == 0] <- 1 #Vape only
dat$ALCMONO[dat$CIGARETTE == 0 & dat$CANNABIS == 0 & dat$VAPINGNICOTINE == 0 & dat$ALCOHOL == 1] <- 1 #Alcohol only

#------ MAIN COMBINATION VARIABLE

#------From lowest degree of combination (i.e., number of substaces) to highest

#No Use
dat$COMBINATIONS <-rep(NA, length(dat$QUESTID2))
dat$COMBINATIONS[dat$CIGARETTE == 0 & dat$CANNABIS == 0 & dat$VAPINGNICOTINE == 0 & dat$ALCOHOL == 0] <- "No Binge Alcohol, Cannabis, Cigarettes or Nicotine Vape"
#Single Use
# dat$COMBINATIONS[dat$MONOSUBSTANCE == 1] <- "Single Use of either Alcohol, Cannabis, Cigarettes or Nicotine Vaping"
dat$COMBINATIONS[dat$ALCMONO == 1] <- "Binge Alcohol Single Use (No Cannabis, Vape Nicotine or Cigarettes)"
dat$COMBINATIONS[dat$VAPMONO == 1] <- "Vape Nicotine Single Use (No Alcohol, Cannabis or Cigarettes)"
dat$COMBINATIONS[dat$CIGMONO == 1] <- "Cigarette Single Use (No Alcohol, Vape Nicotine, or Cannabis)"
dat$COMBINATIONS[dat$CANMONO == 1] <- "Cannabis Single Use (No Alcohol, Vape Nicotine, or Cigarettes)"
#Co-Use
dat$COMBINATIONS[dat$ALCOHOLCANNABIS == 1] <- "Binge Alcohol + Cannabis" 
dat$COMBINATIONS[dat$ALCOHOLCIGARETTES == 1] <-"Binge Alcohol + Cigarettes" 
dat$COMBINATIONS[dat$ALCOHOLVAPINGNICOTINE ==1] <- "Binge Alcohol + Nicotine Vape"
dat$COMBINATIONS[dat$CANNABISCIGARETTE == 1] <- "Cannabis + Cigarettes"
dat$COMBINATIONS[dat$CANNABISVAPINGNICOTINE == 1] <- "Cannabis + Nicotine Vape"
dat$COMBINATIONS[dat$CIGARETTEVAPINGNICOTINE == 1] <- "Cigarettes + Nicotine Vape"
#Three-Use
dat$COMBINATIONS[dat$ALCOHOLCANCIG == 1] <- "Binge Alcohol + Cannabis + Cigarettes"
dat$COMBINATIONS[dat$ALCOHOLCANVAPNICOTINE == 1] <- "Binge Alcohol + Cannabis + Nicotine Vape"
dat$COMBINATIONS[dat$ALCOHOLCIGVAPNICOTINE == 1] <- "Binge Alcohol + Cigarettes + Nicotine Vape"
dat$COMBINATIONS[dat$CANNABISCIGVAPNICOTINE == 1] <- "Cannabis + Cigarettes + Nicotine Vape"
#Four-Use
dat$COMBINATIONS[dat$CANNABISCIGVAPNICOTINEALC == 1] <- "Binge Alcohol + Cannabis + Cigarettes + Nicotine Vape"


#----- NOTE: The more substances assessed, more likely polysubstance use indicator (2+) is higher, and
#no use or single use is more likely to be lower. Therefore, it is expected that when assessing four substances
#instead of all the 13 at the same time, 0 (no use) and 1 (single use) increase compared to the polysubstance use indicator
#when assessing all the 13 substances while 2+ decrease.

#---- Survey Design

nsduh <- svydesign(data = dat, weight = ~ANALWT_C, ids = ~VEREP, strata = ~VESTR_C, nest = TRUE)
# options(survey.lonely.psu="adjust", survey.ultimate.cluster = TRUE)

#Health Insurance variable
nsduh$variables$ANYHLTI2[nsduh$variables$ANYHLTI2 == 97] <- NA
nsduh$variables$ANYHLTI2[nsduh$variables$ANYHLTI2 == 94] <- NA
nsduh$variables$ANYHLTI2[nsduh$variables$ANYHLTI2 == 98] <- NA

nsduh$variables$HEALTHINSURANCE <- rep(NA, length(nsduh$variables$QUESTID2))
nsduh$variables$HEALTHINSURANCE[nsduh$variables$ANYHLTI2 == 1] <- 1 #Yes
nsduh$variables$HEALTHINSURANCE[nsduh$variables$ANYHLTI2 == 2] <- 0 #No

# ------------------Multiple Imputation ----------------------------------------

#Sexual Identity
# x <- nsduh$variables[,c("AGE", "IRMARIT", "INCOME", "COUTYP4", 
#                         "HEALTHINSURANCE", "EMPLOYMENT", "SEXATRACT", "CIGARETTE",
#                         "SEXIDENT", "IRSEX", "ETHNIRACE", "EDUCATION", 
#                         "VAPINGNICOTINE", "ALCOHOL", "CANNABIS")]
# 
# #Avoiding haven related class so mice doesn't behave weird
# x$AGE <- as.factor(x$AGE)
# x$IRMARIT <- as.factor(x$IRMARIT)
# x$EMPLOYMENT <- as.factor(x$EMPLOYMENT)
# x$SEXATRACT <- as.factor(x$SEXATRACT)
# x$SEXIDENT <- as.factor(x$SEXIDENT)
# x$IRSEX <- as.factor(x$IRSEX)
# x$EMPLOYMENT <- as.factor(x$EMPLOYMENT)
# 
# #Sexual Identity
# value_imputed <- data.frame(original = x$SEXIDENT,
#                             imputed_pmm = complete(mice(x, method = "pmm"))$SEXIDENT)
#                             # imputed_pmm = complete(mice(x, method = "cart"))$SEXIDENT)
# sexidentity_imputed <- value_imputed
# 
# #Sexual Attraction
# value_imputed <- data.frame(original = x$SEXATRACT,
#                             imputed_pmm = complete(mice(x, method = "pmm"))$SEXATRACT)
# # imputed_pmm = complete(mice(x, method = "cart"))$SEXIDENT)
# sexattract_imputed <- value_imputed
# 
# #Access to healthcare
# value_imputed <- data.frame(original = x$HEALTHINSURANCE,
#                             imputed_pmm = complete(mice(x, method = "pmm"))$HEALTHINSURANCE)
# # imputed_pmm = complete(mice(x, method = "cart"))$SEXIDENT)
# healthcare_imputed <- value_imputed
# 
# #Employment Status
# value_imputed <- data.frame(original = x$EMPLOYMENT,
#                             imputed_pmm = complete(mice(x, method = "pmm"))$EMPLOYMENT)
# # imputed_pmm = complete(mice(x, method = "cart"))$SEXIDENT)
# employment_imputed <- value_imputed
# 
# 
# #--- Selecting the imputed variables of sexual identity and sexual attraction
# 
# nsduh$variables$IRSEXIDENT <- sexidentity_imputed$imputed_pmm
# nsduh$variables$IRSEXATTRACT <- sexattract_imputed$imputed_pmm
# nsduh$variables$IRHEALTHCARE <- healthcare_imputed$imputed_pmm
# nsduh$variables$IREMPLOYMENT <- employment_imputed$imputed_pmm

#------ Selecting adults only (18+ years)

nsduh <- subset(nsduh, !is.na(AGE))

pop.size <- dim(nsduh)[1]

# table(is.na(nsduh$variables$CANNABIS))

#---------- Complete Cases ------------
# x <- complete.cases(nsduh$variables[,c("AGE", "IRMARIT", "INCOME", "COUTYP4", 
#                                        "IRHEALTHCARE", "IREMPLOYMENT", "IRSEXATTRACT", "CIGARETTE",
#                                        "IRSEXIDENT", "IRSEX", "ETHNIRACE", "EDUCATION", 
#                                        "VAPINGNICOTINE", "ALCOHOL", "CANNABIS")])

x <- complete.cases(nsduh$variables[,c("AGE", "IRMARIT", "INCOME", "COUTYP4",
                                       "HEALTHINSURANCE", "EMPLOYMENT", "SEXATRACT", "CIGARETTE",
                                       "SEXIDENT", "IRSEX", "ETHNIRACE", "EDUCATION",
                                       "VAPINGNICOTINE", "ALCOHOL", "CANNABIS")])

#---- Missing data deletion
nsduh <- subset(nsduh, x) #0%

#Missing data rate
(pop.size - dim(nsduh)[1])/pop.size * 100

#To determine which combinations should be merged as "Other Combinations" to avoid statistical power issues
#among gay/lesbian and bisexual adults

write.csv(nsduh$variables, "ImputedDataPolyDiff.csv")

nsduh2 <- subset(nsduh, SEXIDENT !=1) #Excluding heterosexual adults
nsduh2 <- subset(nsduh2, SEXIDENT !=4) #Excluding "Not Sure"

#---- Combinations variable assessment
x <- svytable(design = nsduh2, formula = ~COMBINATIONS+SEXIDENT, Ntotal = dim(nsduh2)[1])
y <- svytable(design = nsduh2, formula = ~SEXIDENT, Ntotal = dim(nsduh2)[1])

g.lesbian <- (x[,1]/y[1]) * 100 #Gay/Lesbian
bi <- (x[,2]/y[2]) * 100 #Bisexual
val <- rbind(g.lesbian,bi)
#Sorting table from lowest to highest prevalence
val <- data.frame(val)
val <- t(val) #Transpose
val <- data.frame(val)
val

#Categories lower than 3% in both gay/lesbian and bisexual adults or a 0% in either group were merged as "Other Combinations" to avoid statistical power issues
nsduh$variables$COMBINATIONSMERGED <- nsduh$variables$COMBINATIONS
nsduh$variables$COMBINATIONSMERGED[nsduh$variables$COMBINATIONS == "Alcohol + Cigarettes + Nicotine Vaping"] <- "Other Combinations"
nsduh$variables$COMBINATIONSMERGED[nsduh$variables$COMBINATIONS == "Alcohol + Nicotine Vaping"] <- "Other Combinations"
nsduh$variables$COMBINATIONSMERGED[nsduh$variables$COMBINATIONS == "Cannabis + Cigarettes + Nicotine Vaping"] <- "Other Combinations"
nsduh$variables$COMBINATIONSMERGED[nsduh$variables$COMBINATIONS == "Cannabis + Nicotine Vaping"] <- "Other Combinations"
nsduh$variables$COMBINATIONSMERGED[nsduh$variables$COMBINATIONS == "Cigarettes + Nicotine Vaping"] <- "Other Combinations"
nsduh$variables$COMBINATIONSMERGED[nsduh$variables$COMBINATIONS == "Alcohol + Cannabis + Cigarettes + Nicotine Vaping"] <- "Other Combinations"
nsduh$variables$COMBINATIONSMERGED[nsduh$variables$COMBINATIONS == "Vape Nicotine Single Use (No Alcohol, Cannabis or Cigarettes)"] <- "Other Combinations"
nsduh$variables$COMBINATIONSMERGED[nsduh$variables$COMBINATIONS == "Alcohol + Cannabis + Cigarettes + Nicotine Vaping"] <- "Other Combinations"
nsduh$variables$COMBINATIONSMERGED[nsduh$variables$COMBINATIONS == "Alcohol + Cannabis + Nicotine Vaping"] <- "Other Combinations"
# nsduh$variables$COMBINATIONSMERGED[nsduh$variables$COMBINATIONS == "Alcohol + Cannabis + Cigarettes"] <- "Other Combinations"

#---- Descriptive Statistics

#Removing Single Use participants to just compared combinations among those who engage in polysubstance use
#Formating the variables for the models
#NOTE: Sex, Income, Urbanicity, Insurance, and Employment are dichotomous variables

#Sexual Identity
nsduh$variables$SEXIDENT <- as.factor(nsduh$variables$SEXIDENT)
nsduh$variables$SEXIDENT <- relevel(nsduh$variables$SEXIDENT, ref = "1")

#Combinations Merged
nsduh$variables$COMBINATIONSMERGED <- as.factor(nsduh$variables$COMBINATIONSMERGED)
nsduh$variables$COMBINATIONSMERGED <- relevel(nsduh$variables$COMBINATIONSMERGED, ref = "No Alcohol, Cannabis, Cigarettes or Nicotine Vaping")

#Combinations
nsduh$variables$COMBINATIONS <- as.factor(nsduh$variables$COMBINATIONS)
nsduh$variables$COMBINATIONS <- relevel(nsduh$variables$COMBINATIONS, ref = "No Alcohol, Cannabis, Cigarettes or Nicotine Vaping")

#Age
nsduh$variables$AGE <- as.factor(nsduh$variables$AGE)
nsduh$variables$AGE <- relevel(nsduh$variables$AGE, ref = "18 to 29 years")

#Sexual Attraction
nsduh$variables$SEXATRACT <- as.factor(nsduh$variables$SEXATRACT)
nsduh$variables$SEXATRACT <- relevel(nsduh$variables$SEXATRACT, ref = "1")

#Race/Ethnicity
nsduh$variables$ETHNIRACE <- as.factor(nsduh$variables$ETHNIRACE)
nsduh$variables$ETHNIRACE <- relevel(nsduh$variables$ETHNIRACE, ref = "Non-Hispanic White")

#Survey
nsduh$variables$SURVEY <- as.factor(nsduh$variables$SURVEY)
nsduh$variables$SURVEY <- relevel(nsduh$variables$SURVEY, ref = "2021")

#Sex
nsduh$variables$IRSEX <- as.factor(nsduh$variables$IRSEX)
nsduh$variables$IRSEX <- relevel(nsduh$variables$IRSEX, ref = "1")

#Removing Single Use participant among Cannabis, Alcohol, Cigarettes and Vape Nicotine
nsduh2 <- subset(nsduh, COMBINATIONS != "Cannabis Single Use (No Alcohol, Vape Nicotine, or Cigarettes)")
nsduh2 <- subset(nsduh2, COMBINATIONS != "Binge Alcohol Single Use (No Cannabis, Vape Nicotine or Cigarettes)")
nsduh2 <- subset(nsduh2, COMBINATIONS != "Cigarette Single Use (No Alcohol, Vape Nicotine, or Cannabis)")
nsduh2 <- subset(nsduh2, COMBINATIONS != "Vape Nicotine Single Use (No Alcohol, Cannabis or Cigarettes)")

nsduh2$variables$AGENEW <- rep(NA, length(nsduh2$variables$QUESTID2))
nsduh2$variables$AGENEW[nsduh2$variables$AGE == "> 65 years"] <- "50 + years"
nsduh2$variables$AGENEW[nsduh2$variables$AGE == "50 to 64 years"] <- "50 + years"
nsduh2$variables$AGENEW[nsduh2$variables$AGE == "18 to 29 years"] <- "18 to 29 years"
nsduh2$variables$AGENEW[nsduh2$variables$AGE == "30 to 49 years"] <- "30 to 49 years"

nsduh2$variables$COMBINATIONS2 <- nsduh2$variables$COMBINATIONS
nsduh2$variables$COMBINATIONS2 <- as.character(nsduh2$variables$COMBINATIONS2)
nsduh2$variables$COMBINATIONS2[nsduh2$variables$NUMSUBSTANCES == 0] <- "No Use"
nsduh2$variables$COMBINATIONS2[nsduh2$variables$NUMSUBSTANCES == 0] <- "No Use"
# nsduh2$variables$COMBINATIONS2[nsduh2$variables$COMBINATIONS2 == levels(as.factor(nsduh2$variables$COMBINATIONS2))[12]] <- "No Use"

#Sensitivity Analysis of sexual identity imputed versus observed distribution

#Observed
table(nsduh2$variables$SEXIDENT)
svytable(design = nsduh2, ~SEXIDENT)/sum(svytable(design = nsduh2, ~SEXIDENT)) * 100
#Imputed
table(nsduh2$variables$IRSEXIDENT)
svytable(design = nsduh2, ~IRSEXIDENT)/sum(svytable(design = nsduh2, ~IRSEXIDENT)) * 100
#Test
p <- svytable(design = nsduh2, ~SEXIDENT)
x <- svygofchisq(design = nsduh2, ~IRSEXIDENT, p = p)
print(x)

#Healthcare Insurance
#Observed
table(nsduh2$variables$HEALTHINSURANCE)
svytable(design = nsduh2, ~HEALTHINSURANCE)/sum(svytable(design = nsduh2, ~HEALTHINSURANCE)) * 100
#Imputed
table(nsduh2$variables$IRHEALTHCARE)
svytable(design = nsduh2, ~IRHEALTHCARE)/sum(svytable(design = nsduh2, ~IRHEALTHCARE)) * 100
#Test
p <- svytable(design = nsduh2, ~HEALTHINSURANCE)
x <- svygofchisq(design = nsduh2, formula = ~as.factor(IRHEALTHCARE), p = p)
print(x)

#Employment Status
#Observed
table(nsduh2$variables$EMPLOYMENT)
svytable(design = nsduh2, ~EMPLOYMENT)/sum(svytable(design = nsduh2, ~EMPLOYMENT)) * 100
#Imputed
table(nsduh2$variables$IREMPLOYMENT)
svytable(design = nsduh2, ~IREMPLOYMENT)/sum(svytable(design = nsduh2, ~IREMPLOYMENT)) * 100
#Test
p <- svytable(design = nsduh2, ~HEALTHINSURANCE)
x <- svygofchisq(design = nsduh2, formula = ~as.factor(IRHEALTHCARE), p = p)
print(x)

#-- Sexual identity
table(nsduh2$variables$SEXIDENT)
y <- svytable(design = nsduh2, formula = ~SEXIDENT, Ntotal = dim(nsduh2)[1])
(y/sum(y)) * 100

#Merged Combinations
x <- svytable(design = nsduh2, formula = ~SEXIDENT+COMBINATIONS, Ntotal = dim(nsduh2)[1])
y <- svytable(design = nsduh2, formula = ~SEXIDENT, Ntotal = dim(nsduh2)[1])

table(nsduh2$variables$COMBINATIONS, nsduh2$variables$SEXIDENT)
(x[1,]/y[1]) * 100 #Straight
(x[2,]/y[2]) * 100 #G/L
(x[3,]/y[3]) * 100 #Bi
(x[4,]/y[4]) * 100 #NS

table(nsduh2$variables$COMBINATIONS)
y <- svytable(design = nsduh2, formula = ~COMBINATIONS, Ntotal = dim(nsduh2)[1])
(y/sum(y)) * 100

#Merged Combinations
# x <- svytable(design = nsduh2, formula = ~SEXIDENT+COMBINATIONS, Ntotal = dim(nsduh)[1])
# y <- svytable(design = nsduh2, formula = ~SEXIDENT, Ntotal = dim(nsduh)[1])
# 
# (x[2,]/y[2]) * 100 #G/L
# (x[3,]/y[3]) * 100 #Bi
# (x[1,]/y[1]) * 100 #Straight
# (x[4,]/y[4]) * 100 #NS

x <- svytable(design = nsduh2, formula = ~SEXIDENT + IRSEX + COMBINATIONS, Ntotal = dim(nsduh2)[1])
y <- svytable(design = nsduh2, formula = ~SEXIDENT + COMBINATIONS, Ntotal = dim(nsduh2)[1])

#Gender Differneces of COMBINATIONS AND IRSEX BY SEX IDENT
#Bisexual Adults
dat.sub <- subset(nsduh2, SEXIDENT == 3)
svychisq(design = dat.sub, ~COMBINATIONS+IRSEX, statistic = "adjWald")

#Gay/Lesbian
dat.sub <- subset(nsduh2, SEXIDENT == 2)
svychisq(design = dat.sub, ~COMBINATIONS+IRSEX, statistic = "adjWald")

#Heterosexual
dat.sub <- subset(nsduh2, SEXIDENT == 1)
svychisq(design = dat.sub, ~COMBINATIONS+IRSEX, statistic = "adjWald")

#All sexual identity groups
svychisq(design = nsduh2, ~COMBINATIONS+IRSEX, statistic = "adjWald")

#By Gender
#Female
dat.sub <- subset(nsduh2, IRSEX == 1)
svychisq(design = dat.sub, ~COMBINATIONS+SEXIDENT, statistic = "adjWald")

dat.sub <- subset(nsduh2, IRSEX == 1 & SEXIDENT !=1)
svychisq(design = dat.sub, ~COMBINATIONS+SEXIDENT, statistic = "adjWald")

dat.sub <- subset(nsduh2, IRSEX == 1 & SEXIDENT !=2)
svychisq(design = dat.sub, ~COMBINATIONS+SEXIDENT, statistic = "adjWald")

dat.sub <- subset(nsduh2, IRSEX == 1 & SEXIDENT !=3)
svychisq(design = dat.sub, ~COMBINATIONS+SEXIDENT, statistic = "adjWald")

#Male
dat.sub <- subset(nsduh2, IRSEX == 0 & SEXIDENT !=1)
svychisq(design = dat.sub, ~COMBINATIONS+SEXIDENT, statistic = "adjWald")

dat.sub <- subset(nsduh2, IRSEX == 0 & SEXIDENT !=2)
svychisq(design = dat.sub, ~COMBINATIONS+SEXIDENT, statistic = "adjWald")

dat.sub <- subset(nsduh2, IRSEX == 0 & SEXIDENT !=3)
svychisq(design = dat.sub, ~COMBINATIONS+SEXIDENT, statistic = "adjWald")

#Bisexual Adult
dat.sub <- subset(nsduh2, SEXIDENT ==3)
val.bi <- t(svyby(design = dat.sub, ~COMBINATIONS, by = ~IRSEX, svymean))
val.bi <- data.frame(val.bi)
val.bi$SEXIDENT <- "Bisexual"

#Gay/Lesbian Adults
dat.sub <- subset(nsduh2, SEXIDENT ==2)
val.gay <- t(svyby(design = dat.sub, ~COMBINATIONS, by = ~IRSEX, svymean))
val.gay <- data.frame(val.gay)
val.gay$SEXIDENT <- "Gay/Lesbian"

#Heterosexual Adults
dat.sub <- subset(nsduh2, SEXIDENT ==1)
val.het <- t(svyby(design = dat.sub, ~COMBINATIONS, by = ~IRSEX, svymean))
val.het <- data.frame(val.het)
val.het$SEXIDENT <- "Heterosexual"

val <- rbind(val.bi, val.gay, val.het)
colnames(val) <- c("Male", "Female", "Sexual Identity")
val <- val[c(2:17,35:50, 68:83),]
val <- data.frame(val)
val$COMBINATION <- levels(as.factor(nsduh2$variables$COMBINATIONS))
val <- val[which(as.numeric(val$Male) != 0),]
val <- val[which(as.numeric(val$Female) != 0),]
row.names(val) <- c(1:dim(val)[1])
val <- melt(val, c("Sexual.Identity", "COMBINATION"))
colnames(val)[3] <- "Gender"
colnames(val)[4] <- "Prevalence"
val$Prevalence <- as.numeric(val$Prevalence)
val$Percentage <- val$Prevalence * 100

write.csv(val, "PolysubstanceUseCombination2022.csv")

tiff("Gender NSDUH 2021 and 2022 LGB Adults.tiff",units = "in", res = 300, width = 9, height = 8)

ggplot(data = val %>% filter(COMBINATION != "No Binge Alcohol, Cannabis, Cigarettes or Nicotine Vape"), aes(x = Prevalence * 100, y = COMBINATION, fill = Gender)) + geom_bar(stat = "summary") +
  facet_grid(Sexual.Identity~Gender) + scale_x_continuous("Survey-Weighted Percentage (%)", breaks = c(seq(from = 0, by = 1, to = 14))) + scale_y_discrete("Polysubstance Use Combinations") + theme_classic() + scale_fill_discrete("Sex", c("black", "gray"))

dev.off()

# 
# sum(table(nsduh$variables$COMBINATIONSMERGED, nsduh$variables$SEXIDENT))
# table(nsduh$variables$COMBINATIONSMERGED)
# table(nsduh$variables$COMBINATIONSMERGED, nsduh$variables$SEXIDENT)
# 
# #Substance Use Combinations by Sexual Identity and Sex
# x <- svytable(design = nsduh, formula = ~COMBINATIONSMERGED + SEXIDENT + IRSEX, Ntotal = dim(nsduh)[1])
# y <- svytable(design = nsduh, formula = ~COMBINATIONSMERGED + SEXIDENT, Ntotal = dim(nsduh)[1])
# z <- table(nsduh$variables$COMBINATIONSMERGED, nsduh$variables$SEXIDENT, nsduh$variables$IRSEX)
# 
# #Weighted Prevalence
# 
# #------Straight
# dat.tab3 <- matrix(NA, nrow = 72, ncol = 5, byrow = TRUE)
# dat.tab3 <- data.frame(dat.tab3)
# colnames(dat.tab3) <- c("SEXIDENT", "SEX", "COMBINATIONS", "SAMPLE", "PERCENTAGE")
# 
# dat.tab3$SEXIDENT[1:18] <- rep("Heterosexual", times = 18, length.out = 18)
# dat.tab3$SEXIDENT[19:36] <- rep("Gay/Lesbian", times = 18, length.out = 18)
# dat.tab3$SEXIDENT[37:54] <- rep("Bisexual", times = 18, length.out = 18)
# dat.tab3$SEXIDENT[55:72] <- rep("Not Sure", times = 18, length.out = 18)
# 
# dat.tab3$SEX <- rep(c("Female", "Male"), 9)
# dat.tab3$COMBINATIONS[c(1,2,19,20,37,38,55,56)] <- levels(factor(nsduh$variables$COMBINATIONSMERGED))[1]
# dat.tab3$COMBINATIONS[c(3,4,21,22,39,40,57,58)] <- levels(factor(nsduh$variables$COMBINATIONSMERGED))[2]
# dat.tab3$COMBINATIONS[c(5,6,23,24,41,42,59,60)] <- levels(factor(nsduh$variables$COMBINATIONSMERGED))[3]
# dat.tab3$COMBINATIONS[c(7,8,25,26,43,44,61,62)] <- levels(factor(nsduh$variables$COMBINATIONSMERGED))[4]
# dat.tab3$COMBINATIONS[c(9,10,27,28,45,46,63,64)] <- levels(factor(nsduh$variables$COMBINATIONSMERGED))[5]
# dat.tab3$COMBINATIONS[c(11,12,29,30,47,48,65,66)] <- levels(factor(nsduh$variables$COMBINATIONSMERGED))[6]
# dat.tab3$COMBINATIONS[c(13,14,31,32,49,50,67,68)] <- levels(factor(nsduh$variables$COMBINATIONSMERGED))[7]
# dat.tab3$COMBINATIONS[c(15,16,33,34,51,52,69,70)] <- levels(factor(nsduh$variables$COMBINATIONSMERGED))[8]
# dat.tab3$COMBINATIONS[c(17,18,35,36,53,54,71,72)] <- levels(factor(nsduh$variables$COMBINATIONSMERGED))[9]
# 
# #Alcohol + Cannabis
# 
# dat.tab3$PERCENTAGE[1] <- x[1,1,1]/y[1,1] * 100 #Female
# dat.tab3$PERCENTAGE[2] <-x[1,1,2]/y[1,1] * 100 #Male
# dat.tab3$SAMPLE[1] <- z[1,1,1]
# dat.tab3$SAMPLE[2] <- z[1,1,2]
# 
# #Alcohol + Cannabis + Cigarettes
# dat.tab3$PERCENTAGE[3] <-x[2,1,1]/y[2,1] * 100 #Female
# dat.tab3$PERCENTAGE[4] <-x[2,1,2]/y[2,1] * 100 #Male
# dat.tab3$SAMPLE[3] <- z[2,1,1]
# dat.tab3$SAMPLE[4] <- z[2,1,2]
# 
# 
# #Alcohol + Cigarettes
# dat.tab3$PERCENTAGE[5] <-x[3,1,1]/y[3,1] * 100 #Female
# dat.tab3$PERCENTAGE[6] <-x[3,1,2]/y[3,1] * 100 #Male 
# dat.tab3$SAMPLE[5] <- z[3,1,1]
# dat.tab3$SAMPLE[6] <- z[3,1,2]
# 
# #Alcohol Single Use
# dat.tab3$PERCENTAGE[7] <-x[4,1,1]/y[4,1] * 100 #Female
# dat.tab3$PERCENTAGE[8] <-x[4,1,2]/y[4,1] * 100 #Male
# dat.tab3$SAMPLE[7] <- z[4,1,1]
# dat.tab3$SAMPLE[8] <- z[4,1,2]
# 
# #Cannabis + Cigarettes
# dat.tab3$PERCENTAGE[9] <-x[5,1,1]/y[5,1] * 100 #Female
# dat.tab3$PERCENTAGE[10] <-x[5,1,2]/y[5,1] * 100 #Male 
# dat.tab3$SAMPLE[9] <- z[5,1,1]
# dat.tab3$SAMPLE[10] <- z[5,1,2]
# 
# #Cannabis Single Use
# dat.tab3$PERCENTAGE[11] <-x[6,1,1]/y[6,1] * 100 #Female
# dat.tab3$PERCENTAGE[12] <-x[6,1,2]/y[6,1] * 100 #Male 
# dat.tab3$SAMPLE[11] <- z[6,1,1]
# dat.tab3$SAMPLE[12] <- z[6,1,2]
# 
# #Cigarette Single Use
# dat.tab3$PERCENTAGE[13] <-x[7,1,1]/y[7,1] * 100 #Female
# dat.tab3$PERCENTAGE[14] <-x[7,1,2]/y[7,1] * 100 #Male 
# dat.tab3$SAMPLE[13] <- z[7,1,1]
# dat.tab3$SAMPLE[14] <- z[7,1,2]
# 
# #No Alcohol, Cannabis, Cigarettes or Nicotine Vaping
# dat.tab3$PERCENTAGE[15] <-x[8,1,1]/y[8,1] * 100 #Female
# dat.tab3$PERCENTAGE[16] <-x[8,1,2]/y[8,1] * 100 #Male
# dat.tab3$SAMPLE[15] <- z[8,1,1]
# dat.tab3$SAMPLE[16] <- z[8,1,2]
# 
# #Other Combinations
# dat.tab3$PERCENTAGE[17] <-x[9,1,1]/y[9,1] * 100 #Female
# dat.tab3$PERCENTAGE[18] <-x[9,1,2]/y[9,1] * 100 #Male
# dat.tab3$SAMPLE[17] <- z[9,1,1]
# dat.tab3$SAMPLE[18] <- z[9,1,2]
# 
# #------ Gay/Lesbian
# 
# #Alcohol + Cannabis
# dat.tab3$PERCENTAGE[19] <-x[1,2,1]/y[1,2] * 100 #Female
# dat.tab3$PERCENTAGE[20] <-x[1,2,2]/y[1,2] * 100 #Male 
# dat.tab3$SAMPLE[19] <- z[1,2,1]
# dat.tab3$SAMPLE[20] <- z[1,2,2]
# 
# #Alcohol + Cannabis + Cigarettes
# dat.tab3$PERCENTAGE[21] <-x[2,2,1]/y[2,2] * 100 #Female
# dat.tab3$PERCENTAGE[22] <-x[2,2,2]/y[2,2] * 100 #Male 
# dat.tab3$SAMPLE[21] <- z[2,2,1]
# dat.tab3$SAMPLE[22] <- z[2,2,2]
# 
# #Alcohol + Cigarettes
# dat.tab3$PERCENTAGE[23] <-x[3,2,1]/y[3,2] * 100 #Female
# dat.tab3$PERCENTAGE[24] <-x[3,2,2]/y[3,2] * 100 #Male 
# dat.tab3$SAMPLE[23] <- z[3,2,1]
# dat.tab3$SAMPLE[24] <- z[3,2,2]
# 
# #Alcohol Single Use
# dat.tab3$PERCENTAGE[25] <-x[4,2,1]/y[4,2] * 100 #Female
# dat.tab3$PERCENTAGE[26] <-x[4,2,2]/y[4,2] * 100 #Male 
# dat.tab3$SAMPLE[25] <- z[4,2,1]
# dat.tab3$SAMPLE[26] <- z[4,2,2]
# 
# #Cannabis + Cigarettes
# dat.tab3$PERCENTAGE[27] <-x[5,2,1]/y[5,2] * 100 #Female
# dat.tab3$PERCENTAGE[28] <-x[5,2,2]/y[5,2] * 100 #Male
# dat.tab3$SAMPLE[27] <- z[5,2,1]
# dat.tab3$SAMPLE[28] <- z[5,2,2]
# 
# #Cannabis Single Use
# dat.tab3$PERCENTAGE[29] <-x[6,2,1]/y[6,2] * 100 #Female
# dat.tab3$PERCENTAGE[30] <-x[6,2,2]/y[6,2] * 100 #Male 
# dat.tab3$SAMPLE[29] <- z[6,2,1]
# dat.tab3$SAMPLE[30] <- z[6,2,2]
# 
# #Cigarette Single Use
# dat.tab3$PERCENTAGE[31] <-x[7,2,1]/y[7,2] * 100 #Female
# dat.tab3$PERCENTAGE[32] <-x[7,2,2]/y[7,2] * 100 #Male
# dat.tab3$SAMPLE[31] <- z[7,2,1]
# dat.tab3$SAMPLE[32] <- z[7,2,2]
# 
# #No Alcohol, Cannabis, Cigarettes or Nicotine Vaping
# dat.tab3$PERCENTAGE[33] <-x[8,2,1]/y[8,2] * 100 #Female
# dat.tab3$PERCENTAGE[34] <-x[8,2,2]/y[8,2] * 100 #Male
# dat.tab3$SAMPLE[33] <- z[8,2,1]
# dat.tab3$SAMPLE[34] <- z[8,2,2]
# 
# #Other Combinations
# dat.tab3$PERCENTAGE[35] <-x[9,2,1]/y[9,2] * 100 #Female
# dat.tab3$PERCENTAGE[36] <-x[9,2,2]/y[9,2] * 100 #Male
# dat.tab3$SAMPLE[35] <- z[9,2,1]
# dat.tab3$SAMPLE[36] <- z[9,2,2]
# 
# #------ Bisexual
# 
# #Alcohol + Cannabis
# dat.tab3$PERCENTAGE[37] <-x[1,3,1]/y[1,3] * 100 #Female
# dat.tab3$PERCENTAGE[38] <-x[1,3,2]/y[1,3] * 100 #Male 
# dat.tab3$SAMPLE[37] <- z[1,3,1]
# dat.tab3$SAMPLE[38] <- z[1,3,2]
# 
# #Alcohol + Cannabis + Cigarettes
# dat.tab3$PERCENTAGE[39] <-x[2,3,1]/y[2,3] * 100 #Female
# dat.tab3$PERCENTAGE[40] <-x[2,3,2]/y[2,3] * 100 #Male 
# dat.tab3$SAMPLE[39] <- z[2,3,1]
# dat.tab3$SAMPLE[40] <- z[2,3,2]
# 
# #Alcohol + Cigarettes
# dat.tab3$PERCENTAGE[41] <-x[3,3,1]/y[3,3] * 100 #Female
# dat.tab3$PERCENTAGE[42] <-x[3,3,2]/y[3,3] * 100 #Male 
# dat.tab3$SAMPLE[41] <- z[3,3,1]
# dat.tab3$SAMPLE[42] <- z[3,3,2]
# 
# #Alcohol Single Use
# dat.tab3$PERCENTAGE[43] <-x[4,3,1]/y[4,3] * 100 #Female
# dat.tab3$PERCENTAGE[44] <-x[4,3,2]/y[4,3] * 100 #Male
# dat.tab3$SAMPLE[43] <- z[4,3,1]
# dat.tab3$SAMPLE[44] <- z[4,3,2]
# 
# #Cannabis + Cigarettes
# dat.tab3$PERCENTAGE[45] <-x[5,3,1]/y[5,3] * 100 #Female
# dat.tab3$PERCENTAGE[46] <-x[5,3,2]/y[5,3] * 100 #Male 
# dat.tab3$SAMPLE[45] <- z[5,3,1]
# dat.tab3$SAMPLE[46] <- z[5,3,2]
# 
# #Cannabis Single Use
# dat.tab3$PERCENTAGE[47] <-x[6,3,1]/y[6,3] * 100 #Female
# dat.tab3$PERCENTAGE[48] <-x[6,3,2]/y[6,3] * 100 #Male 
# dat.tab3$SAMPLE[47] <- z[6,3,1]
# dat.tab3$SAMPLE[48] <- z[6,3,2]
# 
# #Cigarette Single Use
# dat.tab3$PERCENTAGE[49] <-x[7,3,1]/y[7,3] * 100 #Female
# dat.tab3$PERCENTAGE[50] <-x[7,3,2]/y[7,3] * 100 #Male 
# dat.tab3$SAMPLE[49] <- z[7,3,1]
# dat.tab3$SAMPLE[50] <- z[7,3,2]
# 
# #No Alcohol, Cannabis, Cigarettes or Nicotine Vaping
# dat.tab3$PERCENTAGE[51] <-x[8,3,1]/y[8,3] * 100 #Female
# dat.tab3$PERCENTAGE[52] <-x[8,3,2]/y[8,3] * 100 #Male 
# dat.tab3$SAMPLE[51] <- z[8,3,1]
# dat.tab3$SAMPLE[52] <- z[8,3,2]
# 
# #Other Combinations
# dat.tab3$PERCENTAGE[53] <-x[9,3,1]/y[9,3] * 100 #Female
# dat.tab3$PERCENTAGE[54] <-x[9,3,2]/y[9,3] * 100 #Male 
# dat.tab3$SAMPLE[53] <- z[9,3,1]
# dat.tab3$SAMPLE[54] <- z[9,3,2]
# 
# #------ Not Sure
# 
# #Alcohol + Cannabis
# dat.tab3$PERCENTAGE[55] <-x[1,4,1]/y[1,4] * 100 #Female
# dat.tab3$PERCENTAGE[56] <-x[1,4,2]/y[1,4] * 100 #Male 
# dat.tab3$SAMPLE[55] <- z[1,4,1]
# dat.tab3$SAMPLE[56] <- z[1,4,2]
# 
# #Alcohol + Cannabis + Cigarettes
# dat.tab3$PERCENTAGE[57] <-x[2,4,1]/y[2,4] * 100 #Female
# dat.tab3$PERCENTAGE[58] <-x[2,4,2]/y[2,4] * 100 #Male 
# dat.tab3$SAMPLE[57] <- z[2,4,1]
# dat.tab3$SAMPLE[58] <- z[2,4,2]
# 
# #Alcohol + Cigarettes
# dat.tab3$PERCENTAGE[59] <-x[3,4,1]/y[3,4] * 100 #Female
# dat.tab3$PERCENTAGE[60] <-x[3,4,2]/y[3,4] * 100 #Male 
# dat.tab3$SAMPLE[59] <- z[3,4,1]
# dat.tab3$SAMPLE[60] <- z[3,4,2]
# 
# #Alcohol Single Use
# dat.tab3$PERCENTAGE[61] <-x[4,4,1]/y[4,4] * 100 #Female
# dat.tab3$PERCENTAGE[62] <-x[4,4,2]/y[4,4] * 100 #Male 
# dat.tab3$SAMPLE[61] <- z[4,4,1]
# dat.tab3$SAMPLE[62] <- z[4,4,2]
# 
# #Cannabis + Cigarettes
# dat.tab3$PERCENTAGE[63] <-x[5,4,1]/y[5,4] * 100 #Female
# dat.tab3$PERCENTAGE[64] <-x[5,4,2]/y[5,4] * 100 #Male 
# dat.tab3$SAMPLE[63] <- z[5,4,1]
# dat.tab3$SAMPLE[64] <- z[5,4,2]
# 
# #Cannabis Single Use
# dat.tab3$PERCENTAGE[65] <-x[6,4,1]/y[6,4] * 100 #Female
# dat.tab3$PERCENTAGE[66] <-x[6,4,2]/y[6,4] * 100 #Male 
# dat.tab3$SAMPLE[65] <- z[6,4,1]
# dat.tab3$SAMPLE[66] <- z[6,4,2]
# 
# #Cigarette Single Use
# dat.tab3$PERCENTAGE[67] <-x[7,4,1]/y[7,4] * 100 #Female
# dat.tab3$PERCENTAGE[68] <-x[7,4,2]/y[7,4] * 100 #Male 
# dat.tab3$SAMPLE[67] <- z[7,4,1]
# dat.tab3$SAMPLE[68] <- z[7,4,2]
# 
# #No Alcohol, Cannabis, Cigarettes or Nicotine Vaping
# dat.tab3$PERCENTAGE[69] <-x[8,4,1]/y[8,4] * 100 #Female
# dat.tab3$PERCENTAGE[70] <-x[8,4,2]/y[8,4] * 100 #Male 
# dat.tab3$SAMPLE[69] <- z[8,4,1]
# dat.tab3$SAMPLE[70] <- z[8,4,2]
# 
# #Other Combinations
# dat.tab3$PERCENTAGE[71] <-x[9,4,1]/y[9,4] * 100 #Female
# dat.tab3$PERCENTAGE[72] <-x[9,4,2]/y[9,4] * 100 #Male 
# dat.tab3$SAMPLE[71] <- z[9,4,1]
# dat.tab3$SAMPLE[72] <- z[9,4,2]
# 
# #Saving Data in File
# write.csv(dat.tab3, "table3NSDUH2122SubstanceUseComb.csv")
# 
# 
# #Plot
# my_colors = c("black", "gray", "pink", "lightblue")
# library(tiff)
# 
# 
# #Removing Sex in the consideration of percentages
# x <- svytable(design = nsduh, formula = ~SEXIDENT + IRSEX, Ntotal = dim(nsduh)[1])
# y <- svytable(design = nsduh, formula = ~IRSEX, Ntotal = dim(nsduh)[1])
# 
# dat.tab3$PERCENTAGE.FIX <- rep(NA, length(dat.tab3$SEXIDENT))
# dat.tab3$PERCENTAGE.FIX[dat.tab3$SEX == "Male" & dat.tab3$SEXIDENT == "Heterosexual"] <- dat.tab3$PERCENTAGE[dat.tab3$SEX == "Male" & dat.tab3$SEXIDENT == "Heterosexual"] * (dat.tab3$SAMPLE[dat.tab3$SEX == "Male" & dat.tab3$SEXIDENT == "Heterosexual"]/sum(dat.tab3$SAMPLE[dat.tab3$SEX == "Male" & dat.tab3$SEXIDENT == "Heterosexual"]))/0.4973
# # dat.tab3$PERCENTAGE.FIX[dat.tab3$SEX == "Male" & dat.tab3$SEXIDENT == "Heterosexual"] <- dat.tab3$PERCENTAGE[dat.tab3$SEX == "Male" & dat.tab3$SEXIDENT == "Heterosexual"] * (0.4973/(x[1,2]/y[2]))
# 
# dat.tab3$PERCENTAGE.FIX[dat.tab3$SEX == "Female" & dat.tab3$SEXIDENT == "Heterosexual"] <- dat.tab3$PERCENTAGE[dat.tab3$SEX == "Female" & dat.tab3$SEXIDENT == "Heterosexual"] * (dat.tab3$SAMPLE[dat.tab3$SEX == "Female" & dat.tab3$SEXIDENT == "Heterosexual"]/sum(dat.tab3$SAMPLE[dat.tab3$SEX == "Female" & dat.tab3$SEXIDENT == "Heterosexual"]))/0.5027
# dat.tab3$PERCENTAGE.FIX[dat.tab3$SEX == "Male" & dat.tab3$SEXIDENT == "Gay/Lesbian"] <- dat.tab3$PERCENTAGE[dat.tab3$SEX == "Male" & dat.tab3$SEXIDENT == "Gay/Lesbian"] * (dat.tab3$SAMPLE[dat.tab3$SEX == "Male" & dat.tab3$SEXIDENT == "Gay/Lesbian"]/sum(dat.tab3$SAMPLE[dat.tab3$SEX == "Male" & dat.tab3$SEXIDENT == "Gay/Lesbian"]))/0.5876
# dat.tab3$PERCENTAGE.FIX[dat.tab3$SEX == "Female" & dat.tab3$SEXIDENT == "Gay/Lesbian"] <- dat.tab3$PERCENTAGE[dat.tab3$SEX == "Female" & dat.tab3$SEXIDENT == "Gay/Lesbian"] * (dat.tab3$SAMPLE[dat.tab3$SEX == "Female" & dat.tab3$SEXIDENT == "Gay/Lesbian"]/sum(dat.tab3$SAMPLE[dat.tab3$SEX == "Female" & dat.tab3$SEXIDENT == "Gay/Lesbian"]))/0.4124
# dat.tab3$PERCENTAGE.FIX[dat.tab3$SEX == "Male" & dat.tab3$SEXIDENT == "Bisexual"] <- dat.tab3$PERCENTAGE[dat.tab3$SEX == "Male" & dat.tab3$SEXIDENT == "Bisexual"] * (dat.tab3$SAMPLE[dat.tab3$SEX == "Male" & dat.tab3$SEXIDENT == "Bisexual"]/sum(dat.tab3$SAMPLE[dat.tab3$SEX == "Male" & dat.tab3$SEXIDENT == "Bisexual"]))/0.2834
# dat.tab3$PERCENTAGE.FIX[dat.tab3$SEX == "Female" & dat.tab3$SEXIDENT == "Bisexual"] <- dat.tab3$PERCENTAGE[dat.tab3$SEX == "Female" & dat.tab3$SEXIDENT == "Bisexual"] * (dat.tab3$SAMPLE[dat.tab3$SEX == "Female" & dat.tab3$SEXIDENT == "Bisexual"]/sum(dat.tab3$SAMPLE[dat.tab3$SEX == "Female" & dat.tab3$SEXIDENT == "Bisexual"]))/0.7166
# dat.tab3$PERCENTAGE.FIX[dat.tab3$SEX == "Male" & dat.tab3$SEXIDENT == "Not Sure"] <- dat.tab3$PERCENTAGE[dat.tab3$SEX == "Male" & dat.tab3$SEXIDENT == "Not Sure"] * (dat.tab3$SAMPLE[dat.tab3$SEX == "Male" & dat.tab3$SEXIDENT == "Not Sure"]/sum(dat.tab3$SAMPLE[dat.tab3$SEX == "Male" & dat.tab3$SEXIDENT == "Not Sure"]))/0.3722
# dat.tab3$PERCENTAGE.FIX[dat.tab3$SEX == "Female" & dat.tab3$SEXIDENT == "Not Sure"] <- dat.tab3$PERCENTAGE[dat.tab3$SEX == "Female" & dat.tab3$SEXIDENT == "Not Sure"] * (dat.tab3$SAMPLE[dat.tab3$SEX == "Female" & dat.tab3$SEXIDENT == "Not Sure"]/sum(dat.tab3$SAMPLE[dat.tab3$SEX == "Female" & dat.tab3$SEXIDENT == "Not Sure"]))/0.6278
# 
# # dat.tab3$PERCENTAGE.FIX[dat.tab3$SEXIDENT == "Bisexual"] <- dat.tab3$PERCENTAGE[dat.tab3$SEXIDENT == "Bisexual"] * (dat.tab3$SAMPLE[dat.tab3$SEXIDENT == "Bisexual"]/sum(dat.tab3$SAMPLE[dat.tab3$SEXIDENT == "Bisexual"]))
# # dat.tab3$PERCENTAGE.FIX[dat.tab3$SEXIDENT == "Not Sure"] <- dat.tab3$PERCENTAGE[dat.tab3$SEXIDENT == "Not Sure"] * (dat.tab3$SAMPLE[dat.tab3$SEXIDENT == "Not Sure"]/sum(dat.tab3$SAMPLE[dat.tab3$SEXIDENT == "Not Sure"]))
# 
# tiff("table3NSDUH2122SubstanceUseComb.tiff",units = "in", res = 300, width = 13, height = 6)
# 
# ggplot(data = dat.tab3 %>% filter(COMBINATIONS != "No Alcohol, Cannabis, Cigarettes or Nicotine Vaping"), aes(x = SEXIDENT, y = PERCENTAGE.FIX, group = SEX, fill = SEX)) + geom_bar(stat = "summary", position = "dodge") + facet_wrap(~COMBINATIONS) +
#   scale_y_continuous("Weighted Prevalence (%)", breaks = c(seq(from = 0, by = 4, to = 90))) + 
#   scale_x_discrete("Sexual Identity") + theme_bw() +
#   scale_fill_manual("Sex", values = my_colors)
# 
# dev.off()
# 
# y <- svytable(design = nsduh, formula = ~COMBINATIONSMERGED, Ntotal = dim(nsduh)[1])
# y/sum(y) * 100
# 

#----testing cannabis vape and nicotine vape differences by sexual identity

#Overall
svyttest(design= nsduh, VAPINGCANNABIS~VAPINGNICOTINE)

x <- svytable(design = nsduh, ~VAPINGCANNABIS + SEXIDENT)
y <- svytable(design = nsduh, ~SEXIDENT)
z <- svytable(design = nsduh, ~VAPINGNICOTINE + SEXIDENT)

#Proportion Test Manually

#Heterosexual 
prop.test(x = c(x[2,1], z[2,1]), n = c(sum(x[,1]), sum(z[,1])), correct = TRUE, alternative = "two.sided")

#Gay/Lesbian
prop.test(x = c(x[2,2], z[2,2]), n = c(sum(x[,2]), sum(z[,2])), correct = TRUE, alternative = "two.sided")

#Bisexual
prop.test(x = c(x[2,3], z[2,3]), n = c(sum(x[,3]), sum(z[,3])), correct = TRUE, alternative = "two.sided")


#Survey-weighted Prevalence
x[,1]/y[1] * 100
x[,2]/y[2] * 100
x[,3]/y[3] * 100

#Heterosexual
nsduh3 <- subset(nsduh, SEXIDENT ==1)
svyby(design = nsduh3, ~VAPINGCANNABIS, by = ~VAPINGNICOTINE, svymean)
svychisq(design= nsduh3, ~VAPINGNICOTINE+VAPINGCANNABIS, statistic = "adjWald")
summary(svyglm(design = nsduh3, VAPINGNICOTINE ~ VAPINGCANNABIS))

#Gay/Lesbian
nsduh3 <- subset(nsduh, SEXIDENT ==2)
svyby(design = nsduh3, ~VAPINGCANNABIS, by = ~VAPINGNICOTINE, svymean)
svychisq(design= nsduh3, ~VAPINGNICOTINE+VAPINGCANNABIS, statistic = "adjWald")
summary(svyglm(design = nsduh3, VAPINGNICOTINE ~ VAPINGCANNABIS))

#Bisexual
nsduh3 <- subset(nsduh, SEXIDENT ==3)
svyby(design = nsduh3, ~VAPINGCANNABIS, by = ~VAPINGNICOTINE, svymean)
svychisq(design= nsduh3, ~VAPINGNICOTINE+VAPINGCANNABIS, statistic = "adjWald")
summary(svyglm(design = nsduh3, VAPINGNICOTINE ~ VAPINGCANNABIS))

#---- Combinations
table(nsduh2$variables$AGENEW, nsduh2$variables$SEXIDENT)
table(nsduh2$variables$AGENEW)

x <- svytable(design = nsduh2, formula = ~SEXIDENT+COMBINATIONS, Ntotal = dim(nsduh2)[1])
y <- svytable(design = nsduh2, formula = ~SEXIDENT, Ntotal = dim(nsduh2)[1])
svyby(design = nsduh2, formula = ~COMBINATIONS, by = ~SEXIDENT, svymean)

(x[2,]/y[2]) * 100 #G/L
(x[3,]/y[3]) * 100 #Bi
(x[1,]/y[1]) * 100 #Straight
(x[4,]/y[4]) * 100 #NS

y <- svytable(design = nsduh2, formula = ~COMBINATIONS, Ntotal = dim(nsduh2)[1])
y/sum(y) * 100
svymean(design = nsduh2, ~COMBINATIONS)

svychisq(design = nsduh2, formula = ~COMBINATIONS+SEXIDENT, statistic = "adjWald")


#---- Age

# nsduh2$variables$AGE[nsduh2$variables$AGE == "> 65 years"] <- "50+ years"

table(nsduh2$variables$AGENEW, nsduh2$variables$SEXIDENT)
table(nsduh2$variables$AGENEW)

x <- svytable(design = nsduh2, formula = ~SEXIDENT+AGENEW, Ntotal = dim(nsduh2)[1])
y <- svytable(design = nsduh2, formula = ~SEXIDENT, Ntotal = dim(nsduh2)[1])
svyby(design = nsduh2, formula = ~AGENEW, by = ~SEXIDENT, svymean)

(x[2,]/y[2]) * 100 #G/L
(x[3,]/y[3]) * 100 #Bi
(x[1,]/y[1]) * 100 #Straight
(x[4,]/y[4]) * 100 #NS

y <- svytable(design = nsduh2, formula = ~AGENEW, Ntotal = dim(nsduh2)[1])
y/sum(y) * 100

svychisq(design = nsduh2, formula = ~AGENEW+SEXIDENT, statistic = "adjWald")

#--- Sex

#0 - Female
#1 - Male

x <- svytable(design = nsduh2, formula = ~SEXIDENT+IRSEX, Ntotal = dim(nsduh2)[1])
y <- svytable(design = nsduh2, formula = ~SEXIDENT, Ntotal = dim(nsduh2)[1])
svyby(design = nsduh2, formula = ~IRSEX, by = ~SEXIDENT, svymean)

(x[2,]/y[2]) * 100 #G/L
(x[3,]/y[3]) * 100 #Bi
(x[1,]/y[1]) * 100 #Straight
(x[4,]/y[4]) * 100 #NS

table(nsduh2$variables$IRSEX, nsduh2$variables$SEXIDENT)
table(nsduh2$variables$IRSEX)
#Maringal Weighted %
y <- svytable(design = nsduh2, formula = ~IRSEX, Ntotal = dim(nsduh2)[1])
y/sum(y) * 100

svychisq(design = nsduh2, formula = ~IRSEX+SEXIDENT, statistic = "adjWald")


#---- Sexual Attraction

x <- svytable(design = nsduh2, formula = ~SEXIDENT+SEXATRACT, Ntotal = dim(nsduh2)[1])
y <- svytable(design = nsduh2, formula = ~SEXIDENT, Ntotal = dim(nsduh2)[1])

(x[2,]/y[2]) * 100 #G/L
(x[3,]/y[3]) * 100 #Bi
(x[1,]/y[1]) * 100 #Straight
(x[4,]/y[4]) * 100 #NS

table(nsduh2$variables$SEXATRACT, nsduh2$variables$SEXIDENT)
table(nsduh2$variables$SEXATRACT)
y <- svytable(design = nsduh2, formula = ~SEXATRACT, Ntotal = dim(nsduh2)[1])
y/sum(y) * 100

#---- Race/Ethnicity

x <- svytable(design = nsduh2, formula = ~SEXIDENT+ETHNIRACE, Ntotal = dim(nsduh2)[1])
y <- svytable(design = nsduh2, formula = ~SEXIDENT, Ntotal = dim(nsduh2)[1])
svyby(design = nsduh2, formula = ~ETHNIRACE, by = ~SEXIDENT, svymean)

(x[2,]/y[2]) * 100 #G/L
(x[3,]/y[3]) * 100 #Bi
(x[1,]/y[1]) * 100 #Straight
(x[4,]/y[4]) * 100 #NS

table(nsduh2$variables$ETHNIRACE, nsduh2$variables$SEXIDENT)
table(nsduh2$variables$ETHNIRACE)
y <- svytable(design = nsduh2, formula = ~ETHNIRACE, Ntotal = dim(nsduh2)[1])
y/sum(y) * 100

svychisq(design = nsduh2, formula = ~ETHNIRACE+SEXIDENT, statistic = "adjWald")

#---- Educational Attainment

x <- svytable(design = nsduh2, formula = ~SEXIDENT+EDUCATION, Ntotal = dim(nsduh2)[1])
y <- svytable(design = nsduh2, formula = ~SEXIDENT, Ntotal = dim(nsduh2)[1])
svyby(design = nsduh2, formula = ~EDUCATION, by = ~SEXIDENT, svymean)

(x[2,]/y[2]) * 100 #G/L
(x[3,]/y[3]) * 100 #Bi
(x[1,]/y[1]) * 100 #Straight
(x[4,]/y[4]) * 100 #NS

table(nsduh2$variables$EDUCATION, nsduh2$variables$SEXIDENT)
table(nsduh2$variables$EDUCATION)

y <- svytable(design = nsduh2, formula = ~EDUCATION, Ntotal = dim(nsduh2)[1])
y/sum(y) * 100

svychisq(design = nsduh2, formula = ~EDUCATION+SEXIDENT, statistic = "adjWald")

#---- Survey Cycle------------------

x <- svytable(design = nsduh2, formula = ~SEXIDENT+SURVEY, Ntotal = dim(nsduh2)[1])
y <- svytable(design = nsduh2, formula = ~SEXIDENT, Ntotal = dim(nsduh2)[1])
svyby(design = nsduh2, formula = ~SURVEY, by = ~SEXIDENT, svymean)

(x[2,]/y[2]) * 100 #G/L
(x[3,]/y[3]) * 100 #Bi
(x[1,]/y[1]) * 100 #Straight
(x[4,]/y[4]) * 100 #NS

table(nsduh2$variables$SURVEY, nsduh2$variables$SEXIDENT)
table(nsduh2$variables$SURVEY)

y <- svytable(design = nsduh2, formula = ~SURVEY, Ntotal = dim(nsduh2)[1])
y/sum(y) * 100

svychisq(design = nsduh2, formula = ~SURVEY+SEXIDENT, statistic = "adjWald")

#--- Income

x <- svytable(design = nsduh2, formula = ~SEXIDENT+INCOME, Ntotal = dim(nsduh2)[1])
y <- svytable(design = nsduh2, formula = ~SEXIDENT, Ntotal = dim(nsduh2)[1])
svyby(design = nsduh2, formula = ~as.factor(INCOME), by = ~SEXIDENT, svymean)

(x[2,]/y[2]) * 100 #G/L
(x[3,]/y[3]) * 100 #Bi
(x[1,]/y[1]) * 100 #Straight
(x[4,]/y[4]) * 100 #NS

table(nsduh2$variables$INCOME, nsduh2$variables$SEXIDENT)
table(nsduh2$variables$INCOME)
y <- svytable(design = nsduh2, formula = ~INCOME, Ntotal = dim(nsduh2)[1])
y/sum(y) * 100

svychisq(design = nsduh2, formula = ~INCOME+SEXIDENT, statistic = "adjWald")

#--- Urbanicity

x <- svytable(design = nsduh2, formula = ~SEXIDENT+COUTYP4, Ntotal = dim(nsduh2)[1])
y <- svytable(design = nsduh2, formula = ~SEXIDENT, Ntotal = dim(nsduh2)[1])
svyby(design = nsduh2, formula = ~as.factor(COUTYP4), by = ~SEXIDENT, svymean)

(x[2,]/y[2]) * 100 #G/L
(x[3,]/y[3]) * 100 #Bi
(x[1,]/y[1]) * 100 #Straight
(x[4,]/y[4]) * 100 #NS

table(nsduh2$variables$COUTYP4, nsduh2$variables$SEXIDENT)
table(nsduh2$variables$COUTYP4)
y <- svytable(design = nsduh2, formula = ~COUTYP4, Ntotal = dim(nsduh2)[1])
y/sum(y) * 100

svychisq(design = nsduh2, formula = ~COUTYP4+SEXIDENT, statistic = "adjWald")

#--- Medical Insurance

x <- svytable(design = nsduh2, formula = ~SEXIDENT+INSURANCE, Ntotal = dim(nsduh2)[1])
y <- svytable(design = nsduh2, formula = ~SEXIDENT, Ntotal = dim(nsduh2)[1])
svyby(design = nsduh2, formula = ~as.factor(INSURANCE), by = ~SEXIDENT, svymean)

(x[2,]/y[2]) * 100 #G/L
(x[3,]/y[3]) * 100 #Bi
(x[1,]/y[1]) * 100 #Straight
(x[4,]/y[4]) * 100 #NS

table(nsduh2$variables$INSURANCE, nsduh2$variables$SEXIDENT)
table(nsduh2$variables$INSURANCE)
y <- svytable(design = nsduh2, formula = ~INSURANCE, Ntotal = dim(nsduh2)[1])
y/sum(y) * 100

svychisq(design = nsduh2, formula = ~INSURANCE+SEXIDENT, statistic = "adjWald")

#---- Employment Status

x <- svytable(design = nsduh2, formula = ~SEXIDENT+EMPLOYMENT, Ntotal = dim(nsduh2)[1])
y <- svytable(design = nsduh2, formula = ~SEXIDENT, Ntotal = dim(nsduh2)[1])
svyby(design = nsduh2, formula = ~as.factor(EMPLOYMENT), by = ~SEXIDENT, svymean)

(x[2,]/y[2]) * 100 #G/L
(x[3,]/y[3]) * 100 #Bi
(x[1,]/y[1]) * 100 #Straight
(x[4,]/y[4]) * 100 #NS

table(nsduh2$variables$INSURANCE, nsduh2$variables$SEXIDENT)
table(nsduh2$variables$INSURANCE)
y <- svytable(design = nsduh2, formula = ~INSURANCE, Ntotal = dim(nsduh2)[1])
y/sum(y) * 100

svychisq(design = nsduh2, formula = ~EMPLOYMENT+SEXIDENT, statistic = "adjWald")

#---- Marital Status

#0 = Non-Married
#1 = Married

x <- svytable(design = nsduh2, formula = ~SEXIDENT+IRMARIT, Ntotal = dim(nsduh2)[1])
y <- svytable(design = nsduh2, formula = ~SEXIDENT, Ntotal = dim(nsduh2)[1])
svyby(design = nsduh2, formula = ~as.factor(IRMARIT), by = ~SEXIDENT, svymean)

(x[1,]/y[1]) * 100 #Straight
(x[2,]/y[2]) * 100 #G/L
(x[3,]/y[3]) * 100 #Bi
(x[4,]/y[4]) * 100 #NS

table(nsduh2$variables$IRMARIT, nsduh2$variables$SEXIDENT)
table(nsduh2$variables$IRMARIT)
y <- svytable(design = nsduh2, formula = ~IRMARIT, Ntotal = dim(nsduh2)[1])
y/sum(y) * 100

svychisq(design = nsduh2, formula = ~IRMARIT+SEXIDENT, statistic = "adjWald")


#--- Other Combinations

nsduh.clean <- subset(nsduh, COMBINATIONSMERGED == "Other Combinations")

x <- svytable(design = nsduh, formula = ~SEXIDENT+COMBINATIONS, Ntotal = dim(nsduh)[1])
y <- svytable(design = nsduh, formula = ~SEXIDENT, Ntotal = dim(nsduh)[1])

(x[2,]/y[2]) * 100 #G/L
(x[3,]/y[3]) * 100 #Bi
(x[1,]/y[1]) * 100 #Straight
(x[4,]/y[4]) * 100 #NS

table(nsduh$variables$COMBINATIONS, nsduh$variables$SEXIDENT)
table(nsduh$variables$COMBINATIONS)
y <- svytable(design = nsduh, formula = ~COMBINATIONS, Ntotal = dim(nsduh)[1])
y/sum(y) * 100
y <- svytable(design = nsduh, formula = ~SEXIDENT, Ntotal = dim(nsduh)[1])

(x[2,]/y[2]) * 100 #G/L
(x[3,]/y[3]) * 100 #Bi
(x[1,]/y[1]) * 100 #Straight
(x[4,]/y[4]) * 100 #NS

table(nsduh$variables$INSURANCE, nsduh$variables$SEXIDENT)
table(nsduh$variables$INSURANCE)
y <- svytable(design = nsduh, formula = ~INSURANCE, Ntotal = dim(nsduh)[1])
y/sum(y) * 100

val.dat <- svytable(design = nsduh2, ~IRSEX+SEXIDENT)
lol <- svytable(design = nsduh2, ~SEXIDENT)
val.dat[,2]/lol[2] * 100 #Gay/Lesbian
val.dat[,3]/lol[3] * 100 #Bisexual
val.dat[,1]/lol[1] * 100 #Heterosexual

#Creating dummy variables
nsduh2$variables$HETEROSEXUAL[nsduh2$variables$SEXIDENT == "1"] <- 1
nsduh2$variables$HETEROSEXUAL[nsduh2$variables$SEXIDENT != "1"] <- 0
nsduh2$variables$GAY[nsduh2$variables$SEXIDENT == "2"] <- 1
nsduh2$variables$GAY[nsduh2$variables$SEXIDENT != "2"] <- 0
nsduh2$variables$BISEXUAL[nsduh2$variables$SEXIDENT == "3"] <- 1
nsduh2$variables$BISEXUAL[nsduh2$variables$SEXIDENT != "3"] <- 0

#Sex
nsduh2$variables$MALE[nsduh2$variables$IRSEX == 1] <- 1
nsduh2$variables$MALE[nsduh2$variables$IRSEX == 0] <- 0

nsduh2$variables$FEMALE[nsduh2$variables$IRSEX == 1] <- 0
nsduh2$variables$FEMALE[nsduh2$variables$IRSEX == 0] <- 1


val.dat <- svytable(design = nsduh2, ~COMBINATIONS+IRSEX+SEXIDENT)
# val.dat <- svytable(design = nsduh2, ~COMBINATIONS+HETEROSEXUAL+GAY+BISEXUAL)

val.dat <- data.frame(val.dat)

#Proportion Test based on survey weighted sample size to considered the survey-weighted proportions
sex.orient.n <- svytable(design = nsduh2, ~IRSEX+SEXIDENT)

#Proprotion test based on survey-weighted sample size based on sexual identity
# val.dat <- svytable(design = nsduh2, ~COMBINATIONS+SEXIDENT)
val.dat <- svytable(design = nsduh2, ~COMBINATIONS+HETEROSEXUAL+GAY+BISEXUAL)

val.dat <- data.frame(val.dat)

#Proportion Test based on survey weighted sample size to considered the survey-weighted proportions
# sex.orient.n <- svytable(design = nsduh2, ~+SEXIDENT)
sex.orient.n <- svytable(design = nsduh2, ~HETEROSEXUAL + GAY + BISEXUAL)

#Proportional Tests by combinations within sexual identity between sexes

#---- "No Alcohol, Cannabis, Cigarettes or Nicotine Vaping"

val.dat2 <- val.dat %>% filter(COMBINATIONS == "No Binge Alcohol, Cannabis, Cigarettes or Nicotine Vape")

#Gay/Male
# x <- c(val.dat2$Freq[val.dat2$IRSEX == 0 & val.dat2$SEXIDENT == 2], val.dat2$Freq[val.dat2$IRSEX == 1 & val.dat2$SEXIDENT == 2]) #Combination male vs. female
x <- c(val.dat2$Freq[val.dat2$SEXIDENT == 2], val.dat2$Freq[val.dat2$SEXIDENT == 1]) #Combination male vs. female
# n <- c(sex.orient.n[2,2], sex.orient.n[1,2])
n <- c(sex.orient.n[2], sex.orient.n[1])
#Test
prop.test(x = x , n = n)

#---- Dummy approach
nsduh2$variables$HETEROSEXUAL <- as.numeric(nsduh2$variables$HETEROSEXUAL)
nsduh2$variables$BISEXUAL <- as.numeric(nsduh2$variables$BISEXUAL)
nsduh2$variables$GAY <- as.numeric(nsduh2$variables$GAY)

nsduh4 <- subset(nsduh2, COMBINATIONS == "No Binge Alcohol, Cannabis, Cigarettes or Nicotine Vape" & SEXIDENT ==1)

#Testing the groups
svyttest(design = nsduh4, formula = GAY~HETEROSEXUAL)
svyttest(design = nsduh4, formula = BISEXUAL~HETEROSEXUAL)

#Heterosexual
nsduh4 <- subset(nsduh2, COMBINATIONS == "No Binge Alcohol, Cannabis, Cigarettes or Nicotine Vape" & SEXIDENT ==1)
nsduh4 <- subset(nsduh4, SEXIDENT !=4)
svyttest(design = nsduh4, IRSEX~1)

#Gay/Lesbian
nsduh4 <- subset(nsduh2, COMBINATIONS == "No Binge Alcohol, Cannabis, Cigarettes or Nicotine Vape" & SEXIDENT ==2)
nsduh4 <- subset(nsduh4, SEXIDENT !=4)
svyttest(design = nsduh4, IRSEX~1)

#Bisexual
nsduh4 <- subset(nsduh2, COMBINATIONS == "No Binge Alcohol, Cannabis, Cigarettes or Nicotine Vape" & SEXIDENT ==3)
nsduh4 <- subset(nsduh4, SEXIDENT !=4)
svyttest(design = nsduh4, IRSEX~1)

#Bisexual
# x <- c(val.dat2$Freq[val.dat2$IRSEX == 0 & val.dat2$SEXIDENT == 3], val.dat2$Freq[val.dat2$IRSEX == 1 & val.dat2$SEXIDENT == 3]) #Combination male vs. female
# n <- c(sex.orient.n[2,3], sex.orient.n[1,3])
# x <- c(val.dat2$Freq[val.dat2$IRSEX == 0 & val.dat2$SEXIDENT == 2], val.dat2$Freq[val.dat2$IRSEX == 1 & val.dat2$SEXIDENT == 2]) #Combination male vs. female
x <- c(val.dat2$Freq[val.dat2$SEXIDENT == 3], val.dat2$Freq[val.dat2$SEXIDENT == 1]) #Combination male vs. female
# n <- c(sex.orient.n[2,2], sex.orient.n[1,2])
n <- c(sex.orient.n[3], sex.orient.n[1])
#Test
prop.test(x = x , n = n)

#Heterosexual
x <- c(val.dat2$Freq[val.dat2$IRSEX == 0 & val.dat2$SEXIDENT == 1], val.dat2$Freq[val.dat2$IRSEX == 1 & val.dat2$SEXIDENT == 1]) #Combination male vs. female
n <- c(sex.orient.n[2,1], sex.orient.n[1,1])
#Test
prop.test(x = x , n = n)

#--- Alcohol + Cannabis
val.dat2 <- val.dat %>% filter(COMBINATIONS == "Binge Alcohol + Cannabis")

nsduh4 <- subset(nsduh2, COMBINATIONS == "Binge Alcohol + Cannabis")

#Testing the groups
svyttest(design = nsduh4, formula = GAY~HETEROSEXUAL)
svyttest(design = nsduh4, formula = BISEXUAL~HETEROSEXUAL)

#Gay/Male
# x <- c(val.dat2$Freq[val.dat2$IRSEX == 0 & val.dat2$SEXIDENT == 2], val.dat2$Freq[val.dat2$IRSEX == 1 & val.dat2$SEXIDENT == 2]) #Combination male vs. female
# n <- c(sex.orient.n[2,2], sex.orient.n[1,2])
x <- c(val.dat2$Freq[val.dat2$SEXIDENT == 3], val.dat2$Freq[val.dat2$SEXIDENT == 1]) #Combination male vs. female
# n <- c(sex.orient.n[2,2], sex.orient.n[1,2])
n <- c(sex.orient.n[3], sex.orient.n[1])

#Test
prop.test(x = x , n = n)

#Bisexual
x <- c(val.dat2$Freq[val.dat2$IRSEX == 0 & val.dat2$SEXIDENT == 3], val.dat2$Freq[val.dat2$IRSEX == 1 & val.dat2$SEXIDENT == 3]) #Combination male vs. female
n <- c(sex.orient.n[2,3], sex.orient.n[1,3])
#Test
prop.test(x = x , n = n)

#Heterosexual
x <- c(val.dat2$Freq[val.dat2$IRSEX == 0 & val.dat2$SEXIDENT == 1], val.dat2$Freq[val.dat2$IRSEX == 1 & val.dat2$SEXIDENT == 1]) #Combination male vs. female
n <- c(sex.orient.n[2,1], sex.orient.n[1,1])
#Test
prop.test(x = x , n = n)

#-----Alcohol + Cannabis + Cigarettes
val.dat2 <- val.dat %>% filter(COMBINATIONS == "Binge Alcohol + Cannabis + Cigarettes")

nsduh4 <- subset(nsduh2, COMBINATIONS == "Binge Alcohol + Cannabis + Cigarettes")

#Testing the groups
svyttest(design = nsduh4, formula = GAY~HETEROSEXUAL)
svyttest(design = nsduh4, formula = BISEXUAL~HETEROSEXUAL)

#Gay/Male
x <- c(val.dat2$Freq[val.dat2$IRSEX == 0 & val.dat2$SEXIDENT == 2], val.dat2$Freq[val.dat2$IRSEX == 1 & val.dat2$SEXIDENT == 2]) #Combination male vs. female
n <- c(sex.orient.n[2,2], sex.orient.n[1,2])
#Test
prop.test(x = x , n = n)

#Bisexual
x <- c(val.dat2$Freq[val.dat2$IRSEX == 0 & val.dat2$SEXIDENT == 3], val.dat2$Freq[val.dat2$IRSEX == 1 & val.dat2$SEXIDENT == 3]) #Combination male vs. female
n <- c(sex.orient.n[2,3], sex.orient.n[1,3])
#Test
prop.test(x = x , n = n)

#Heterosexual
x <- c(val.dat2$Freq[val.dat2$IRSEX == 0 & val.dat2$SEXIDENT == 1], val.dat2$Freq[val.dat2$IRSEX == 1 & val.dat2$SEXIDENT == 1]) #Combination male vs. female
n <- c(sex.orient.n[2,1], sex.orient.n[1,1])
#Test
prop.test(x = x , n = n)

#-----Alcohol + Cannabis + Cigarettes + Nicotine Vaping
val.dat2 <- val.dat %>% filter(COMBINATIONS == "Binge Alcohol + Cannabis + Cigarettes + Nicotine Vape")

nsduh4 <- subset(nsduh2, COMBINATIONS == "Binge Alcohol + Cannabis + Cigarettes + Nicotine Vape")

#Testing the groups
svyttest(design = nsduh4, formula = GAY~HETEROSEXUAL)
svyttest(design = nsduh4, formula = BISEXUAL~HETEROSEXUAL)


#Gay/Male
x <- c(val.dat2$Freq[val.dat2$IRSEX == 0 & val.dat2$SEXIDENT == 2], val.dat2$Freq[val.dat2$IRSEX == 1 & val.dat2$SEXIDENT == 2]) #Combination male vs. female
n <- c(sex.orient.n[2,2], sex.orient.n[1,2])
#Test
prop.test(x = x , n = n)

#Bisexual
x <- c(val.dat2$Freq[val.dat2$IRSEX == 0 & val.dat2$SEXIDENT == 3], val.dat2$Freq[val.dat2$IRSEX == 1 & val.dat2$SEXIDENT == 3]) #Combination male vs. female
n <- c(sex.orient.n[2,3], sex.orient.n[1,3])
#Test
prop.test(x = x , n = n)

#Heterosexual
x <- c(val.dat2$Freq[val.dat2$IRSEX == 0 & val.dat2$SEXIDENT == 1], val.dat2$Freq[val.dat2$IRSEX == 1 & val.dat2$SEXIDENT == 1]) #Combination male vs. female
n <- c(sex.orient.n[2,1], sex.orient.n[1,1])
#Test
prop.test(x = x , n = n)

#-----Alcohol + Cannabis + Nicotine Vape
val.dat2 <- val.dat %>% filter(COMBINATIONS == "Binge Alcohol + Cannabis + Nicotine Vape")

nsduh4 <- subset(nsduh2, COMBINATIONS == "Binge Alcohol + Cannabis + Nicotine Vape")

#Testing the groups
svyttest(design = nsduh4, formula = GAY~HETEROSEXUAL)
svyttest(design = nsduh4, formula = BISEXUAL~HETEROSEXUAL)

#Gay/Male
x <- c(val.dat2$Freq[val.dat2$IRSEX == 0 & val.dat2$SEXIDENT == 2], val.dat2$Freq[val.dat2$IRSEX == 1 & val.dat2$SEXIDENT == 2]) #Combination male vs. female
n <- c(sex.orient.n[2,2], sex.orient.n[1,2])
#Test
prop.test(x = x , n = n)

#Bisexual
x <- c(val.dat2$Freq[val.dat2$IRSEX == 0 & val.dat2$SEXIDENT == 3], val.dat2$Freq[val.dat2$IRSEX == 1 & val.dat2$SEXIDENT == 3]) #Combination male vs. female
n <- c(sex.orient.n[2,3], sex.orient.n[1,3])
#Test
prop.test(x = x , n = n)

#Heterosexual
x <- c(val.dat2$Freq[val.dat2$IRSEX == 0 & val.dat2$SEXIDENT == 1], val.dat2$Freq[val.dat2$IRSEX == 1 & val.dat2$SEXIDENT == 1]) #Combination male vs. female
n <- c(sex.orient.n[2,1], sex.orient.n[1,1])
#Test
prop.test(x = x , n = n)

#-----Alcohol + Cigarettes
val.dat2 <- val.dat %>% filter(COMBINATIONS == "Binge Alcohol + Cigarettes")

nsduh4 <- subset(nsduh2, COMBINATIONS == "Binge Alcohol + Cigarettes")

#Testing the groups
svyttest(design = nsduh4, formula = GAY~HETEROSEXUAL)
svyttest(design = nsduh4, formula = BISEXUAL~HETEROSEXUAL)

#Gay/Male
x <- c(val.dat2$Freq[val.dat2$IRSEX == 0 & val.dat2$SEXIDENT == 2], val.dat2$Freq[val.dat2$IRSEX == 1 & val.dat2$SEXIDENT == 2]) #Combination male vs. female
n <- c(sex.orient.n[2,2], sex.orient.n[1,2])
#Test
prop.test(x = x , n = n)

#Bisexual
x <- c(val.dat2$Freq[val.dat2$IRSEX == 0 & val.dat2$SEXIDENT == 3], val.dat2$Freq[val.dat2$IRSEX == 1 & val.dat2$SEXIDENT == 3]) #Combination male vs. female
n <- c(sex.orient.n[2,3], sex.orient.n[1,3])
#Test
prop.test(x = x , n = n)

#Heterosexual
x <- c(val.dat2$Freq[val.dat2$IRSEX == 0 & val.dat2$SEXIDENT == 1], val.dat2$Freq[val.dat2$IRSEX == 1 & val.dat2$SEXIDENT == 1]) #Combination male vs. female
n <- c(sex.orient.n[2,1], sex.orient.n[1,1])
#Test
prop.test(x = x , n = n)

#----- Alcohol + Cigarettes + Nicotine Vaping
val.dat2 <- val.dat %>% filter(COMBINATIONS == "Binge Alcohol + Cigarettes + Nicotine Vape")

nsduh4 <- subset(nsduh2, COMBINATIONS == "Binge Alcohol + Cigarettes + Nicotine Vape")

#Testing the groups
svyttest(design = nsduh4, formula = GAY~HETEROSEXUAL)
svyttest(design = nsduh4, formula = BISEXUAL~HETEROSEXUAL)

#Gay/Male
x <- c(val.dat2$Freq[val.dat2$IRSEX == 0 & val.dat2$SEXIDENT == 2], val.dat2$Freq[val.dat2$IRSEX == 1 & val.dat2$SEXIDENT == 2]) #Combination male vs. female
n <- c(sex.orient.n[2,2], sex.orient.n[1,2])
#Test
prop.test(x = x , n = n)

#Bisexual
x <- c(val.dat2$Freq[val.dat2$IRSEX == 0 & val.dat2$SEXIDENT == 3], val.dat2$Freq[val.dat2$IRSEX == 1 & val.dat2$SEXIDENT == 3]) #Combination male vs. female
n <- c(sex.orient.n[2,3], sex.orient.n[1,3])
#Test
prop.test(x = x , n = n)

#Heterosexual
x <- c(val.dat2$Freq[val.dat2$IRSEX == 0 & val.dat2$SEXIDENT == 1], val.dat2$Freq[val.dat2$IRSEX == 1 & val.dat2$SEXIDENT == 1]) #Combination male vs. female
n <- c(sex.orient.n[2,1], sex.orient.n[1,1])
#Test
prop.test(x = x , n = n)


#----- Alcohol + Nicotine Vaping
val.dat2 <- val.dat %>% filter(COMBINATIONS == "Binge Alcohol + Nicotine Vape")

nsduh4 <- subset(nsduh2, COMBINATIONS == "Binge Alcohol + Nicotine Vape")

#Testing the groups
svyttest(design = nsduh4, formula = GAY~HETEROSEXUAL)
svyttest(design = nsduh4, formula = BISEXUAL~HETEROSEXUAL)

nsduh4 <- subset(nsduh2, COMBINATIONS == "Binge Alcohol + Nicotine Vape" & SEXIDENT == 3)

#Testing the groups
svyttest(design = nsduh4, formula = ~IRSEX)

#Gay/Male
x <- c(val.dat2$Freq[val.dat2$IRSEX == 0 & val.dat2$SEXIDENT == 2], val.dat2$Freq[val.dat2$IRSEX == 1 & val.dat2$SEXIDENT == 2]) #Combination male vs. female
n <- c(sex.orient.n[2,2], sex.orient.n[1,2])
#Test
prop.test(x = x , n = n)

#Bisexual
x <- c(val.dat2$Freq[val.dat2$IRSEX == 0 & val.dat2$SEXIDENT == 3], val.dat2$Freq[val.dat2$IRSEX == 1 & val.dat2$SEXIDENT == 3]) #Combination male vs. female
n <- c(sex.orient.n[2,3], sex.orient.n[1,3])
#Test
prop.test(x = x , n = n)

#Heterosexual
x <- c(val.dat2$Freq[val.dat2$IRSEX == 0 & val.dat2$SEXIDENT == 1], val.dat2$Freq[val.dat2$IRSEX == 1 & val.dat2$SEXIDENT == 1]) #Combination male vs. female
n <- c(sex.orient.n[2,1], sex.orient.n[1,1])
#Test
prop.test(x = x , n = n)

#----- Cannabis + Cigarettes
val.dat2 <- val.dat %>% filter(COMBINATIONS == "Cannabis + Cigarettes")

nsduh4 <- subset(nsduh2, COMBINATIONS == "Cannabis + Cigarettes")

#Testing the groups
svyttest(design = nsduh4, formula = GAY~HETEROSEXUAL)
svyttest(design = nsduh4, formula = BISEXUAL~HETEROSEXUAL)

#Gay/Male
x <- c(val.dat2$Freq[val.dat2$IRSEX == 0 & val.dat2$SEXIDENT == 2], val.dat2$Freq[val.dat2$IRSEX == 1 & val.dat2$SEXIDENT == 2]) #Combination male vs. female
n <- c(sex.orient.n[2,2], sex.orient.n[1,2])
#Test
prop.test(x = x , n = n)

#Bisexual
x <- c(val.dat2$Freq[val.dat2$IRSEX == 0 & val.dat2$SEXIDENT == 3], val.dat2$Freq[val.dat2$IRSEX == 1 & val.dat2$SEXIDENT == 3]) #Combination male vs. female
n <- c(sex.orient.n[2,3], sex.orient.n[1,3])
#Test
prop.test(x = x , n = n)

#Heterosexual
x <- c(val.dat2$Freq[val.dat2$IRSEX == 0 & val.dat2$SEXIDENT == 1], val.dat2$Freq[val.dat2$IRSEX == 1 & val.dat2$SEXIDENT == 1]) #Combination male vs. female
n <- c(sex.orient.n[2,1], sex.orient.n[1,1])
#Test
prop.test(x = x , n = n)

#----- Cannabis + Nicotine Vape
val.dat2 <- val.dat %>% filter(COMBINATIONS == "Cannabis + Nicotine Vape")

nsduh4 <- subset(nsduh2, COMBINATIONS == "Cannabis + Nicotine Vape")

#Testing the groups
svyttest(design = nsduh4, formula = GAY~HETEROSEXUAL)
svyttest(design = nsduh4, formula = BISEXUAL~HETEROSEXUAL)

#Gay/Male
x <- c(val.dat2$Freq[val.dat2$IRSEX == 0 & val.dat2$SEXIDENT == 2], val.dat2$Freq[val.dat2$IRSEX == 1 & val.dat2$SEXIDENT == 2]) #Combination male vs. female
n <- c(sex.orient.n[2,2], sex.orient.n[1,2])
#Test
prop.test(x = x , n = n)

#Bisexual
x <- c(val.dat2$Freq[val.dat2$IRSEX == 0 & val.dat2$SEXIDENT == 3], val.dat2$Freq[val.dat2$IRSEX == 1 & val.dat2$SEXIDENT == 3]) #Combination male vs. female
n <- c(sex.orient.n[2,3], sex.orient.n[1,3])
#Test
prop.test(x = x , n = n)

#Heterosexual
x <- c(val.dat2$Freq[val.dat2$IRSEX == 0 & val.dat2$SEXIDENT == 1], val.dat2$Freq[val.dat2$IRSEX == 1 & val.dat2$SEXIDENT == 1]) #Combination male vs. female
n <- c(sex.orient.n[2,1], sex.orient.n[1,1])
#Test
prop.test(x = x , n = n)

#----- Cannabis + Cigarettes + Nicotine Vape
val.dat2 <- val.dat %>% filter(COMBINATIONS == "Cannabis + Cigarettes + Nicotine Vape")

nsduh4 <- subset(nsduh2, COMBINATIONS == "Cannabis + Cigarettes + Nicotine Vape")

#Testing the groups
svyttest(design = nsduh4, formula = GAY~HETEROSEXUAL)
svyttest(design = nsduh4, formula = BISEXUAL~HETEROSEXUAL)

#Gay/Male
x <- c(val.dat2$Freq[val.dat2$IRSEX == 0 & val.dat2$SEXIDENT == 2], val.dat2$Freq[val.dat2$IRSEX == 1 & val.dat2$SEXIDENT == 2]) #Combination male vs. female
n <- c(sex.orient.n[2,2], sex.orient.n[1,2])
#Test
prop.test(x = x , n = n)

#Bisexual
x <- c(val.dat2$Freq[val.dat2$IRSEX == 0 & val.dat2$SEXIDENT == 3], val.dat2$Freq[val.dat2$IRSEX == 1 & val.dat2$SEXIDENT == 3]) #Combination male vs. female
n <- c(sex.orient.n[2,3], sex.orient.n[1,3])
#Test
prop.test(x = x , n = n)

#Heterosexual
x <- c(val.dat2$Freq[val.dat2$IRSEX == 0 & val.dat2$SEXIDENT == 1], val.dat2$Freq[val.dat2$IRSEX == 1 & val.dat2$SEXIDENT == 1]) #Combination male vs. female
n <- c(sex.orient.n[2,1], sex.orient.n[1,1])
#Test
prop.test(x = x , n = n)

#----- Cigarettes + Nicotine Vape
val.dat2 <- val.dat %>% filter(COMBINATIONS == "Cigarettes + Nicotine Vape")

nsduh4 <- subset(nsduh2, COMBINATIONS == "Cigarettes + Nicotine Vape")

#Testing the groups
svyttest(design = nsduh4, formula = GAY~HETEROSEXUAL)
svyttest(design = nsduh4, formula = BISEXUAL~HETEROSEXUAL)

#Gay/Male
x <- c(val.dat2$Freq[val.dat2$IRSEX == 0 & val.dat2$SEXIDENT == 2], val.dat2$Freq[val.dat2$IRSEX == 1 & val.dat2$SEXIDENT == 2]) #Combination male vs. female
n <- c(sex.orient.n[2,2], sex.orient.n[1,2])
#Test
prop.test(x = x , n = n)

#Bisexual
x <- c(val.dat2$Freq[val.dat2$IRSEX == 0 & val.dat2$SEXIDENT == 3], val.dat2$Freq[val.dat2$IRSEX == 1 & val.dat2$SEXIDENT == 3]) #Combination male vs. female
n <- c(sex.orient.n[2,3], sex.orient.n[1,3])
#Test
prop.test(x = x , n = n)

#Heterosexual
x <- c(val.dat2$Freq[val.dat2$IRSEX == 0 & val.dat2$SEXIDENT == 1], val.dat2$Freq[val.dat2$IRSEX == 1 & val.dat2$SEXIDENT == 1]) #Combination male vs. female
n <- c(sex.orient.n[2,1], sex.orient.n[1,1])
#Test
prop.test(x = x , n = n)


#------ COMPARING PREVALENCE OF COMBINATIONS BY SEX WITHIN SEXUAL IDENTITY --------

#----- No Use

#Heterosexual == 1; Gay/Lesbian == 2; Bisexual == 3
nsduh4 <- subset(nsduh2, SEXIDENT ==3)
x <- svytable(design = nsduh4, ~COMBINATIONS+IRSEX)
y <- svytable(design = nsduh4, ~IRSEX)

x[,1]/y[1] * 100
x[,2]/y[2] * 100

val <- prop.test(x = c(x[15,1], x[15,2]), n = c(y[1], y[2]), correct = FALSE)
val$statistic
val$p.value

#SvyChisquare
nsduh4 <- subset(nsduh2, SEXIDENT == 1)
svychisq(design = nsduh4, ~COMBINATIONS+IRSEX, statistic = "adjWald")
x <- svytable(design = nsduh4, ~COMBINATIONS+IRSEX)
y <- svytable(design = nsduh4, ~IRSEX)

x[,1]/y[1] * 100
x[,2]/y[2] * 100

nsduh4 <- subset(nsduh2, SEXIDENT == 2)
svychisq(design = nsduh4, ~COMBINATIONS+IRSEX, statistic = "adjWald")

nsduh4 <- subset(nsduh2, SEXIDENT == 3)
svychisq(design = nsduh4, ~COMBINATIONS+IRSEX, statistic = "adjWald")


#Gay/Lesbian
nsduh4 <- subset(nsduh2, SEXIDENT ==2)
x <- svytable(design = nsduh4, ~COMBINATIONS+IRSEX)
y <- svytable(design = nsduh4, ~IRSEX)

x[,1]/y[1] * 100
x[,2]/y[2] * 100

prop.test(x = c(x[15,1], x[15,2]), n = c(y[1], y[2]))

svychisq()

svyttest(design = nsduh4, formula = MALE~FEMALE)
#Gay/Lesbian
nsduh4 <- subset(nsduh2, SEXIDENT ==3)
x <- svytable(design = nsduh4, ~COMBINATIONS+IRSEX)
y <- svytable(design = nsduh4, ~IRSEX)

x[,1]/y[1] * 100
x[,2]/y[2] * 100

prop.test(x = c(x[15,1], x[15,2]), n = c(y[1], y[2]))


#------ COMPARING PREVALENCE OF SUBSTANCES -------

#Alcohol
nsduh4 <- subset(nsduh2, ALCOHOL == 1)

#Testing the groups
svyttest(design = nsduh4, formula = GAY~HETEROSEXUAL)
svyttest(design = nsduh4, formula = BISEXUAL~HETEROSEXUAL)

#Cannabis
nsduh4 <- subset(nsduh2, CANNABIS == 1)

#Testing the groups
svyttest(design = nsduh4, formula = GAY~HETEROSEXUAL)
svyttest(design = nsduh4, formula = BISEXUAL~HETEROSEXUAL)

#Cigarettes
nsduh4 <- subset(nsduh2, CIGARETTE == 1)

#Testing the groups
svyttest(design = nsduh4, formula = GAY~HETEROSEXUAL)
svyttest(design = nsduh4, formula = BISEXUAL~HETEROSEXUAL)

#Nicotine Vape
nsduh4 <- subset(nsduh2, VAPINGNICOTINE == 1)

#Testing the groups
svyttest(design = nsduh4, formula = GAY~HETEROSEXUAL)
svyttest(design = nsduh4, formula = BISEXUAL~HETEROSEXUAL)

#Cannabis Vape
nsduh4 <- subset(nsduh2, VAPINGCANNABIS == 1)

#Testing the groups
svyttest(design = nsduh4, formula = GAY~HETEROSEXUAL)
svyttest(design = nsduh4, formula = BISEXUAL~HETEROSEXUAL)

#Inhalants
nsduh4 <- subset(nsduh2, INHALANTS == 1)

#Testing the groups
svyttest(design = nsduh4, formula = GAY~HETEROSEXUAL)
svyttest(design = nsduh4, formula = BISEXUAL~HETEROSEXUAL)

#Hallucinogens
nsduh4 <- subset(nsduh2, HALLUCINOGEN == 1)

#Testing the groups
svyttest(design = nsduh4, formula = GAY~HETEROSEXUAL)
svyttest(design = nsduh4, formula = BISEXUAL~HETEROSEXUAL)

#Prescribed Pain Relieivers Misuse
nsduh4 <- subset(nsduh2, MISPAINRELIEVERS == 1)

#Testing the groups
svyttest(design = nsduh4, formula = GAY~HETEROSEXUAL)
svyttest(design = nsduh4, formula = BISEXUAL~HETEROSEXUAL)

#Flavor Vape
nsduh4 <- subset(nsduh2, VAPINGFLAVOR == 1)

#Testing the groups
svyttest(design = nsduh4, formula = GAY~HETEROSEXUAL)
svyttest(design = nsduh4, formula = BISEXUAL~HETEROSEXUAL)

#Meth
nsduh4 <- subset(nsduh2, METH == 1)

#Testing the groups
svyttest(design = nsduh4, formula = GAY~HETEROSEXUAL)
svyttest(design = nsduh4, formula = BISEXUAL~HETEROSEXUAL)

#Cocaine
nsduh4 <- subset(nsduh2, COCAINE == 1)

#Testing the groups
svyttest(design = nsduh4, formula = GAY~HETEROSEXUAL)
svyttest(design = nsduh4, formula = BISEXUAL~HETEROSEXUAL)

#Stimulants
nsduh4 <- subset(nsduh2, STIMULANTS == 1)

#Testing the groups
svyttest(design = nsduh4, formula = GAY~HETEROSEXUAL)
svyttest(design = nsduh4, formula = BISEXUAL~HETEROSEXUAL)

#Misuse of Tranquiliziers
nsduh4 <- subset(nsduh2, MISTRANQUILIZERS == 1)

#Testing the groups
svyttest(design = nsduh4, formula = GAY~HETEROSEXUAL)
svyttest(design = nsduh4, formula = BISEXUAL~HETEROSEXUAL)

#Crack
nsduh4 <- subset(nsduh2, CRACK == 1)

#Testing the groups
svyttest(design = nsduh4, formula = GAY~HETEROSEXUAL)
svyttest(design = nsduh4, formula = BISEXUAL~HETEROSEXUAL)

#Heroin
nsduh4 <- subset(nsduh2, HEROINE == 1)

#Testing the groups
svyttest(design = nsduh4, formula = GAY~HETEROSEXUAL)
svyttest(design = nsduh4, formula = BISEXUAL~HETEROSEXUAL)

#Sedatives
nsduh4 <- subset(nsduh2, SEDATIVES == 1)

#Testing the groups
svyttest(design = nsduh4, formula = GAY~HETEROSEXUAL)
svyttest(design = nsduh4, formula = BISEXUAL~HETEROSEXUAL)

#------- Comparing between sex within sexual identity the substance combinations

#Heterosexual
nsduh4 <- subset(nsduh2, COMBINATIONS == "No Binge Alcohol, Cannabis, Cigarettes or Nicotine Vape" & SEXIDENT ==1)
nsduh4 <- subset(nsduh4, SEXIDENT !=4)
svyttest(design = nsduh4, IRSEX~1)

#Gay/Lesbian
nsduh4 <- subset(nsduh2, COMBINATIONS == "No Binge Alcohol, Cannabis, Cigarettes or Nicotine Vape" & SEXIDENT ==2)
nsduh4 <- subset(nsduh4, SEXIDENT !=4)
svyttest(design = nsduh4, IRSEX~1)

#Bisexual
nsduh4 <- subset(nsduh2, COMBINATIONS == "No Binge Alcohol, Cannabis, Cigarettes or Nicotine Vape" & SEXIDENT ==3)
nsduh4 <- subset(nsduh4, SEXIDENT !=4)
svyttest(design = nsduh4, IRSEX~1)

#Heterosexual
nsduh4 <- subset(nsduh2, COMBINATIONS == "Binge Alcohol + Cannabis" & SEXIDENT ==1)
nsduh4 <- subset(nsduh4, SEXIDENT !=4)
svyttest(design = nsduh4, IRSEX~1)

#Gay/Lesbian
nsduh4 <- subset(nsduh2, COMBINATIONS == "Binge Alcohol + Cannabis" & SEXIDENT ==2)
nsduh4 <- subset(nsduh4, SEXIDENT !=4)
svyttest(design = nsduh4, IRSEX~1)

#Bisexual
nsduh4 <- subset(nsduh2, COMBINATIONS == "Binge Alcohol + Cannabis" & SEXIDENT ==3)
nsduh4 <- subset(nsduh4, SEXIDENT !=4)
svyttest(design = nsduh4, IRSEX~1)

#Heterosexual
nsduh4 <- subset(nsduh2, COMBINATIONS == "Binge Alcohol + Cannabis + Cigarettes" & SEXIDENT ==1)
nsduh4 <- subset(nsduh4, SEXIDENT !=4)
svyttest(design = nsduh4, IRSEX~1)

#Gay/Lesbian
nsduh4 <- subset(nsduh2, COMBINATIONS == "Binge Alcohol + Cannabis + Cigarettes" & SEXIDENT ==2)
nsduh4 <- subset(nsduh4, SEXIDENT !=4)
svyttest(design = nsduh4, IRSEX~1)

#Bisexual
nsduh4 <- subset(nsduh2, COMBINATIONS == "Binge Alcohol + Cannabis + Cigarettes" & SEXIDENT ==3)
nsduh4 <- subset(nsduh4, SEXIDENT !=4)
svyttest(design = nsduh4, IRSEX~1)

#Heterosexual
nsduh4 <- subset(nsduh2, COMBINATIONS == "Binge Alcohol + Cannabis + Cigarettes + Nicotine Vape" & SEXIDENT ==1)
nsduh4 <- subset(nsduh4, SEXIDENT !=4)
svyttest(design = nsduh4, IRSEX~1)

#Gay/Lesbian
nsduh4 <- subset(nsduh2, COMBINATIONS == "Binge Alcohol + Cannabis + Cigarettes + Nicotine Vape" & SEXIDENT ==2)
nsduh4 <- subset(nsduh4, SEXIDENT !=4)
svyttest(design = nsduh4, IRSEX~1)

#Bisexual
nsduh4 <- subset(nsduh2, COMBINATIONS == "Binge Alcohol + Cannabis + Cigarettes + Nicotine Vape" & SEXIDENT ==3)
nsduh4 <- subset(nsduh4, SEXIDENT !=4)
svyttest(design = nsduh4, IRSEX~1)

#Heterosexual
nsduh4 <- subset(nsduh2, COMBINATIONS == "Binge Alcohol + Cannabis + Nicotine Vape" & SEXIDENT ==1)
nsduh4 <- subset(nsduh4, SEXIDENT !=4)
svyttest(design = nsduh4, IRSEX~1)

#Gay/Lesbian
nsduh4 <- subset(nsduh2, COMBINATIONS == "Binge Alcohol + Cannabis + Nicotine Vape" & SEXIDENT ==2)
nsduh4 <- subset(nsduh4, SEXIDENT !=4)
svyttest(design = nsduh4, IRSEX~1)

#Bisexual
nsduh4 <- subset(nsduh2, COMBINATIONS == "Binge Alcohol + Cannabis + Nicotine Vape" & SEXIDENT ==3)
nsduh4 <- subset(nsduh4, SEXIDENT !=4)
svyttest(design = nsduh4, IRSEX~1)

#Heterosexual
nsduh4 <- subset(nsduh2, COMBINATIONS == "Binge Alcohol + Cigarettes" & SEXIDENT ==1)
nsduh4 <- subset(nsduh4, SEXIDENT !=4)
svyttest(design = nsduh4, IRSEX~1)

#Gay/Lesbian
nsduh4 <- subset(nsduh2, COMBINATIONS == "Binge Alcohol + Cigarettes" & SEXIDENT ==2)
nsduh4 <- subset(nsduh4, SEXIDENT !=4)
svyttest(design = nsduh4, IRSEX~1)

#Bisexual
nsduh4 <- subset(nsduh2, COMBINATIONS == "Binge Alcohol + Cigarettes" & SEXIDENT ==3)
nsduh4 <- subset(nsduh4, SEXIDENT !=4)
svyttest(design = nsduh4, IRSEX~1)

#Heterosexual
nsduh4 <- subset(nsduh2, COMBINATIONS == "Binge Alcohol + Cigarettes + Nicotine Vape" & SEXIDENT ==1)
nsduh4 <- subset(nsduh4, SEXIDENT !=4)
svyttest(design = nsduh4, IRSEX~1)

#Gay/Lesbian
nsduh4 <- subset(nsduh2, COMBINATIONS == "Binge Alcohol + Cigarettes + Nicotine Vape" & SEXIDENT ==2)
nsduh4 <- subset(nsduh4, SEXIDENT !=4)
svyttest(design = nsduh4, IRSEX~1)

#Bisexual
nsduh4 <- subset(nsduh2, COMBINATIONS == "Binge Alcohol + Cigarettes + Nicotine Vape" & SEXIDENT ==3)
nsduh4 <- subset(nsduh4, SEXIDENT !=4)
svyttest(design = nsduh4, IRSEX~1)

#Heterosexual
nsduh4 <- subset(nsduh2, COMBINATIONS == "Binge Alcohol + Nicotine Vape" & SEXIDENT ==1)
nsduh4 <- subset(nsduh4, SEXIDENT !=4)
svyttest(design = nsduh4, IRSEX~1)

#Gay/Lesbian
nsduh4 <- subset(nsduh2, COMBINATIONS == "Binge Alcohol + Nicotine Vape" & SEXIDENT ==2)
nsduh4 <- subset(nsduh4, SEXIDENT !=4)
svyttest(design = nsduh4, IRSEX~1)

#Bisexual
nsduh4 <- subset(nsduh2, COMBINATIONS == "Binge Alcohol + Nicotine Vape" & SEXIDENT ==3)
nsduh4 <- subset(nsduh4, SEXIDENT !=4)
svyttest(design = nsduh4, IRSEX~1)

#Heterosexual
nsduh4 <- subset(nsduh2, COMBINATIONS == "Cannabis + Cigarettes" & SEXIDENT ==1)
nsduh4 <- subset(nsduh4, SEXIDENT !=4)
svyttest(design = nsduh4, IRSEX~1)

#Gay/Lesbian
nsduh4 <- subset(nsduh2, COMBINATIONS == "Cannabis + Cigarettes" & SEXIDENT ==2)
nsduh4 <- subset(nsduh4, SEXIDENT !=4)
svyttest(design = nsduh4, IRSEX~1)

#Bisexual
nsduh4 <- subset(nsduh2, COMBINATIONS == "Cannabis + Cigarettes" & SEXIDENT ==3)
nsduh4 <- subset(nsduh4, SEXIDENT !=4)
svyttest(design = nsduh4, IRSEX~1)

#Heterosexual
nsduh4 <- subset(nsduh2, COMBINATIONS == "Cannabis + Cigarettes + Nicotine Vape" & SEXIDENT ==1)
nsduh4 <- subset(nsduh4, SEXIDENT !=4)
svyttest(design = nsduh4, IRSEX~1)

#Gay/Lesbian
nsduh4 <- subset(nsduh2, COMBINATIONS == "Cannabis + Cigarettes + Nicotine Vape" & SEXIDENT ==2)
nsduh4 <- subset(nsduh4, SEXIDENT !=4)
svyttest(design = nsduh4, IRSEX~1)

#Bisexual
nsduh4 <- subset(nsduh2, COMBINATIONS == "Cannabis + Cigarettes + Nicotine Vape" & SEXIDENT ==3)
nsduh4 <- subset(nsduh4, SEXIDENT !=4)
svyttest(design = nsduh4, IRSEX~1)

#Heterosexual
nsduh4 <- subset(nsduh2, COMBINATIONS == "Cannabis + Nicotine Vape" & SEXIDENT ==1)
nsduh4 <- subset(nsduh4, SEXIDENT !=4)
svyttest(design = nsduh4, IRSEX~1)

#Gay/Lesbian
nsduh4 <- subset(nsduh2, COMBINATIONS == "Cannabis + Nicotine Vape" & SEXIDENT ==2)
nsduh4 <- subset(nsduh4, SEXIDENT !=4)
svyttest(design = nsduh4, IRSEX~1)

#Bisexual
nsduh4 <- subset(nsduh2, COMBINATIONS == "Cannabis + Nicotine Vape" & SEXIDENT ==3)
nsduh4 <- subset(nsduh4, SEXIDENT !=4)
svyttest(design = nsduh4, IRSEX~1)

#Heterosexual
nsduh4 <- subset(nsduh2, COMBINATIONS == "Cigarettes + Nicotine Vape" & SEXIDENT ==1)
nsduh4 <- subset(nsduh4, SEXIDENT !=4)
svyttest(design = nsduh4, IRSEX~1)

#Gay/Lesbian
nsduh4 <- subset(nsduh2, COMBINATIONS == "Cigarettes + Nicotine Vape" & SEXIDENT ==2)
nsduh4 <- subset(nsduh4, SEXIDENT !=4)
svyttest(design = nsduh4, IRSEX~1)

#Bisexual
nsduh4 <- subset(nsduh2, COMBINATIONS == "Cigarettes + Nicotine Vape" & SEXIDENT ==3)
nsduh4 <- subset(nsduh4, SEXIDENT !=4)
svyttest(design = nsduh4, IRSEX~1)


#---- Survey-Weighted T-Tests for proportion differences

#---  Bisexual Adults

val <- matrix(NA, nrow = 3, ncol = 6)
val <- data.frame(val)
colnames(val) <- c("Polysubstance", "Estimate", "p.value", "df", "LowerBound", "UpperBound")
val$SexualIdentity <- rep(NA, length(val$Polysubstance))

nsduh.val <- subset(nsduh, SEXIDENT == 3)

#---- Survey Weighted T-Tests
for(i in 1:length(levels(as.factor(nsduh.val$variables$POLYSUBSTANCEUSE))))
{
  nsduh.val$variables$COMBIINDICATOR[nsduh.val$variables$POLYSUBSTANCEUSE == levels(as.factor(nsduh.val$variables$POLYSUBSTANCEUSE))[i]] <- 1
  nsduh.val$variables$COMBIINDICATOR[nsduh.val$variables$POLYSUBSTANCEUSE != levels(as.factor(nsduh.val$variables$POLYSUBSTANCEUSE))[i]] <- 0
  x <- svyttest(formula = COMBIINDICATOR~IRSEX, design = nsduh.val)
  x <- unclass(x)
  x <- data.frame(x)
  val$Polysubstance[i] <- levels(as.factor(nsduh.val$variables$POLYSUBSTANCEUSE))[i]
  val$Estimate[i] <- x$estimate
  val$p.value[i] <- x$p.value
  val$LowerBound[i] <- x$conf.int.2.5..
  val$UpperBound[i] <- x$conf.int.97.5..
  val$df[i] <- x$parameter
  val$SexualIdentity[i] <- "Bisexual"
}

#---  Gay/Lesbian Adults

val.gay <- matrix(NA, nrow = 3, ncol = 6)
val.gay <- data.frame(val.gay)
colnames(val.gay) <- c("Polysubstance", "Estimate", "p.value", "df", "LowerBound", "UpperBound")
val.gay$SexualIdentity <- rep(NA, length(val$Polysubstance))

nsduh.val <- subset(nsduh, SEXIDENT == 2)

#---- Survey Weighted T-Tests
for(i in 1:length(levels(as.factor(nsduh.val$variables$POLYSUBSTANCEUSE))))
{
  nsduh.val$variables$COMBIINDICATOR[nsduh.val$variables$POLYSUBSTANCEUSE == levels(as.factor(nsduh.val$variables$POLYSUBSTANCEUSE))[i]] <- 1
  nsduh.val$variables$COMBIINDICATOR[nsduh.val$variables$POLYSUBSTANCEUSE != levels(as.factor(nsduh.val$variables$POLYSUBSTANCEUSE))[i]] <- 0
  x <- svyttest(formula = COMBIINDICATOR~IRSEX, design = nsduh.val)
  x <- unclass(x)
  x <- data.frame(x)
  val.gay$Polysubstance[i] <- levels(as.factor(nsduh.val$variables$POLYSUBSTANCEUSE))[i]
  val.gay$Estimate[i] <- x$estimate
  val.gay$p.value[i] <- x$p.value
  val.gay$LowerBound[i] <- x$conf.int.2.5..
  val.gay$UpperBound[i] <- x$conf.int.97.5..
  val.gay$df[i] <- x$parameter
  val.gay$SexualIdentity[i] <- "Gay/Lesbian"
}

#---  Heterosexual Adults

val.hetero <- matrix(NA, nrow = 3, ncol = 6)
val.hetero <- data.frame(val.hetero)
colnames(val.hetero) <- c("Polysubstance", "Estimate", "p.value", "df", "LowerBound", "UpperBound")
val.hetero$SexualIdentity <- rep(NA, length(val$Polysubstance))

nsduh.val <- subset(nsduh, SEXIDENT == 1)

#---- Survey Weighted T-Tests
for(i in 1:length(levels(as.factor(nsduh.val$variables$POLYSUBSTANCEUSE))))
{
  nsduh.val$variables$COMBIINDICATOR[nsduh.val$variables$POLYSUBSTANCEUSE == levels(as.factor(nsduh.val$variables$POLYSUBSTANCEUSE))[i]] <- 1
  nsduh.val$variables$COMBIINDICATOR[nsduh.val$variables$POLYSUBSTANCEUSE != levels(as.factor(nsduh.val$variables$POLYSUBSTANCEUSE))[i]] <- 0
  x <- svyttest(formula = COMBIINDICATOR~IRSEX, design = nsduh.val)
  x <- unclass(x)
  x <- data.frame(x)
  val.hetero$Polysubstance[i] <- levels(as.factor(nsduh.val$variables$POLYSUBSTANCEUSE))[i]
  val.hetero$Estimate[i] <- x$estimate
  val.hetero$p.value[i] <- x$p.value
  val.hetero$LowerBound[i] <- x$conf.int.2.5..
  val.hetero$UpperBound[i] <- x$conf.int.97.5..
  val.hetero$df[i] <- x$parameter
  val.hetero$SexualIdentity[i] <- "Heterosexual"
}

#----- Merging the analyses' results

val <- rbind(val, val.gay, val.hetero)
val <- val[complete.cases(val),]
# val$Estimate <- round(val$Estimate, digits = 2)
val$p.value <- round(val$p.value, digits = 3)
# val$LowerBound <- round(val$LowerBound, digits = 2)
# val$UpperBound <- round(val$UpperBound, digits = 2)

#--- Plotting the results
val.new <- val
val.new$Estimate <- val.new$Estimate * 100
val.new$LowerBound <- val.new$LowerBound * 100
val.new$UpperBound <- val.new$UpperBound * 100

ggplot(data = val.new, aes(x = Polysubstance, y = Estimate)) +
  geom_hline(yintercept = 0, linetype = "dashed", color = "red", lwd = 1) +
  geom_point(stat = "summary") + 
  # geom_bar(position = "dodge", stat = "summary") +
  geom_errorbar(stat = "identity", ymin = val.new$LowerBound, ymax = val.new$UpperBound) +
  theme_classic() + 
  coord_flip(expand = TRUE) +
  facet_wrap(~SexualIdentity) +
  scale_y_continuous("Weighted Differences (Female - Male) \n of Polysubstance Combinations (%)", breaks = c(seq(from = -50, by = 2, to = 50)))

y <- svytable(design = nsduh2, formula = ~ SEXIDENT)
val.poly <- svytable(design = nsduh2, formula = ~POLYSUBSTANCEUSE + SEXIDENT)
val.poly[,1]/y[1] * 100
val.poly[,2]/y[2] * 100
val.poly[,3]/y[3] * 100

val.poly <- rbind(Heterosexual = val.poly[,1]/y[1] * 100, GayLesbian = val.poly[,2]/y[2] * 100, Bisexual = val.poly[,3]/y[3] * 100)
val.poly <- melt(val.poly)
val.poly <- val.poly %>% filter(val.poly$Var2 != 1)

ggplot(data = val.poly, aes(x = as.factor(Var2), y = value)) + 
  geom_bar(stat = "summary", position = "dodge") + facet_grid(~Var1) + theme_classic() +
  scale_y_continuous("Unadjusted Weighted Prevalence (%)", breaks = seq(from = 0, by = 4, to = 80)) +
  scale_x_discrete("Number of Substances", labels = c("0", "2+"))

#-------------------- STATISTICAL ANALYSIS------------------------

#Survey Weighted Multinomial Model
memory.limit(size = 12000000000000)

#------ SEX DIFFERENCES WITHIN SEXUAL IDENTITY

nsduh3 <- subset(nsduh2, SEXIDENT == 2)
table(nsduh3$variables$COMBINATIONS, nsduh3$variables$IRSEX)
(svytable(design = nsduh3, formula = ~COMBINATIONS+IRSEX)/sum(svytable(design = nsduh3, formula = ~COMBINATIONS+IRSEX))) * 100
x <- svytable(design = nsduh3, formula = ~COMBINATIONS+IRSEX)
#Sex
sum(x[,1])/sum(x) * 100
sum(x[,2])/sum(x) * 100
#Combinations
sum(x[1,])/sum(x) * 100
sum(x[2,])/sum(x) * 100
sum(x[3,])/sum(x) * 100
sum(x[4,])/sum(x) * 100
sum(x[5,])/sum(x) * 100
sum(x[6,])/sum(x) * 100
sum(x[7,])/sum(x) * 100
sum(x[9,])/sum(x) * 100
sum(x[10,])/sum(x) * 100
sum(x[11,])/sum(x) * 100
sum(x[14,])/sum(x) * 100
sum(x[15,])/sum(x) * 100

#------------------Male
nsduh$variables$IRSEX <- relevel(as.factor(nsduh$variables$IRSEX), ref = "1") #Male = 1; Reference group
# nsduh3 <- subset(nsduh2, SEXIDENT != 1)
# nsduh3 <- subset(nsduh3, SEXIDENT != 2)
# nsduh3 <- subset(nsduh2, SEXIDENT !=1) #Only SGM
# nsduh3 <- subset(nsduh2, SEXIDENT == 2) #Only SGM
nsduh3 <- nsduh2
nsduh3 <- subset(nsduh2, SEXIDENT !=3)

# nsduh3 <- subset(nsduh3, IRSEX == 0) #Female Adults
# nsduh3$variables$SEXIDENT <- relevel(as.factor(nsduh3$variables$SEXIDENT), ref = "2"); #Reference Group: Bisexual Male
# nsduh3$variables$IRSEX <- relevel(as.factor(nsduh3$variables$IRSEX), ref = "1") #Male = 1; Reference group

# nsduh3$variables$IRSEX <- relevel(as.factor(nsduh3$variables$IRSEX), ref = "1") #Male = 1; Reference group

nsduh3$variables$SEXIDENTIRSEX <- interaction(nsduh3$variables$SEXIDENT, nsduh3$variables$IRSEX)
nsduh3$variables$SEXIDENTIRSEX <- as.factor(nsduh3$variables$SEXIDENTIRSEX)
nsduh3$variables$SEXIDENTIRSEX <- relevel(as.factor(nsduh3$variables$SEXIDENTIRSEX), ref = "2.1")

# nsduh3 <- subset(nsduh2, AGENEW == "18 to 29 years")

#IRSEX == 1 #Gay/Lesbian Group
# mod.male <- svy_vglm(design = nsduh3, formula = COMBINATIONS ~ SEXIDENT + IRSEX + INCOME + COUTYP4 +
#                        INSURANCE + EMPLOYMENT + ETHNIRACE + SURVEY + EDUCATION + IRMARIT + SEXIDENT*IRSEX, family = multinomial(refLevel = "No Binge Alcohol, Cannabis, Cigarettes or Nicotine Vape"))

mod.male <- svy_vglm(design = nsduh3, formula = COMBINATIONS ~ IRSEX + SEXIDENT + AGENEW + INCOME + COUTYP4 +
                  INSURANCE + EMPLOYMENT + ETHNIRACE + SURVEY + EDUCATION + IRMARIT + IRSEX*SEXIDENT, family = multinomial(refLevel = "No Binge Alcohol, Cannabis, Cigarettes or Nicotine Vape"))

# mod.male <- svy_vglm(design = nsduh3, formula = COMBINATIONS ~1, family = multinomial(refLevel = "No Binge Alcohol, Cannabis, Cigarettes or Nicotine Vape"))

# mod <- svy_vglm(design = nsduh2, formula = COMBINATIONS~ SEXIDENT + IRSEX + AGENEW + INCOME + COUTYP4 +
#                   INSURANCE + EMPLOYMENT + SEXATRACT + ETHNIRACE + SURVEY  + EDUCATION + IRMARIT + SEXIDENT*IRSEX, family = multinomial(refLevel = "No Alcohol, Cannabis, Cigarettes or Nicotine Vaping"))

summary(mod.male)

val <- summary(mod.male)
val <- unclass(val)
val <- data.frame(val$coeftable)

write.csv(val, "NSDUH20212022comparisoncombinationsSGMFemale.csv")
# write.csv(val, "NSDUH20212022comparisoncombinationsInteraction.csv")

#------------------Female
nsduh4 <- subset(nsduh2, SEXIDENT == 3)

#IRSEX == 0
mod <- svy_vglm(design = nsduh4, formula = COMBINATIONS~ IRSEX + AGENEW + INCOME + COUTYP4 +
                  INSURANCE + EMPLOYMENT + ETHNIRACE + SURVEY  + EDUCATION + IRMARIT, family = multinomial(refLevel = "No Alcohol, Cannabis, Cigarettes or Nicotine Vaping"))


summary(mod)

#---- Saving results
val <- summary(mod)
val <- unclass(val)
val <- data.frame(val$coeftable)

write.csv(val, "NSDUH20212022comparisoncombinationsFemale.csv")


#---- Reading results for table presented in results section of paper

dat.val <- read.csv("NSDUH20212022comparisoncombinationsSGMFemale.csv")

#Redefining column names
colnames(dat.val)[1] <- "Term"

#---Changing terms names for consistency

#Sexual Identity
dat.val$Term <- gsub("SEXIDENT1", "Heterosexual", dat.val$Term)
dat.val$Term <- gsub("SEXIDENT3", "Bisexual", dat.val$Term)
dat.val$Term <- gsub("SEXIDENT4", "Not Sure", dat.val$Term)

#Biological Sex
dat.val$Term <- gsub("IRSEX", "Sex (ref = Male)", dat.val$Term)

#Age
dat.val$Term <- gsub("AGE> 65 years", "> 65 years (ref = 18 to 29 years)", dat.val$Term)
dat.val$Term <- gsub("AGE30 to 49 years", "30 to 49 years", dat.val$Term)
dat.val$Term <- gsub("AGE50 to 64 years", "50 to 64 years", dat.val$Term)

#Income
dat.val$Term <- gsub("INCOME", "Income (ref = < 20,000 USD)", dat.val$Term)

#Urbanicity
dat.val$Term <- gsub("COUTYP4", "Urbanicity (ref = Non-Metro)", dat.val$Term)

#Insurance
dat.val$Term <- gsub("INSURANCE", "Medical Insurance (ref = No)", dat.val$Term)

#Survey
dat.val$Term <- gsub("SURVEY2022", "Survey Year (ref = 2021)", dat.val$Term)

#Employment
dat.val$Term <- gsub("EMPLOYMENT", "Employment (ref = No)", dat.val$Term)

#Sexual Atraction
dat.val$Term <- gsub("SEXATRACT2", "Mostly attracted to opposite sex (ref = Only attracted to opposite sex)", dat.val$Term)
dat.val$Term <- gsub("SEXATRACT3", "Equally attracted to males and females", dat.val$Term)
dat.val$Term <- gsub("SEXATRACT4", "Mostly attracted to same sex", dat.val$Term)
dat.val$Term <- gsub("SEXATRACT5", "Only attracted to same sex", dat.val$Term)
dat.val$Term <- gsub("SEXATRACT6", "Not Sure", dat.val$Term)

#Race/Ethnicity
dat.val$Term <- gsub("ETHNIRACEHispanic", "Hispanic (ref = Non-Hispanic White)", dat.val$Term)
dat.val$Term <- gsub("ETHNIRACENon-Hispanic Asian", "Non-Hispanic Asian", dat.val$Term)
dat.val$Term <- gsub("ETHNIRACENon-Hispanic Black", "Non-Hispanic Black", dat.val$Term)
dat.val$Term <- gsub("ETHNIRACENon-Hispanic More than One Race", "Non-Hispanic More than One Race", dat.val$Term)
dat.val$Term <- gsub("ETHNIRACENon-Hispanic Native/AK Native/ Hawaiian Native", "Non-Hispanic Native/AK Native/Hawaiian Native", dat.val$Term)

#Education
dat.val$Term <- gsub("EDUCATIONHigh School Graduate", "High School Graduate (ref = College Graduate)", dat.val$Term)
dat.val$Term <- gsub("EDUCATIONLess than High School", "Less than High School", dat.val$Term)
dat.val$Term <- gsub("EDUCATIONSome College/Associate Degree", "Some College/AA", dat.val$Term)

#Marital Status
dat.val$Term <- gsub("IRMARIT", "Marital Status (ref = Non-Married)", dat.val$Term)

#Combinations
# dat.val$Term <- gsub(":1", "Alcohol + Cannabis (ref = No Alcohol, Cannabis, Cigarettes or Nicotine Vaping)", dat.val$Term)
# dat.val$Term <- gsub(":2", "Alcohol + Cannabis + Cigarettes", dat.val$Term)
# dat.val$Term <- gsub(":3", "Alcohol + Cigarettes", dat.val$Term)
# dat.val$Term <- gsub(":4", "Alcohol Single Use (No Alcohol, Vape Nicotine or Cigarettes)", dat.val$Term)
# dat.val$Term <- gsub(":5", "Cannabis + Cigarettes", dat.val$Term)
# dat.val$Term <- gsub(":6", "Cannabis Single Use (No Alcohol, Vape Nicotine, or Cannabis)", dat.val$Term)
# dat.val$Term <- gsub(":7", "Cigarettes Single Use (No Alcohol, Vape Nicotine, or Cannabis)", dat.val$Term)
# dat.val$Term <- gsub(":8", "Other Combinations", dat.val$Term)

#---- Decimal Values to two or three places (depending the variable)

#p-value
dat.val$p.value <- round(dat.val$p, digits = 3)
dat.val$p.value[dat.val$p <0.001] <- "<0.001"

#Coef
dat.val$Coef <- round(dat.val$Coef, digits = 2)

#SE
dat.val$SE <- round(dat.val$SE, digits = 2)

#Z-value
dat.val$z <- round(dat.val$z, digits = 2)

#Having the variable of interest only
dat.val <- select(dat.val, -c("p"))

#Prevalence Ratio
dat.val$PR <- exp(dat.val$Coef)

#95% Confidence Intervals - Lower Bound
dat.val$LowerBound95CI <- exp(dat.val$Coef - qnorm(0.975, 0,1) * dat.val$SE)

#95% Confidence Intervals - Upper Bound
dat.val$UpperBound95CI <- exp(dat.val$Coef + qnorm(0.975, 0,1) * dat.val$SE)

#Writing the new polish results
write.csv(dat.val, "NSDUH20212022supplementalfileSGMFem.csv")
# write.csv(dat.val, "SupplementalFileNSDUH2122.csv")
